# Supplementary material for: The sex-biased brain: sexual dimorphism in gene expression in two species of songbirds
Source: BMC Genomics. 2011 Jan 14;12:37. doi: 10.1186/1471-2164-12-37 (PMC3036617; doi:10.1186/1471-2164-12-37)
Supplement: Additional file 1 — List of genes sex-biased in zebra finch. Information regarding all ESTs and genes identified as sex-dimorphic in the zebra finch. [file 1471-2164-12-37-S1.XLS]

## Sheet: Sheet1
Gene name	Affymetrix Probe Set Name	Identifier Gen Bank	ESTIMA_name	Gene Description ESTIMA database	chickenTCID	Affymetrixdescription	SequenceType	EST_sequence	Tguchromosome	Tgu-e-value	Tguscore	Tguidentity	Tgualigmentlenght	Tguposition	Tgu hits (cutoff e-10)	Tgu nr similar hits (less than 5 % different score from top hit)	Ggachromosome	Ggaevalue	Ggascore	Ggaidentity	Ggaalignmentlength	Ggaposition	Ggahits	Uaccnr	Udescription	Uevalue	Uscore	Uidentity	Uhits1e10	nigerian female 2 (nf2) common whitethroat RMA normilized signal	nigerian female 3 (nf3) common whitethroat RMA normilized signal	nigerian female 4 (nf4) common whitethroat RMA normilized signal	nigerian female 5 (nf5) common whitethroat RMA normilized signal	nigerian female 6 (nf6) common whitethroat RMA normilized signal	nigerian male 1 (nm1) common whitethroat RMA normilized signal	nigerian male 2 (nm2) common whitethroat RMA normilized signal	nigerian male 3 (nm3) common whitethroat RMA normilized signal	nigerian male 4 (nm4) common whitethroat RMA normilized signal	nigerian male 5 (nm5) common whitethroat RMA normilized signal	nigerian male 6 (nm6) common whitethroat RMA normilized signal	swedish female 1 (sf1) common whitethroat RMA normilized signal	swedish female 2 (sf2) common whitethroat RMA normilized signal	swedish female 3 (sf3) common whitethroat RMA normilized signal	swedish female 4 (sf4) common whitethroat RMA normilized signal	swedish female 5 (sf5) common whitethroat RMA normilized signal	swedish female 6 (sf6) common whitethroat RMA normilized signal	swedish male 1 (sm1) common whitethroat RMA normilized signal	swedish male 2 (sm2) common whitethroat RMA normilized signal	swedish male 4 (sm4) common whitethroat RMA normilized signal
sex-biased only in zebra finch gene nr1	SB03025A1E07.f2_at	DV953143	SB03025A1E07.f2	http://genome-www4.stanford.edu/cgi-bin/SMD/source/sourceResult?choice=Gene&option=Name&criteria=	BM490058	single-end EST, http: titan.biotec.uiuc.edu cgi-bin ESTWebsite estima_start?seqSet=songbird	mRNA	CTCGAGTGAGAAGATCCTGGGACCTGGTGTGACGTACATTGTGAAGTACTTGGGCTGTATAGAAGTCTTACGGTCAATGAGATCTCTTGACTTCAGTACTAGAATGCAGGTTGCAAGGTAAGATTTTGTACAACTACATTTTTTAAAGTAACTTCTGAATTCTGCCCGCAGAGTAAAAGGCCTGAAAGATGGCAAAACATGTGGTAAAGGAGGATTTTGAATTTTGTTATGCTCCGTCAGCAGAAATGGTGTTCTCTTGAAAGACTGAAGGTAATGATGACTCATTAAATAGTTTCTAATATTATTCCAAATGTTTAAAATTATCATGGGTGAATGTCAAAATTAAGAATTGTGAAATACGTTAGATATATCATAATTAAAGCAGTTGAGGGCATCCAC…	ChrZ	1e-172	609	1	307	56775953	1	1	chrZ	2e-18	97	0.88	89	42776218	1	A5D8K8	Shc3 protein - Xenopus tropicalis (Western	0	72	0.87	8	6.28278	5.74228	5.8505	5.90969	5.96386	5.77085	6.4842	5.76943	6.0315	6.34222	6.23894	5.81438	5.23035	5.69409	5.67041	5.85273	5.38397	6.09016	5.93876	6.03721
sex-biased only in zebra finch gene nr1	SB03030A1D10.f1_at	DV954662	SB03030A1D10.f1	SHC transforming protein 3 (SH2 domain p	BM490058	single-end EST, http: titan.biotec.uiuc.edu cgi-bin ESTWebsite estima_start?seqSet=songbird	mRNA	CGTGCCGTTATGAATTGCTTGCTATGTTAGTACAGGCATCTCCTGCACTGGCATCAGATTTGCCAGAACATATGCAGGAAAGCAGATAGAAGGGCATGCTTCAACGTACCAAGTATAACCGCTTCAGGAATGATTCTGTGACATCTGTTGACGATCTTATTCACAATTTGCCCATGAACAGCAAAGTCTCAGCAGTTGCTACAACTTCAGCATCACCTTCGTACCTGGTCTCACCAGAGGTTCTCCGCAAGGACCAAGAAGATGGACCCACCACCCTGTGTACCCTCATCCATAAAGTGTCCCACTTGAAACTCTCTAGCACGGGCAGCCTTTTGGGTATCAAAAACCTCTCCTCTGCAGTAAAGGAGCTTGCTGTCTCCAAATTGCAGGGAAGCTCGA…	ChrZ	0.0	952	1	480	7306872	1	1	chrZ	0	646	0.92	470	42795770	1	A5D8K8	Shc3 protein - Xenopus tropicalis (Western	0	155	0.64	6	7.22665	6.66844	6.76238	6.67538	6.74582	6.34576	7.28035	7.04892	6.79706	7.22077	7.12675	6.61203	6.60919	6.32448	6.40655	6.65087	6.27282	6.86069	6.71162	6.89202
sex-biased only in zebra finch gene nr2	PTA_05.5071.C1.C5643_at	CK304194	PTA_05.5071.C1.Contig5643	BU110419	BU110419	contig from multiple zebra finch brain ESTs, http: titan.biotec.uiuc.edu cgi-bin ESTWebsite estima_start?seqSet=songbird	mRNA	AAAGTTCTGCTGTCCTGTACTGAATTTCAAATACTGCAGTCACGTTTTGGGATGCAGGTTCCCCAGAAATAGTTAGACCCACTAATACAAAAAAACAAAAGTCTGCTTTTGTCTTGCGATACAATTCTGTGCCTGCACACAACATTCTTGATTGTACCTCTGTGCTTTTTCTTCTTGTGCTTCAGCAAATGATGTCTAGTGCGTTGTGCTGTGTTGCACACAGTAGTGAAGCAAGTGGTACACTTCAGGTGCAAGTGTCAAATTAAAACATTATTTACTTTTGCTAGTGTTCATTAATTCTGGAGTTTGAATATTACGTAGCTTTAATCCCAGCAAAGGCATTTGTTTGAAGGTTTGAATTGTGTTGGGTTTTTTTTCCACTGAGTTGTTCTGTGTGCT…	ChrZ_random	0.0	821	0.96	459	2712597	1	1	chr4	0.006	46	0.96	27	37221047	0	\N	\N	\N	\N	\N	0	7.28065	7.23147	7.27367	7.18097	7.10938	7.42823	7.25557	7.43675	7.35926	7.38377	7.22572	7.24429	7.55378	6.77749	7.30141	7.09222	6.94118	7.33506	7.19928	7.23608
sex-biased only in zebra finch gene nr3	PTA_05.3764.C1.C4310_at	DV952259	PTA_05.3764.C1.Contig4310	BU202162	BU202162	contig from multiple zebra finch brain ESTs, http: titan.biotec.uiuc.edu cgi-bin ESTWebsite estima_start?seqSet=songbird	mRNA	GCATTTCTTTGATCAGCAGCATGGTCAATAAATGCATCACTTTATCATTACTTAAACTTTATCTAAAAACTGCACTCAGTGAAATACTTAGCTGATTGTAGCCTGCCTGCCTTTGCCTGCCATGCTCTTAGGAATCTGGCAAATAAAGCATGCTTTTCCCATGATCTATTTTCCTTCAGAAAAAAATCAGCTGAGTCTTTTGAGAGAGGAAGATATCAGTCAAACTAGTATGCTATTTAGCAGCAGGATGCTTTGTGTTAATTAGCAAAAATGGAATTTTAGCAAGAAGGCCATTATCTCAGCTATCACTTATGAGAAATATGAAGTGAAAATGCAGGTCAGGCCATTATTAGGGGATAATGCAAAACACTAGCATTCATTTTAGTGCTTCACAGAAGC…	ChrZ	0.0	1066	0.96	596	60833994	1	1	chr7	0.034	44	0.96	26	27994425	0	\N	\N	\N	\N	\N	0	6.9001	6.84317	6.75171	7.10868	7.20077	7.19021	7.1043	7.14847	7.20521	7.20735	7.30918	7.11088	7.28436	7.07018	7.11982	7.32612	7.08611	7.22353	7.48421	7.41525
sex-biased only in zebra finch gene nr4	SB03047B2F07.f1_at	DV960566	SB03047B2F07.f1	BU218894	BU218894	single-end EST, http: titan.biotec.uiuc.edu cgi-bin ESTWebsite estima_start?seqSet=songbird	mRNA	TAAAACACCTTCCTATTACTCAGACTCTCTCAGAGCACCACCTGTTCTTTCTTTTCCACATAAAATCTTGGTAGTAGTCAATGTTCTCTAAAATTAATCATATAATACAGGAAAATAAGCACGTTCTGTCCAGGTAGTGCCATCCACATGGTTCTCTGCCATCTTGCAGATGTTATCACACAAGTTTTCACCAAATTTTACAAAGAAAACTATTGTGGCACTTGATCACCATACTCTTTTATTAAAATGGTGTTTGTAAACATGGCAATCACTTTTATTAAACTGATCTAAATTTTATGGCAAGTTCATTTATTGTGTTACTTCTACGATGAACTTATGACTTTTTAAAAAAAAGTTGCCAGGCTATAATTTATAAAAGCATTATAATTTGTACTGCTT…	ChrZ	0.0	755	0.98	410	56780390	1	1	chrZ	6e-06	56	0.94	36	22657327	0	\N	\N	\N	\N	\N	0	5.41748	5.566	5.61988	5.28866	5.22238	5.35814	5.49777	5.6283	5.2817	5.64525	5.35529	5.33324	5.66687	5.51986	5.20041	5.85293	5.52413	5.5448	5.51361	5.27158
sex-biased only in zebra finch gene nr5	SB03041B2C04.f1_at	DV958466	SB03041B2C04.f1	BU220101	BU220101	single-end EST, http: titan.biotec.uiuc.edu cgi-bin ESTWebsite estima_start?seqSet=songbird	mRNA	GCATGCTACCATGGCTTTATTTGAAAAAGAGCCACAAAGAAGAGTAAAAATACAATCTAATATTGGCCTTTTTTGTAAATTTTCAACAAGAATTTATGACTGAGAGAGACATTTTTCTAAAGTTAGTAGGACTCACAATTCTGCAGGACATTTCTAATTGTTTAACTTTACCTTTCTTCAAGGCTTAAACTGTTTATTGAGCAATATTGTTTTATTTTATATGGGTTATTATTAATTCCAGAGAAAGATTATTCTTAAATTATTAAAAATGTACATTATGAAGACTACTCCAACTCTGAGAGATCGATCCTCCATAGGAAAACACCTAAGAGGTATAGAGTGGAGATGCACATTTTTTGTCATATATTGGGTTTTTTTGACATATATACTTTTGTAAAA…	ChrZ	0.0	1039	0.98	545	50494720	1	1	chr1	0.0005	50	1	25	145116208	0	\N	\N	\N	\N	\N	0	4.41181	4.18231	4.08879	4.14008	4.02611	4.19897	4.23126	4.37535	4.24507	4.26304	4.55655	4.11788	4.18539	4.13144	3.93393	3.99011	4.05076	4.24941	4.204	4.29324
sex-biased only in zebra finch gene nr6	PTA_05.5945.C1.C6532_at		PTA_05.5945.C1.Contig6532	http://genome-www4.stanford.edu/cgi-bin/SMD/source/sourceResult?choice=Gene&option=Name&criteria=	BU221521	contig from multiple zebra finch brain ESTs, http: titan.biotec.uiuc.edu cgi-bin ESTWebsite estima_start?seqSet=songbird	mRNA	ATCTCCTGTGAATTTCTTCTGTGTGCTAAAACAGGACATGCATCTTGACTTTTTTTTAATTTAACTACATTTCCAAAGAGATCTCTTTTCAGTGGTTTTGGAGATAAGCAGATATTTCTGCATTTTAATTATATTATATATATGCTGCAATAATTAGGCATGATGGAGTGAGTTCATGTATCAGCACTTTTGATTACTCTTTTTTTTTCCTGTGTTTACATCAGATCTGTAACATTCAAATCTACCTTCTCTTTTATTGTTTAGTACACATACTTGTATACAGATACCTGTATGTCATCCATCAGATAAAACTGTCTTTTATATGTGTTTTATCAAAACATATATTTTATCAAAACTGTCCTCTATATGTTTTTATCAAAACCTTCTTTTGCTTACTAA…	ChrZ	0.0	1001	0.96	560	17656534	1	1	chrZ	3e-33	147	0.9	130	48895862	1	\N	\N	\N	\N	\N	0	4.29398	4.3244	4.33026	4.41091	4.56116	4.7329	4.64229	4.77401	4.56754	4.55686	4.6968	4.48497	4.55804	4.297	4.29753	4.68384	4.5507	4.42643	4.45561	4.68876
sex-biased only in zebra finch gene nr7	SB02009B1F10.f1_at	CK311584	SB02009B1F10.f1	BU226579	BU226579	single-end EST, http: titan.biotec.uiuc.edu cgi-bin ESTWebsite estima_start?seqSet=songbird	mRNA	GCTGAATTACCTACTTGTGCTTATGGGTTTGGGGTTGTAGAAGAGTTGCATGTTTTGGGGAGCCCTTATTGCTCATTTATATAGAAAAAATTATAATTCCTGTCCTGTATCTTTGTAGACATCTGGAGAAGAGATACTTAAACAGAAGTTTATCCCTTTCGAAGAGAAATAAGAGCTGCTTTAGAGTAAGAATACTTGATTATTTTTTCTAAAAGATTCAGTAATAGATGACTTAAAAACTTAACCTTTTAAAAGGTAGGACGAATAAGCAGCATTCCAAATTCCAGTTTTTCTGTAATAGCCATTTATAATATTATTAAAAAAAAGAATGGATGTGGAGTAAGATCTGCTTATGTAACTGATCTTGCTTGACTAGAGGAATTCAATTCCATTGATTCA…	ChrZ	0.0	1003	0.98	530	14690372	1	1	chrZ	1e-10	71	0.92	52	56697913	1	\N	\N	\N	\N	\N	0	4.51012	4.55878	4.70641	4.48179	4.33775	4.29811	4.69143	4.60571	4.57736	4.79611	4.26276	4.16847	4.67591	4.46814	4.37501	4.64643	4.41342	4.50887	4.5768	4.00729
sex-biased only in zebra finch gene nr8	SB03008A1E03.f1_at	DV947421	SB03008A1E03.f1	EGF-like module containing mucin-like ho	BU235756	single-end EST, http: titan.biotec.uiuc.edu cgi-bin ESTWebsite estima_start?seqSet=songbird	mRNA	GAAATCTCTATGTCTCCTCTGGAATAAAGCTGCTGAAAGCTGGNNNNCCAGCAGTGGGTTCTGCAAAGTGGTTGATGAGACACCAGCTTATGTGGAATGCTCCTGTTCTCATATGTCCATTTATGCGGTTTATGCCCAAACAGATAACTTGTCTTCATACAACGAGGCTTTTTTTTCTTCTGGATTCATCTCTATTTCAGGTTTCACTTTGGCTATCATCTCCCACCTTTTCTGCACCAGGTGTGCCATGTTTGCAGCTAAACTTCTCACTCANNNTATGGCTGCTTGTTTGGGTACTCAGGTTTCATTTCTGGCCTCTGCTTACATGAGCCAGCATATTTCAGAGGAAAGCTGCATTGCCCTCGCATCTGTTACCCATTACCTTTACCTCTGCCAGTT…	ChrZ	2e-67	260	0.94	155	13020856	1	1	chrZ	3e-32	143	0.91	105	58377197	1	Q8WXG9	G-protein coupled receptor 98 precursor - Homo	0	196	0.66	5	6.44332	6.43971	6.58287	6.38768	6.32083	6.65463	6.58415	6.78267	6.71082	6.56493	6.58971	6.27789	6.68256	6.55612	6.5083	6.66694	6.27986	6.58272	6.48579	6.45725
sex-biased only in zebra finch gene nr9	SB03023B1G07.f1_at	DV952639	SB03023B1G07.f1	BU276684	BU276684	single-end EST, http: titan.biotec.uiuc.edu cgi-bin ESTWebsite estima_start?seqSet=songbird	mRNA	GGTTGTATACTAGCCTGTGGGTTAATTATTTTGCACTGATAGTCCAGATTCAATATTTCAATTAAGATGTATTTATAAATGTGGTATTCAAGGTGTATATTAGCAGAAATGGAGTGCTTATGTGTATGATCTGCAAAAATGTATCCATCTTTTGTATTGCTTCTAGTAGATAAGACACTTCCTCACCTCATGTATTAAATTGACTACAGTAGTTATAGTCTTGGCAGGGAGAGCCTGGATACTGGTCATCAGTTTAAGTGTTTCTGTTACTTGAAGAATATGATAAGATTTATTCCAAGTTTTTGCTGAAAGTTAGTGGTATGGCTTTTACGGTATGGTATGACAATGGAATAATTAATAGAGAAAAAAAGATATTTGTAGCATGTAGAAGGTGCATAG…	ChrZ	0.0	957	0.98	504	58236360	1	1	chrZ	6e-22	109	0.9	87	33512841	1	\N	\N	\N	\N	\N	0	4.24721	4.19589	4.2925	4.44193	4.41567	4.42007	4.19156	4.46129	4.47876	4.35173	4.42256	4.20585	4.30713	4.14172	4.24681	4.27603	4.22384	4.26074	4.27208	4.58776
sex-biased only in zebra finch gene nr10	PTA_05.1597.C1.C2002_at	CK313250	PTA_05.1597.C1.Contig2002	BU277676	BU277676	contig from multiple zebra finch brain ESTs, http: titan.biotec.uiuc.edu cgi-bin ESTWebsite estima_start?seqSet=songbird	mRNA	ATTTTCTGCCATTTGAGGCTGAACAGGTGGTAATAAGGACATGGGAAGTTCTATTTTCTTTTTGTGTTGGCTGGTTTAAAAATGTTGTTTGGCTTCCAATAATTTTATCTGCAGGCAAAAAAAAAAAAAAAAAAAAAAAAAAAGCAGAACAGCTCAGACTGCACTTTAAAGAACAATTAGGTAAGGGATTGATATTCCAATTTCAAGCTTTCTAAAACATTGAATATAAGTATATTGCATGGCCAGAAAAATGTATGTGGTGCTTCTAGTGACCGATTTCTTTCTCTGGGGGAAGGAAAGAGGATGGGAGAGGAGTGTGGATGGAGCCCATTCACACTGCAGTAGGGAAAAGCCCCGTGCTATTTGGGCACTATATTCAGTAGTGTTCTTTTCTCTTTG…	ChrZ	9e-12	75	0.85	102	32717383	1	1	chrUn_random	1e-10	71	0.88	72	11271597	1	\N	\N	\N	\N	\N	0	5.65268	5.44938	5.42532	5.465	5.46342	5.51255	5.40847	5.55918	5.24665	5.50235	5.13179	5.39392	5.54307	5.4937	5.58087	5.68084	5.38413	5.18114	5.27269	5.10456
sex-biased only in zebra finch gene nr11	SB02038B2H12.f1_at	CK313876	SB02038B2H12.f1	THAP domain protein 1	BU280043	single-end EST, http: titan.biotec.uiuc.edu cgi-bin ESTWebsite estima_start?seqSet=songbird	mRNA	GGATGGTGCAGTCCTGTTCCGCCTACCGCTGCCGGAACCGATACGACAAAGAGAAGCCCATCTCCTTCCACAAGTTTCCTCTTACGAGATCCGATCTTTGCAAGAAGTGGGAAGCTGCTGTGAAGAGGAAAAACTTCAAGCCGACCAAGTACAGCAGCATTTGCTCAGAACACTTTACCCCCGATTGCTTTAAGAGGGAATGCAATAACAAGCTCCTAAAAGAGAATGCAGGGCCCACGATATTCTGTTACACTGAACCCGGTGAAAAGTCTGAAGA	ChrZ	0.004	46	1	23	3621835	0	0	chrZ	9e-32	141	0.84	179	52527863	1	Q8CHW1	THAP domain-containing protein 1 - Mus musculus	0	175	0.86	30	4.69701	4.91705	4.84034	4.87395	4.55658	4.7655	4.87822	4.88447	5.03706	4.65985	4.72136	4.77052	4.60879	5.08861	4.71959	4.88806	4.89103	4.87145	4.97175	5.07975
sex-biased only in zebra finch gene nr12	PTA_05.5533.C1.C6123_at	CK306928	PTA_05.5533.C1.Contig6123	Plasma membrane calcium-transporting ATPase 2	BU319015	contig from multiple zebra finch brain ESTs, http: titan.biotec.uiuc.edu cgi-bin ESTWebsite estima_start?seqSet=songbird	mRNA	ATTCTAGTTTTCACACTTGGCTCCTGTGTGTGTCTCATACGTATCCATCCAACCGTGTCCGTGTTCCGTGCTTTTCTGTTTGTGAAGTGTGATATGTTATGTGTAATGGTTTTTTTAACCACAATACAAAAGAGACTTTTTAATTTTAAAAAGCCTTTCTACTTACTCACTGCAAAAAAAATCAAAAAACTATCAACATGCATGGTTTGACATTTGCATTACAATTAACATGGCTTGTCTTTTACTAGGGATGTACCACACGAGTGGACCTTGGCTTTCTTTAACCACTCCTCCCCATCAGTTCTTTGATGGCTTTAAACCTTGGTTTATTTTAATATTGCAGTTGGTACAGACATTCAAAATGCACATAACTGAGCCACTCGTTTATGCATATAACAT…	Chr12	1e-158	563	1	284	2875425	1	1	chr12	1e-110	402	0.93	282	4222432	1	\N	\N	\N	\N	\N	0	10.8507	10.7749	10.7619	10.7423	11.3725	10.6144	10.6917	11.04	10.9503	10.6987	11.1389	10.9405	10.6863	11.1737	10.8497	10.5249	10.4464	11.0258	11.0309	11.1811
sex-biased only in zebra finch gene nr13	SB02046B2A08.f1_at	CK308498	SB02046B2A08.f1	BU328287	BU328287	single-end EST, http: titan.biotec.uiuc.edu cgi-bin ESTWebsite estima_start?seqSet=songbird	mRNA	TTTTAAGCTCTTCCAGGGACAGTGATTCTACCACTTCCTGGGCAGACTGTTCCAATGCTTGACAAAATATTCACCTTAAAGATTAATCTTGACAAAATATTCATAGTAAATATTCAGATTAGACCCTTCCAAAAAACATCAAGGTGATAGCCAAGCTAAAAGATAAAACTGTATTTTCTTTTCATTTACTTCACCGTTAATATATTTAGTAATCCTTAATTTAGAGATGTGCACAGCTATGAACTAATGGAGTTAATATTTTAGTAAGTTAACTCTTGTCATTAAGCTTACCTATCTTCTTAGTTCAGCCTAGCATATCTCCAATTTAGCTAGAAAATCAAAACACGTTTTCTATTGGTCTGTCTCAACCTTTCTCAGTAGCATGTAGAGCAGTGCGGT…	ChrZ	0.0	1084	0.98	579	29410750	1	1	chr2	4e-11	73	0.94	53	56983449	1	\N	\N	\N	\N	\N	0	4.83756	5.01068	4.97706	5.04511	5.03055	4.84862	4.80962	5.32391	5.02327	5.09769	5.10406	4.50615	5.28401	4.62807	4.73325	4.99553	4.92	4.92667	4.89048	4.93594
sex-biased only in zebra finch gene nr14	SB02011A2F10.f1_at	CK312347	SB02011A2F10.f1	BU365690	BU365690	single-end EST, http: titan.biotec.uiuc.edu cgi-bin ESTWebsite estima_start?seqSet=songbird	mRNA	ACACATGATCATCTGAAGGCAGAATATGTTTACTGACAGTTAGAACTGAGAGTCTCAGTCTAACTGTGAAGCACTGAATCCCTGGCTATTTACTCCTTGGAATCCATAATAGTTATTTCTTTGATTAGAGTGGTTTTTGCATAAATAATTGTTAGTGAGCTAATAGCATAAACAAATCACTCAGAAAGAAGCATTTTTAGCACTGCTAAAACACTGCTGACATGATTTAAATGACAAATGAAGTAAATGTATTTATGAATGAAAGAAAATTTATTTTTCAAGCATAAAGAAAATTTCACTGTCATCATAAGTGGAAATATGCTCATCTCATGTACAGTGTCAGCCTTTAAAGCAAGTAGAGGGACTTACAAATTGGTCTGGAGAA	ChrZ	0.0	763	1	385	24000333	1	1	chrZ	0.084	42	0.96	25	14433412	0	\N	\N	\N	\N	\N	0	3.78243	3.69962	3.639	3.65914	3.76248	3.77812	3.84273	3.8071	3.97662	3.69607	3.74478	3.50323	3.81889	3.82967	3.71858	3.83821	3.76677	3.64951	3.83597	3.90089
sex-biased only in zebra finch gene nr15	SB03021A1D09.f1_at	DV951730	SB03021A1D09.f1	BU385345	BU385345	single-end EST, http: titan.biotec.uiuc.edu cgi-bin ESTWebsite estima_start?seqSet=songbird	mRNA	GTTATCCAGCTAATGCAGTGTTTTGTTGTAGAGTTATTGAACATTTCAATGCTAGAGCTGTTTTTAATAAAATTTGTTTTTCCTTTTTTTCTTAGTCCATTAGCCTATGTGTAGTTCGAAGAGAAAAGTAGTGTGTTTGGTTCCAAATTCACTTAAATAATTTGTTTTAAGTTCAGTTATGTATCTGATTTTTAAAGCTGAATAGCTTTTCTTCCAGTTCATTGCTTTATGGAAGCATTTAAGTGCTCACTAACAGAAAAAAATAGCTTTCAACAACAAAAATTAATTTAAAAAGATCTGTGGGTTAACTTTGTGAAGGGCAGATATCTTAAAAATGTGTTGCTCTGCTCTAATGTGCTAACAAGTGTTAGTGCGTGTATGTTTGTGTGTGTGTGTGCA…	ChrZ	1e-151	539	0.97	293	24010205	1	1	chrZ	0.13	42	0.93	29	69217573	0	\N	\N	\N	\N	\N	0	5.86984	5.66655	5.85524	5.8572	5.80021	5.80467	5.59459	5.77036	5.68885	5.94255	5.73087	5.83576	5.83131	5.45162	5.75213	5.67108	5.75274	5.83063	5.69852	5.65925
sex-biased only in zebra finch gene nr16	SB02034A1H07.f1_at	CK306448	SB02034A1H07.f1	BU412395	BU412395	single-end EST, http: titan.biotec.uiuc.edu cgi-bin ESTWebsite estima_start?seqSet=songbird	mRNA	AATTTGCAGGGACAGAATTTGGCCTGCTATCCCTGCAAAAATCAAGGGTGGTCCATGCAGCATTGAAAGATCTTTTGTTAACACACAGCGTGACATTGATAAGAGAACAAGGAGAAAAAAAAAAAAAAAAATCTAATGAATTAAGTGATTCAGATTGTGACAATGATAATGTTAATACCAAGAAAAAAGGCTCGGAAAAACTGAGTGGTTCTGCTTTCACAGCAGGTGGCATCAAAAAGAGCCTTGGTGCAGTTGGATCAAAAGAGGTTGTTGGCAGAATAAGGATGCCCAGGTCATTTCTTTTGCATCGAATGTTTTGTTAACTAGCAATGAGAAATGAGAACAAAGCAGCAACTGAACATGTATTGTGAACACAGCAATTGAACATCTATTGTAAAC…	ChrUn	1e-162	575	0.95	354	11687706	13	1	chr2	0.11	42	1	21	94672480	0	\N	\N	\N	\N	\N	0	3.73442	3.75111	3.72196	3.7962	3.69111	3.67502	3.68889	3.69269	3.79183	3.59912	3.72614	3.71506	3.55495	3.69045	3.61573	3.62994	3.56424	3.69546	3.69462	3.69518
sex-biased only in zebra finch gene nr17	SB010018000F10_at	CK235247	SB010018000F10	BU414462	BU414462	single-end EST, http: titan.biotec.uiuc.edu cgi-bin ESTWebsite estima_start?seqSet=songbird	mRNA	CACGCGTCCGGAGAAACAATAAACTCATGTTTCAGTGTTTTATTCAGAACCAATATGTACACAACTTATTTGTGATCTTACAATACAAAAAAGCCAGGAGGATAAAAAAAAATTAGAAGAAGAAAATTAAAATCAGTATTCCAGGCTTGACCTCAGTTCAACTCTGTTACTGAGCTATTATGTGCTGTGAAGTTGTCTTGTCAGGAGCTACATGTGATTTTTATGGATGCATGGTGTACTAACATTTGTTCATCACAGGCCTGCCCTTGTAGGGTCTTCCTCTGGTGGTCTTTCACTTCCCCACTGCATATGTTACTCCAGACATTTTGGATTGTGAGCATTTTGGATGTGACAAAGCCAGCAGTCTTCAGAA	ChrZ	0.0	666	0.97	363	47419847	1	1	chrZ	0.021	44	0.96	26	69181657	0	\N	\N	\N	\N	\N	0	5.99503	5.73733	5.97005	5.91661	5.93361	6.22637	5.86023	6.30599	5.9443	6.13378	6.07441	5.88047	6.03369	5.92949	5.87932	5.97948	5.90148	5.93517	6.0859	6.01898
sex-biased only in zebra finch gene nr18	SB02025B2G08.f1_at	CK304942	SB02025B2G08.f1	transportin 1; karyopherin (importin) beta 2	BU422301	single-end EST, http: titan.biotec.uiuc.edu cgi-bin ESTWebsite estima_start?seqSet=songbird	mRNA	AAAGGACATTTGCACCAGTTTGGGATGTTTTAAAAATCTCAACAGAAAAACCGCCAAGCTGTCACTTGGACCTCATGCAGAGATTACAAGAGCTAATAAAAGAAGTTCATAAGTATGGAGATGAACAAATCAAAACCTATCAAAAGACTAAAGAAGATGCTTCAGGAACACTAGAAGCAGTGCAAAATATTCAAAGTGTCACTCAGGCCTTACAGAAAGCAAAGGAAAACTACAATGCAAAGTTTGTAGAACAAGAGCGTTGGAAAAAGGAAGGAGCAACACAGAAAGAAGTTGATAAGGTAGTTCTGTGACATCGTACTTAAATTTATTGTGTTGTGTCAAACTGTAACATTCACTTTGTACTAATGAAATGCTCAAAAAGGACTAAAAGTTGTTATG…	ChrZ	2e-43	180	0.89	159	66321428	1	1	chrZ	2e-43	180	0.88	171	25865013	1	Q0JRZ9	FCH domain only protein 2 - Homo sapiens (Human)	0	155	0.72	22	4.96949	4.66169	4.91578	4.93938	4.86137	4.87847	4.86455	5.09285	4.77467	5.25963	4.93111	4.71574	5.30484	4.82457	4.77548	5.0484	4.91365	4.61044	4.93134	4.68706
sex-biased only in zebra finch gene nr19	0063P0013Z_F07.x0_at	DV579866	0063P0013Z_F07.x0	http://genome-www4.stanford.edu/cgi-bin/SMD/source/sourceResult?choice=Gene&option=Name&criteria=	BU423548	x-end read, zebra finch brain cDNA clone, http: songbirdtranscriptome.net	mRNA	TGCAGACATGGCCTCTTTCAGCATCGCAGACAGGCTTCTAGGGGCATCTTCTTCAGAGAGCCCATACAGAATATAATGTTTCCATCAGGCTCTTGCCTTGGCAACAACCTGCAGCCGTAAAGCGAGTTTAATCCTCTGAGAGGAAGACTGGTGACAGCTGTCGTTTCACTGTGTACTGTAATATATGAGATTCTGTCCTGAAAACCTGGAGGTGGCATTTGTCTGG	ChrUn	0.83	38	0.95	23	125909435	0	0	chrZ	1e-08	63	0.91	48	16485147	0	\N	\N	\N	\N	\N	0	4.8533	4.72967	4.85157	4.74367	4.79859	5.15331	4.91823	4.95951	4.84664	4.99166	5.02667	5.02082	5.08896	4.93928	4.80793	4.87063	4.86008	4.8273	4.91901	4.84973
sex-biased only in zebra finch gene nr20	SB03006B2E11.f1_at	DV946985	SB03006B2E11.f1	Inversin	BU423548	single-end EST, http: titan.biotec.uiuc.edu cgi-bin ESTWebsite estima_start?seqSet=songbird	mRNA	ATGGATTTCAGTTCCTCATCTGTGTTTGACCAGCACAAAGCTGATGCAGCAGAAGAAATAGACTTGGCTGTGGTTTACCAAGCAGCAGCTAACGGCGATGTGAACACCCTGACTGCAGTGATCCGAGAGGATCCTTCCATCCTGGAGTCTTGTGACAGAGAGGGTTGCACACCTTTGATGCATGCTGTGTCAGGACGCCAGGTTGACACAGTGAAGCTTCTGTTGAAGATGGGAGCTAATATTAATACTCAAGATGCTTGTGGACGTACCAGTTTATCTCTGGCAACTTACTTGGGCTGGCTGGAAGGCTGTGTCAGCCTGCTCAGGAATGGTGCTAAGCAGAACATACCTGACAAGAACGGGAGGTTGCCACTACACGCTGCCACTGCAGAGCCTGAC…	ChrZ	2e-68	264	1	133	47647263	1	1	chrZ	2e-34	151	0.91	112	16473647	1	Q08D58	Ankyrin repeat domain 55 - Xenopus tropicalis	0	335	0.85	30	6.47955	6.55778	6.30353	6.48555	6.19814	6.60769	6.44948	6.22246	6.50553	6.40218	6.51621	6.39032	6.47304	6.51657	6.27214	6.3549	6.54057	6.66043	6.63176	6.60919
sex-biased only in zebra finch gene nr21	SB03013B2E12.f1_at	DV949377	SB03013B2E12.f1	BU472278	BU472278	single-end EST, http: titan.biotec.uiuc.edu cgi-bin ESTWebsite estima_start?seqSet=songbird	mRNA	AAAGCTTTGCATCAAGGCTGTATCAGTCCTTCCATGAGAAAGTGCAGTGTGCACTTGCAAAACTGTGATGTTTTCTGGAGAGGTGTGTAGGGGGTGTGTGTTTGCTGACTTTTCCTAATGTAAGTGGTATTTACACAGGGAATTTTTTTTTAACTGTCATGTCTATGTAAGAGTGTAGGTTGTGATGGTTTCCAAAAGCCTCCTGATAGATTTTTGCAAGTAAAACTGGGGAAGAGATCTGTCTAATATATCTGTTCCCATGT	ChrZ	1e-06	58	0.86	61	32733097	0	0	chrW_random	4e-12	75	0.91	58	681628	1	\N	\N	\N	\N	\N	0	6.4738	6.33418	6.28836	6.4548	6.36858	6.10306	6.18107	6.43625	6.2203	6.47594	6.06931	6.23665	6.39784	6.10455	6.03297	6.65395	6.37309	6.14886	6.28395	6.17276
sex-biased only in zebra finch gene nr22	SB02003A1B03.f2_at	CK303187	SB02003A1B03.f2	CD734495	CD734495	single-end EST, http: titan.biotec.uiuc.edu cgi-bin ESTWebsite estima_start?seqSet=songbird	mRNA	GTGCATGTTTCTGCTTCATTGCGAAAACTCTGCAAATACCTGGACAGCAGTGAGGACCAAAGCAGAGGAGTCCAGGAGGTAGTTGCCTATTCTGTGGCCTGTTCCTCTGTCTCTGCTTTCAGTGTGGGAATCATAGAAGCAGCTGAGGCTGAGAAGGCTATGAGCAAGCTACGGACCTTAGCAGAAAATAATCAACAGACCTACAGTTTCGCTTTAGCTTTAGGTGCAATAGTACATGGATTGTCAGCTTGTGGTCATGGGAAAGCTGAAGATCTGAGTAACAGACTAATGCCAGCCTGGATAAAAATTGTGCTTGCAGAGGGTTCTCCAACAATGGACCGTCTGGCTGCTGTCAGTGGGCTGGTTGCACTGGTGGGCTCTGAAGGAGGCATGATACAG…	ChrZ	2e-65	254	1	128	57712880	1	1	chrZ	7e-28	129	0.9	105	34045982	1	Q80T90	MKIAA1797 protein - Mus musculus (Mouse)	0	218	0.62	7	6.75972	6.39025	6.44128	6.29715	6.76621	6.63541	6.47618	6.63266	6.91579	7.00139	6.87744	6.20869	6.74843	5.83631	6.17082	6.58702	6.31041	6.49903	6.64184	6.76252
sex-biased only in zebra finch gene nr23	SB02010A2F02.f1_at	CK311952	SB02010A2F02.f1	CF249599	CF249599	single-end EST, http: titan.biotec.uiuc.edu cgi-bin ESTWebsite estima_start?seqSet=songbird	mRNA	TCTGTCCCAGGTGGTGTCACGGCCGGTTCTGCTCTCTCCCAGGCGGTGTCACGGCAGGTTCTGCTCTGTCCCAGGTTCTCCTGTCCCAGCCCGGCTGTGCCGTGCCCGTGCCGTGCCCGGGGCTGGCACCGCGCGGGGCTGCTGCTCCCGGGTCACACAGGGCCGGCACTTTGGCACCACGGGGATAGAGGAAAAGCACAGCGGTGCCCCCACACACACACACAGGATTGTTTGCACTCGTGGAGTCTTGGGGTAAGGACAGCTCGATGCCTACTACCAGAATTAGAATGTAAACATCAGTTTTTGCGGGGAGGGGGGAACGGGTCTTGGTTAATTTAGTGGGGTTTGTTTCTGTTTGTGTTGTGGTTTTTATTTGGGTAGCACTAATGTGGAGAAGGT…	ChrZ	1e-180	634	0.99	328	72433047	1	1	chr8	0.008	46	0.93	31	17099840	0	\N	\N	\N	\N	\N	0	7.53583	7.54214	7.45096	7.25894	7.3323	7.56331	7.64365	7.7934	7.45467	7.49929	7.45661	7.49851	7.3192	7.52657	7.38338	7.50067	7.76749	7.49739	7.72718	7.44225
sex-biased only in zebra finch gene nr24	PTA_05.7089.C1.C7662_at		PTA_05.7089.C1.Contig7662	http://genome-www4.stanford.edu/cgi-bin/SMD/source/sourceResult?choice=Gene&option=Name&criteria=	CN232361	contig from multiple zebra finch brain ESTs, http: titan.biotec.uiuc.edu cgi-bin ESTWebsite estima_start?seqSet=songbird	mRNA	GACTTGGCAAAACTGCCTGGCCCAAATCTGCAGGAGGATATCAGACTATTACAGGTGAAAGAAAACATTCCTTTCTTGGGCTTAGACCGTTTTTGAATAATCAAGACAGAGGTGGACATCAACGAAATGACGACTGCAAACAATTAGAATTGGAAGATGTTCAGAAAGAGAATTCTTTATGTATGTACATATCTTTGGCTTTCTGTGAAGATTCTAGTCCATTGGTTCAAGTTTCTACTGAATTATTAGATGAACCTTTGTCAAAAGATGCTGATATTAGAGAACCTGTTTGCCAAAGTGCATCAAGCCAAACATCACCAATTTCTGTATTCTGCTATGGCCTTGAAGGCAACAAAATCTCACGGGACTTGATGAATCCTTAT	ChrZ	1e-107	392	1	198	19978202	1	1	chrZ	6e-06	56	0.88	52	46562524	0	O43164	E3 ubiquitin-protein ligase Praja2 - Homo sapiens	0	82	0.37	4	4.1247	3.75925	3.91015	3.84689	4.0157	4.12688	3.89374	4.39936	3.82434	4.09603	3.86688	3.92819	4.07755	3.84315	3.9319	4.20168	3.99553	3.986	4.01476	4.1938
sex-biased only in zebra finch gene nr25	SB03008A2C07.f1_at	DV947483	SB03008A2C07.f1	Ran-binding protein 3 (RanBP3)	CO422124	single-end EST, http: titan.biotec.uiuc.edu cgi-bin ESTWebsite estima_start?seqSet=songbird	mRNA	TGATTCTCAACACCCAACTCTGGGAACAAATGGTTATAAAAAGAGCAAACAGAAAGAGCCTGTGCTTCACTGCAACAGATCAAGAGGACCATTCTATTCAAGTATTTCTAACTCAGGCAAGCTCAAAAGACACTGAACACCTGTATGCAGCAATACATCATCGTCTTGTGGCCTTGCGAAGCTTTGCTGAGCAAGAGCCAGATGCTCATCAAGTAGACACAGAGTCAGAAACAGCTTTTCAGCCATTAAACTGTGATAGTGATGATGAAGATGATGAAGAACTAACTCAAGTGAGCAGCACTGGATCTGAATCATAGAATGTGCTGAATTGGAAGGTACCCTTAAGGATCATCGAGTCCAACTGCTGGCACTGACAGCACACCCCAAGAGTCATACCCT…	ChrZ	1e-106	389	1	196	41728938	15	1	chrZ	1e-47	194	0.87	196	10385447	2	Q86VV4	Ran-binding protein 3-like - Homo sapiens	0	115	0.57	16	6.40106	6.64329	6.563	6.59105	6.62291	6.64348	6.65907	6.38966	6.90696	6.65642	6.68351	6.52296	6.41754	6.66658	6.76753	6.59159	6.74541	6.76126	6.81253	6.61412
sex-biased only in zebra finch gene nr26	SB03035A1D12.f1_at	DV956224	SB03035A1D12.f1	Pol polyprotein [Contains: Reverse trans	NP1052952	single-end EST, http: titan.biotec.uiuc.edu cgi-bin ESTWebsite estima_start?seqSet=songbird	mRNA	AGTCGCGACGCAATTGCTCATTGGAGGATGGCTTTTGCAGTTCTGGGGATACCTTCGTGCGTAAAGACTGACAATGGCCCTGCCTATGCCTCACAGAAGTTATGTCAGTTTTTGCACCTGTGGGGAGTCTCACACAAGTTTGGTACTGCACATTCACCCACAGCTCAAGCCATTGTTGAACGCGTGCATGGCACTTTAAAGCGTGTTCTGGAGAAACAAAAAGGGGGAATGCCAGGAGAGACTCCACACAGTCGGTTGGAGAAAGCTTTGTATACAATCAACCATTTAACTGTGCCAAAGAATTCAGAGATTCCTGTCATTTTGAATCATTTTCTCTCATTGCATTCAGCAGGTGAGACGCATCTGCCCTGAGCGCAGGTCTGGGTGCGAGACCTTGTC…	ChrZ	0.0	1009	1	509	29299732	10	1	chr4	0.44	40	1	20	9236457	0	P03365	Pol polyprotein [Contains: Reverse	0	114	0.36	30	4.95639	5.056	5.42992	5.07631	4.9466	5.14879	5.16568	5.11639	5.01295	5.02677	4.81966	5.04811	5.02708	5.44929	4.99509	5.30112	5.02734	4.87848	5.13851	4.95619
sex-biased only in zebra finch gene nr27	SB02008A1A11.f1_at	CK311097	SB02008A1A11.f1	DNA-dependent protein kinase	TC186031	single-end EST, http: titan.biotec.uiuc.edu cgi-bin ESTWebsite estima_start?seqSet=songbird	mRNA	GGTCGTCTTCCCATAAACACTGTAACTGGTAGAGTGTTGTTCTTGGTTTTGACATTAACTCACATGTCAACCATGTGTAGTTTCAGGAAATGAAGTAAGTTTGTTCTTCATCCAAGGAGTCAGACATTTATGCCTTTGCAGTTTTATTTCTTTCATTTTTTCACTCCCCAAAGGGCATCCACCAAAGGGCAGATAGGGAACTAGACTTTGGAGTTGCTTGGTGCTAGACTGGTTTATAATATCTCAAATGCTGCTGCCTCTTCTTCAGCCTTATTAAAACTCTTTCTAGTAATAGATTTAGCATGACAAAGTAGTGCAGCAGTTTGCACTTACTTTCTAAAAATTTATTTAGTCAACGAACTAATTCAAAATGAGAGCAAATGACTAACCCTAATGTGG…	ChrZ	0.0	1072	0.99	555	3616688	1	1	chrZ	3e-30	137	0.85	165	52521849	1	\N	\N	\N	\N	\N	0	6.28011	6.16852	6.31528	6.37104	6.18848	6.50452	6.45299	6.40653	6.48954	6.29647	6.37925	6.29612	6.43643	6.45559	6.37209	6.749	6.28643	6.30275	6.3482	6.31791
sex-biased only in zebra finch gene nr28	SB03004A2C05.f1_at	DV946090	SB03004A2C05.f1	hypothetical protein FLJ13231	TC186369	single-end EST, http: titan.biotec.uiuc.edu cgi-bin ESTWebsite estima_start?seqSet=songbird	mRNA	AGCTCTTGGTTTTACACAGTCCAGAGGAAATGCCTGTATGCTCCTTCAGAAAAGTACCTCCAGAAGAAGACTGAGAAATGCTACAAACTGTCCTGTTAAGTTTAGACACTCTGCTGAGTGCAGAGTCAGCAGAAGCTCAACACAAAAGCCTCCTCAGGTTGCCACTGCAGTTCAGACAGAAGATGTTGATCCTGACACTGATCGAGACGTGGTGAGTCCTTGGACTGTGCCTGATGATATCCAAAGAATACTTCAAGATAGTCATGACTCCATGTTCCAGGCCTCTTCAGTGCACAGCATGATTTTCTCTCCTCTCGGCAGTATCAACACCAGCAATGGTTCTGAAAGCACAGGGAGCATCCTCAGCAAGCTGGACTGGAATGAATGCAGTTGAGGCTA…	ChrZ	1e-164	583	1	294	42139273	1	1	chrZ	6e-13	79	0.84	108	10833510	1	Q9H799	Uncharacterized protein C5orf42 - Homo sapiens	0	74	0.39	2	6.35171	6.18258	6.54756	6.30033	6.18555	6.40537	6.37405	6.86807	6.31794	6.51143	6.37634	5.92402	6.38332	6.3754	6.34788	6.38086	6.27137	6.35925	6.3438	6.08536
sex-biased only in zebra finch gene nr29	SB03041A1E09.f1_at	DV958237	SB03041A1E09.f1	TC186496 + GO	TC186496	single-end EST, http: titan.biotec.uiuc.edu cgi-bin ESTWebsite estima_start?seqSet=songbird	mRNA	TGGATGCCTGAACCCTGGCAGTCTTCAAAGCCATGTTGGATAAGGCCTTAAGCAACCTGGTCTAGTGGGAGGTGTCCCTGCCTATGGCAGGGGGGTTGGGACAAGATGATTTTTAAGGTCCATCCCAAACCTATAACATACTATGATTCTATGTATCTATCAAGAGCCTAATTTCCATATTGCATTAACCAAGTTACTGTGTTCACATACCAGAAAGATGTTACTCTTTGAAAAAGCATGTTAGTGTATGTGGCAATGCCCCATGCGCTTTTAAAATACCTAGATCTGTACATTCTCATCTGAGTATTGTTAAACATGCTGTAGTCTGGCATACAGGTCTTTTACTACTGTCCTGTTACATAGATAATTGTAATTAACTGCAGTTTGGTTTTTTCTACT…	ChrZ	1e-50	204	0.87	219	38134954	20	1	chr7	1e-22	111	0.89	104	2187501	20	\N	\N	\N	\N	\N	0	5.55305	5.47246	5.3685	5.52433	5.5546	5.01417	5.30733	5.44838	5.30186	5.18714	5.20472	5.60225	5.35251	5.6263	5.24751	5.46957	5.55806	5.32562	5.42309	4.94801
sex-biased only in zebra finch gene nr30	SB02035A1G11.f1_at	CK312521	SB02035A1G11.f1	TC187170	TC187170	single-end EST, http: titan.biotec.uiuc.edu cgi-bin ESTWebsite estima_start?seqSet=songbird	mRNA	AGCTGAGAAGAACCTACATGGAAATGTGAGGTAAACATTCCAGTAAAAGTACAAAGGCTCCATTCTTTAAAGGAGACACACAGCAGTTATCACCATGCTAGAAGAATGAGATGCAGGAAAATCCTAGAAACAGTGAAAAATCATTTAATGAAGCCTTTGCCCTAGTTCTAACTATTGTAAATGGGATTATTTTTGTTGTTCTTCCCATCCCCAACCCATACTGAGTTGTCTTCATAATGCTTAGA	ChrZ	1e-135	486	1	245	11148534	1	1	chrZ	1e-58	230	0.92	169	63712591	1	\N	\N	\N	\N	\N	0	3.90796	3.85048	4.01764	3.79186	3.79875	4.07505	3.87717	3.97134	4.03561	4.13793	3.84776	3.93978	4.05518	3.88722	3.94192	4.03663	3.89702	3.92475	3.9539	3.86334
sex-biased only in zebra finch gene nr31	SB02004A1D03.f1_at	CK309792	SB02004A1D03.f1	Follistatin precursor (FS) (Activin-bind	TC187358	single-end EST, http: titan.biotec.uiuc.edu cgi-bin ESTWebsite estima_start?seqSet=songbird	mRNA	AGATCCCTGTGTTTTTGTTTACAAGGAATCTTGACTGACCAAAAGGCATTGTAACTGACAAAAGTATACTGTCAAGGTGCAGTGAGGCAATCTTTAAGGAAACTTCTTACACTTAATTTTCTTTTTCATGACATTGTGTACTGAAATTATCTCTGTATCATGAGTTTATACTGAATCATACAAATTTTGAACCCAAAGAAATTGGATTGTGAAGTTCAATAACATCTACAGGCCTAACTGTAATAAGAATAAAGGTTTTATTTTATTTTTATTGCTTTAATTCTTTTTCATATGCTTAAGTGTTTTATCAGGTGTTTCCTTTAAGATGGTCTTGCAGTACCGCTTTCAAAATTTTCTTTCCAAATCAGTGTGTGGCTAAAAGTTATATCAAAGCTTTAT…	ChrZ	1e-141	505	1	255	46610871	1	1	chrZ	1e-69	268	0.9	214	15398844	1	\N	\N	\N	\N	\N	0	4.49079	4.33081	4.36722	4.48025	4.47712	4.33237	4.35048	4.43437	4.43097	4.35832	4.69533	4.54533	4.70574	4.36675	4.38521	4.60822	4.39313	4.43469	4.34594	4.45174
sex-biased only in zebra finch gene nr33	SB03035A2G01.f1_s_at	DV956331	SB03035A2G01.f1	hypothetical protein XP_867826, partial [Bos taurus]	TC188259	single-end EST, http: titan.biotec.uiuc.edu cgi-bin ESTWebsite estima_start?seqSet=songbird	mRNA	AGGAGCTCCGCCGCAAGATGCGCCGCGACGTGCTCGCCTCCGTCCGCAACTTCCTCATCTACGTGGCCCTGCTGCGGATTACTCCCTTCATCCTGAAGAAGCTGGACAGTATATGACCCCTCGGGCCCGGCGGGATGAGCTGCAGCTGCTGTCCCGCGGGGCTGGCCGCACGGCTCGGCACGGAACGGCACGGCTCGGCACGGCTCGGAACGGCACGGCACGGCACGGCACGGCACGGCACGGCACGGCACGGCACGGCCCCCGCGGCCGTGGGGCAGAGCATTCCCTGTGCTGCGTGAGCAGAGCCCCCGTCCATCCCGCACACGCTGCGGCTCGCCGGCCCGGCCCTGTGCACTGCCCTGCATCCAGCTCACCTACAGCGT	ChrZ	3e-51	206	0.96	124	72378875	1	1	chrZ	1e-13	81	0.9	65	74124574	1	\N	\N	\N	\N	\N	0	8.34629	8.58652	8.52702	8.40567	8.23379	8.78308	8.88817	9.16508	8.72985	8.60687	8.37658	8.2897	8.31592	8.63256	8.44113	8.65907	8.63158	8.71465	8.88337	8.40336
sex-biased only in zebra finch gene nr34	PTA_05.7524.C1.C8092_at		PTA_05.7524.C1.Contig8092	http://genome-www4.stanford.edu/cgi-bin/SMD/source/sourceResult?choice=Gene&option=Name&criteria=	TC188506	contig from multiple zebra finch brain ESTs, http: titan.biotec.uiuc.edu cgi-bin ESTWebsite estima_start?seqSet=songbird	mRNA	TCATCAAGGCGTACGACAAGGCGGTGGCCTCCTTCAAGAATGCCTTAAAGAATGGGGAGACCTCGGAACCTTCAGACAAGCAGGAGGAGAGCGTGGTGATAAAGAGAAAAATTAATAGAATGATCGGAAATAGAAACAAGTGCAATACCAAGTGCAATACAGCGCCTTTGAAACAGTGGAAGGTTGGTGACAGCTGCAGTGCTGTTTGGTCTGAGGATGGTCATTTGTATCTAGCAACTATTGCCTCCATCAACCAGAAGAGAGGCACATGTGTTGTCACTTACACAGGATATGGAAATCAGGAGAAGCAGAATTTGTCTGATCTACTTCCTCCATCCAGTGATGAAATAGTAAATGGGATGGGGCATTCTGGGGAGAATGAAAATGAGACTCCATATT…	ChrZ	1e-111	404	1	204	32305868	1	1	chrZ	7e-28	129	0.83	205	71156976	1	Q98SU9	Survival motor neuron protein - Gallus gallus	0	259	0.71	30	5.59071	5.61011	5.88541	5.75157	5.74174	5.67797	6.15605	5.94377	5.77278	5.82953	5.74419	5.62421	5.62922	5.91657	5.52214	5.51166	5.58755	5.97065	5.89648	5.72398
sex-biased only in zebra finch gene nr35	PTA_05.2685.C1.C3181_at	CK314890	PTA_05.2685.C1.Contig3181	Survival motor neuron protein	TC188508	contig from multiple zebra finch brain ESTs, http: titan.biotec.uiuc.edu cgi-bin ESTWebsite estima_start?seqSet=songbird	mRNA	GGTACAAATCTTTTCCACTGAGAGGTGTTTATCACTTATGTATTGGTGGTTGATGGTGAAGAAATTAATTTTATCAAGACAATTAGTCAAAACATTTTCTTAACACTGAGTTGTCTCTGTTAACAAATAAATAACATCAGACTAGTAATTAAATGTGCATTAAAATGAGCCATTTCTTAAGGACCTCTAATCAAATGTGTTTCAAAAGCACTGCATCAACAGAATACTTTCACTTCGCTGAAGCAATTTCAAGTTTTCTCAACACATTATAGATTTAACTCTTTTGACCCCATGTGATAGATTTCATATAGCTCAACATGTTTTGCATTCCTCAGACTTTCTGTCTGAATGGCAGCATCAGAGCAATTGATTATGGAATCCTCTTAGGAGAGACCTATG…	ChrZ	0.0	864	0.99	447	32309871	1	1	chrZ	0.025	44	1	22	226514	0	\N	\N	\N	\N	\N	0	3.99128	3.96082	4.06522	4.08047	4.20129	4.26749	4.25719	4.06697	4.15224	4.14022	4.28992	4.13945	4.24036	3.93713	4.02501	4.02899	4.08557	4.17432	4.27851	3.79008
sex-biased only in zebra finch gene nr36	PTA_05.2507.C1.C2996_at	DV956828	PTA_05.2507.C1.Contig2996	Mimitin, mitochondrial precursor (Myc-in	TC188572	contig from multiple zebra finch brain ESTs, http: titan.biotec.uiuc.edu cgi-bin ESTWebsite estima_start?seqSet=songbird	mRNA	ACACTTACATTATTCCAAGCCTTGGCGAAGACATCTCTTTGGAATAAATCCCTTGGCAGTGCCAGCATGCTTTCCATTGGCAAGCAGACGGAAAAGTTGATTTCATTAACATGAATCACTATTGACACTGCACTGATTATGCACTGTACTCATTGTAGAGACGTTCTTGTAACTTAAAACAGTCAACATATTTGAATGTTTGATTTTAAAACAGTCAACATATTTGAATGTTTGATTTGCAGACAGCAATTTGCACAGGGTAAAATCAGTTAAAATACATATAACTGCTATAATAGAAGATAGAAGTAAGATTGATAAAGCTGCTGGAAAATAACACTAGGTCTGAGACAAGGGACTGTCATGAATATTTAAAAAAAATATTAGTTTTTATTCCTGGTG…	ChrZ	0.0	835	0.98	445	49453565	1	1	chr5	0.098	42	1	21	9041904	0	\N	\N	\N	\N	\N	0	3.9225	3.54807	3.84717	3.83646	3.76981	4.06883	3.91299	3.99222	3.78719	3.79579	3.98918	3.75099	3.81178	3.86624	3.8151	3.99967	3.83261	3.97874	3.90203	3.83579
sex-biased only in zebra finch gene nr37	PTA_05.1649.C1.C2061_at	DV958899	PTA_05.1649.C1.Contig2061	Phosphatidylinositol N-acetylglucosaminy	TC189109	contig from multiple zebra finch brain ESTs, http: titan.biotec.uiuc.edu cgi-bin ESTWebsite estima_start?seqSet=songbird	mRNA	TTTCTAATTAACTTCATATGGCTTTATTATTATTATTATGCACCTTATTAACCTGCATTGCTCTGAAAATTATGCCCCAGTAATTTATCTGGTTGTTCTTTAAAAATTAAAAAAGTGGGTTGAAAAGTGTTCTGTTACTTGCAAGCTTTTTGCTTGGAATTCCCCTCTGAGAGGGAAAAAAAAAGCAGCTTTTAAACAGTTTAATTCTATTTTTCTTTTAATTCAGAGAGAGAAAAATGTGTTTTGCCAGTCAAACACTTGAGGATCTTTTTGGAATTGTTAACTGGAAGTGTTTGCATTGTAAATATATCATTTGCCTTTGTAAATATTAATAAAATGTGGCTGATTTTTCCATCTTCACCATTTTCCTGTGATTCTGGGAGGTTTCTCCTGGGTTGA…	Chr1	1e-143	511	0.95	324	1042044	1	1	chr3	0.006	46	1	23	44310682	0	\N	\N	\N	\N	\N	0	5.3344	5.21304	5.26049	5.18202	5.15379	5.25266	5.10256	5.19106	5.21643	5.52743	5.21444	5.10389	5.43698	4.88856	5.24421	5.26654	5.09618	5.02449	5.05758	5.0944
sex-biased only in zebra finch gene nr38	SB02022A2D01.f1_at	CK304105	SB02022A2D01.f1	Growth arrest and DNA-damage-inducible p	TC189739	single-end EST, http: titan.biotec.uiuc.edu cgi-bin ESTWebsite estima_start?seqSet=songbird	mRNA	GTCAATGACTGGGTGCCAACTATCACCCTGCCTGAGTGATGGTCACCTGGTGCACCGGGGAGGCTCAAACCTTTGTTGCATTCTCAACGTGCTGTGCGTTCACCAAAATGTGCAACAAGCTGCTGATTCCATGGATTAGCCTGGTCAAGAGACTGGATTAAAGTGCCTCAGACTGGCATGCAGTGGGCTCTTACAGAGAAGAAAGAGGAAAACAGCTCATCTCACCAGTGAGCCTCAGTAGGCTGCAACCGTGGAGAGGCTGACATACCATGGAACTGAAAGAAGTATTGCAAGTTTGGCTATGTGGAGCTGTTTCAGAAGGGAGAGGGAAAGTTGAGGGAAGTGGGCCAAAACTTTCCAGAAGGACTGGATAGAGTACTGTAACTAGGAACTGTTGGT…	ChrZ	0.0	1057	1	533	7100508	1	1	chrZ	2e-59	234	0.86	275	43014932	1	\N	\N	\N	\N	\N	0	6.7246	7.14987	6.36083	6.5701	6.69292	6.62928	6.92609	7.12132	7.19839	6.95357	6.74627	7.02002	6.78317	6.69797	7.14146	6.44786	6.78233	7.36529	7.09539	7.09851
sex-biased only in zebra finch gene nr39	SB03023A1F04.f1_at	DV952451	SB03023A1F04.f1	Mothers against decapentaplegic homolog	TC190343	single-end EST, http: titan.biotec.uiuc.edu cgi-bin ESTWebsite estima_start?seqSet=songbird	mRNA	GGAATCTCAGCTCTGACACCTGGAACATCTGCCCTGCCCCTCCTTCTCCACTGCCCTTTGTGTCTGCAGAGTTGTTCCTCTCACTCGTTCTCACCCTGCTCTTCTGTGGCAATTAAAACTGGACAACAATCTCATTTTTTTCTTAAATCTGTTATCCCAGAGGCATCACCATTCCTCACTGGCCCAGCCTTGACCAGCAGCATGTCCACCTTCAGAGCTGCCAAAGGATTTCTCTGCCAGACATGAAGGAAACTTGTGTCAGCTTCTGGCAGAAGCCTCCCCTGCTACCAAAACCTGGTGACACCAGCCCAGTGGAGTGACTTTTCCCTGTTCTTTGTTTTCTAGGCGGCAGACGGTAACGAGCACTCCTTGCTGGATTGAGCTTCACCTGAACGGGCC…	ChrZ	0.0	1021	0.97	564	408173	11	1	chrZ	4e-60	236	0.89	214	1330755	3	Q4T274	Chromosome undetermined SCAF10323, whole genome	0	95	0.95	30	9.28197	8.98076	8.99944	9.08561	9.02308	9.35136	9.24184	9.07012	9.01108	9.44034	9.18724	8.85979	8.69068	8.89651	8.98419	8.84782	8.9798	9.16332	9.16472	9.06683
sex-biased only in zebra finch gene nr40	SB02014A1E07.f2_at	CK303422	SB02014A1E07.f2	Zinc finger RNA binding protein, partial	TC190365	single-end EST, http: titan.biotec.uiuc.edu cgi-bin ESTWebsite estima_start?seqSet=songbird	mRNA	TGCTGCCCAGTATAGGTGTGTTTTCTTATCCTGGTAAGGACCTCCCTGTATCCCCAGTGGTGTGAGGGTGGGGAGGTGGAGCCGGACACCACGGAGGAGGCAGCATTAAATCCCAAGGCTCTTAAATTAAAATGGTCACTTAGAGTCAACAACGCCAACAAGTTACTGTCTGCTGACCCCCGGACACTTCTCCTTCAGTGAAGATGGGGCTTGCTCCCCAAGTCTTTGCTTCCCCCTATGTCAGTGTGGGAGGATGGAATCGTTTTTAACACGTGTTAAAATTTCACCAACCTAACCTATGGGATAGATAAGGGAAGAATAGAAACACCAGAAAATACAGGGGACTGTCCCATTCAACTGAAGCAATGTTGTAAATAATGTATCAGAAAGTAGAGACTG…	Chr4	0.14	42	1	21	6623260	0	0	chrUn_random	0.0001	52	1	26	7334865	0	\N	\N	\N	\N	\N	0	6.09192	6.41529	6.48028	6.22929	6.10194	6.33938	6.25981	6.17022	6.27371	6.1743	6.0632	6.21001	6.2475	6.28698	6.15473	6.14383	6.24475	6.16122	6.11861	5.94823
sex-biased only in zebra finch gene nr41	PTA_05.3195.C1.C3727_at	CK305876	PTA_05.3195.C1.Contig3727	Mus musculus 10 days embryo whole body c	TC190693	contig from multiple zebra finch brain ESTs, http: titan.biotec.uiuc.edu cgi-bin ESTWebsite estima_start?seqSet=songbird	mRNA	AATTCTTGTAACCATCAGAGTCAGCACGTGTTTAGTCCTGAGGAAGTTTTGTTTAACACACTTGGGTTCGCTGTTAGCAGAGACAGGAGTTCGCTGGTGTCTGCTGGAACTGGAGTCTTTGTTACCAAAGGTTTTGTACCGAAAGGGACGGTTGTGTCTATGTATCCTGGTGCATTGATGGTGT	ChrZ	1e-91	339	1	171	47943417	1	1	chr4	0.59	38	1	19	50212369	0	Q5RBW0	Uncharacterized protein C5orf35 homolog - Pongo	0	81	0.67	6	4.26793	4.52466	4.61964	4.47837	4.36773	4.45843	4.57301	4.47524	4.7308	4.46641	4.65932	4.44667	4.46219	4.45556	4.51303	4.37713	4.47275	4.62728	4.65527	4.60718
sex-biased only in zebra finch gene nr42	PTA_05.2077.C1.C2527_at	CK308327	PTA_05.2077.C1.Contig2527	U3 small nucleolar RNA-associated protei	TC190721	contig from multiple zebra finch brain ESTs, http: titan.biotec.uiuc.edu cgi-bin ESTWebsite estima_start?seqSet=songbird	mRNA	AACTGTGACTTGTTTGTGCCTGAACAGCTCTGGACAAAGATTATTGTCAGGATCCCTTGACAGGCATGTGAAGATTTACAGTACTACATCCTACAGAGTGGTCCACAGCTTCAACTATGCAACATCCATCCTCAGTCTTGCGTTGTCACCTGAAGATGAAACCTTAGTTGTAGGCATGACCAATGGAGTGCTAAATGTTAAACACAGAAAACCAGAAGAAAAGAATGAAGACTCTCAAAAGAAGAGACAACCAGCATATAGAACCTATGTGAAAGGAAGAACTTACATGCCAAAACAGGAAGATTTCTGTGTCAGTAAGCCTGTAAAACGTGCTTTGAGAAAATATGATAAGCTGCTGAGGAGCTTTCAGTCTTCCAAGGCTCTTGATGCAGTACTGGA…	ChrZ	3e-79	299	1	151	66625299	1	1	chrUn_random	1e-50	204	0.92	151	31636594	1	Q5F3D7	U3 small nucleolar RNA-associated protein 15	0	305	0.88	30	6.40936	6.35054	6.38455	6.2626	6.26454	6.48244	6.36794	6.35659	6.38429	6.43215	6.36611	6.49194	6.40356	6.53359	6.44988	6.63948	6.18323	6.66267	6.31998	6.35244
sex-biased only in zebra finch gene nr44	SB02048A1E06.f1_at	CK308959	SB02048A1E06.f1	serine palmitoyltransferase LC	TC191769	single-end EST, http: titan.biotec.uiuc.edu cgi-bin ESTWebsite estima_start?seqSet=songbird	mRNA	ATGTGCCTTTTTGGTTGCTACTACAAGGATTACAGGACTATTTTTGAGAAACATCATTGTTAAATAAAAAGTTAATCATGTTTGATTCAGATTTTTACCTACACAATTGGATTTTGTAGCATGGTCGACCATATATTGTTAAATATTCTGCATTAGGTAAGCATAGCCTGTTCTGCCTCCAGTTTAGAGAGACTGTTTCTACGCTGCCTTTCAAAACTTTTCATCTGTGTACCTTCAGGTAGAACACCTAAAGTTGTGTTGGGGCACTTCTGTGGTTGTTGCTTGACATTTGAAATAGTCAAATCGTTATCTCTGCCATGTAGTAAAACCTTCATCCCAGTGTGAAAGGGAATCCCTATTTCAATGTCATTTATGTTTTCTCTGTTGACTGTGAGTAAA…	ChrZ	0.0	955	0.98	511	6145305	1	1	chrZ	2e-12	77	0.92	55	43938655	1	\N	\N	\N	\N	\N	0	5.6907	6.17151	5.93908	6.11024	5.95891	6.4397	6.04068	6.2512	6.01044	6.33007	6.09359	6.05948	6.33506	6.17147	6.07913	6.53301	5.91726	6.10166	6.2506	5.93721
sex-biased only in zebra finch gene nr45	0061P0030Z_E04.x0_at	DV576788	0061P0030Z_E04.x0	http://genome-www4.stanford.edu/cgi-bin/SMD/source/sourceResult?choice=Gene&option=Name&criteria=	TC192100	x-end read, zebra finch brain cDNA clone, http: songbirdtranscriptome.net	mRNA	CCACCGCTAACTTTTCTGAGCAAGTAGTTGAAAGCTTTCCATCTGATATCCCTACTGGTATATACTATGGATGGGCCTGTGTTGGAAATGGAGATGTGCATAAAATGGTTTTGAGCATAGGATGGAATCCCTTCTATAAGAATATTAAGAAATCAGTGGAAACACACATCATCCACACCTTCAAAGAAGACTTTTATGGAGAAATTCTTAGTATAGTCATAACTGGATACATTCGACCGGAAAAAAACTTTGATTCCTTGGATGCACTCATTTTGGCAATTCAGGAGGACATTGAAGAAGCAAAAAGACAGCTAGATCTACCAGAACATCTTAAACTCAAAGAAGATAACTTTTTTCATCTGCCAGAAGGCAAAATAGTAAACAATCACTGAGAAAAAC…	ChrZ	6e-81	305	1	154	55246928	1	1	chrZ	2e-71	274	0.97	154	36905265	1	Q5ZMM2	Putative uncharacterized protein - Gallus	0	248	0.92	30	5.72509	5.4038	5.66631	5.31274	5.69277	5.32185	5.71834	5.83936	5.74336	5.41143	6.06938	5.61925	5.56633	5.25785	5.18179	6.08505	5.33735	5.76799	5.95463	5.63991
sex-biased only in zebra finch gene nr45	PTA_05.2831.C1.C3341_at	DV955869	PTA_05.2831.C1.Contig3341	Riboflavin kinase (ATP:riboflavin 5'-ph	TC192100	contig from multiple zebra finch brain ESTs, http: titan.biotec.uiuc.edu cgi-bin ESTWebsite estima_start?seqSet=songbird	mRNA	ATTCTCTGTCTGAACTATGATGTTCAATATGGAACGCACAATTTCTGTAGTGAAATTTGATGAATTTACTCCTTGTCCTATTCTAATTCTACCTTTTACTCTAGAATTTGAGTTTTTGCAAAACAGCTGTTTCAATCTTTGTGGCAAGTGCTGTCAAGATGATAGTTTCACTTCATATTGCTTTAAATGTTAGCCAATAACATGGGCTGTTATTAGGGAAGACAGCTCATGTTTGCTCTTTAGGACTTA	ChrZ	1e-135	486	0.99	249	55250617	1	1	chrZ	0.053	42	0.86	45	34088480	0	\N	\N	\N	\N	\N	0	6.73623	6.64716	6.56984	6.76822	6.71836	6.76929	6.93788	6.85143	6.75372	7.11711	6.88767	6.87531	6.7645	6.45943	6.5438	6.97577	6.68938	6.6245	6.7117	6.72289
sex-biased only in zebra finch gene nr45	PTA_05.2831.C2.C3342_at		PTA_05.2831.C2.Contig3342	http://genome-www4.stanford.edu/cgi-bin/SMD/source/sourceResult?choice=Gene&option=Name&criteria=	TC192100	contig from multiple zebra finch brain ESTs, http: titan.biotec.uiuc.edu cgi-bin ESTWebsite estima_start?seqSet=songbird	mRNA	ATTGTAGAACTACTGCGCTATGGATAAAGAACAGTAGCAAAGGTAAAACTTGAAAGACTTAACTTGCTCTCATATCCTAGCTGAAGTATGGTATATGGATACACTGAACTAAGAAACTGCTCTTTAAGTGTTTGTCTTCAAAGAGAGTGTGTTAGTACATCCATTTGGCTGAGTGTACCTGACCATAATATTTAAGAGAAAATGTTATGCATTGCTCTTTAAGCTCAATATATAATTCCTAACACAATATAAACTTTATTTTTGTATTATGTACAAGTAGCTGTATTTTGGTTGATGTTGCACTGTACCCTTACTAAAGGAGCTGTAATTGACAAATTTATTCTTCTTGTCTTGGATTTCCTTTCCTTTGCCACTCCTAGCAAAGGAGTTGTTTCAGTT…	ChrZ	0.0	961	0.99	489	55251392	1	1	chr27	0.007	46	1	23	4662586	0	\N	\N	\N	\N	\N	0	4.80306	4.74001	4.94538	4.68066	4.99904	4.98167	4.95826	5.13718	5.09969	5.32145	5.02086	4.95845	5.09078	4.65091	4.75194	4.96174	4.973	4.86517	4.95485	5.11288
sex-biased only in zebra finch gene nr46	PTA_05.2122.C1.C2584_at	CK309016	PTA_05.2122.C1.Contig2584	Mitochondrial 39S ribosomal p	TC192240	contig from multiple zebra finch brain ESTs, http: titan.biotec.uiuc.edu cgi-bin ESTWebsite estima_start?seqSet=songbird	mRNA	TGTTCCCGAGGACTGGCAGCAGGCTCCCCTGCAGGAGAACAGGCTGAAGTATCGCCTGCTGGCCCGGCTGGCAGCAGAGCTGGGACATGCTGTCCCCAACTCGCAGCTGCACCGCGTGCGCTGCGCCGGGGACGTGCTGGGCTTCTACCGCACCCCCGTAAAGGACAGCACCAAGATCGATGAACTCGCAGCTGCAGAGCTGCCCCCGAACCTGAAAATCATCTGGCAGCAGTGAGTCCCCCCACAGAGCATTCCTGTGCCTGGCTGGTGCTGTAGGGCAGCAGCAGAGTCCTCTGGTTGGGATGAAATCTGTGACTTTCAGTAATAGAAGTTCATTGAAATCACTGAATAATGGTGGAGAGCCCTATAAAATCAGCTGCTATTGAGGCATCTTGTTGA…	ChrZ	0.0	989	1	499	11150550	3	1	chrZ	0.007	46	0.83	71	63710817	0	Q5ZLC1	Mitochondrial 39S ribosomal protein L50 - Gallus	0	74	0.55	1	5.06865	4.83822	4.76165	4.85863	4.95473	5.06152	4.89929	5.0607	5.1013	5.14781	5.1428	5.10893	4.88302	4.99163	5.03032	4.78354	4.90223	4.89388	5.00614	5.13729
sex-biased only in zebra finch gene nr47	SB020002000C02_at	CK301227	SB020002000C02	TC192301	TC192301	single-end EST, http: titan.biotec.uiuc.edu cgi-bin ESTWebsite estima_start?seqSet=songbird	mRNA	GGATTTTGCTTCTTTGCAGGTACAGTCCGAACATTGAGTAATGCAGAGGAATACCTTGATGATGAAGACTCCGATTAGCTTTTTAAACTCCATATGGAAAACTATAACGTGCATTGTTTTCAAAACATATCTTCACAGCTGTACAAATATCTCACTTAGAGTACTGCAATATAGCATATTAATGAGAGGGTGAAATCCTGCTTTGCAAAGGAATAATCTTCATGTAGCCAGATGATGTCACATTTTAAATCAGAGTTCCTTTTTGGAATTATCACAGAGAAAGTGTGGCGTACCTTTATCACTGAATATGGCAGAGAACTATCTTCTAAATTCACAGGTTTCATCTCAGGCCTTCCCAGCAAGTACCATGTATCTCTGGAATACTGAGAAGTCCTTGTG…	ChrZ	0.0	920	1	464	15368492	1	1	chrZ	9e-24	115	0.93	78	36418061	1	\N	\N	\N	\N	\N	0	5.39046	5.23323	5.38116	5.26069	5.33515	5.29375	5.55336	5.35538	5.27486	5.42312	5.18863	5.07513	5.43355	5.50691	5.32471	5.38185	5.3559	5.50083	5.49103	5.49031
sex-biased only in zebra finch gene nr48	0063P0026Z_H12.x0_s_at	DV580108	0063P0026Z_H12.x0	http://genome-www4.stanford.edu/cgi-bin/SMD/source/sourceResult?choice=Gene&option=Name&criteria=	TC192742	x-end read, zebra finch brain cDNA clone, http: songbirdtranscriptome.net	mRNA	TGACTATGAAAATTACTCCCTGGTTTACTCCTGCACTAACATCCTCTGGCTCTTCCACATGGACTATGCCTGGATTCTGTCAAGAGCTCCTGACATGCACCCAGAAACCGTGGAGCACCTGAAGAGTGTTCTCGAGTCCTACAAGATCAGCACTGAGA	Chr9	6e-84	313	1	158	14323905	1	1	chr9	2e-19	99	0.84	126	13774446	1	Q5G8Y9	Apolipoprotein D - Gallus gallus (Chicken)	0	102	0.82	7	9.38674	8.74107	8.56407	8.59078	8.72282	8.42266	8.7106	8.78735	8.74742	7.43737	9.23138	8.65499	8.41674	9.3716	8.99106	8.16844	8.26606	9.2355	9.21285	8.78529
sex-biased only in zebra finch gene nr48	SB02012B1G09.f1_at	CK301528	SB02012B1G09.f1	Apolipoprotein D precursor (Apo-D) (ApoD	TC192742	single-end EST, http: titan.biotec.uiuc.edu cgi-bin ESTWebsite estima_start?seqSet=songbird	mRNA	CACCTCGTCACCAAGTATTTGGGAAAATGGTACGAGATAGAGAAGCTGCCCTCAACTTTTGAGAAAGGAAGCTGCATCCAGGCAAATTACTCATTGAAGGAGAACGGGAAGTTCAAGGTGGTCAACAAGGAGATGCTTGCCAATGGCAAAATCAATGAAGCTGAAGGAGAACTCATGCACATGGACGTGAAGCAGCCGGCCAAGCTGGGGGTCCGCTTTAACTGGTTCATGCCTGCTGCCCCTTACTGGGTCATCTCCACTGACTATGAAAATTACTCCCTGGTTTACTCCTGCACTAACATCCTCTGGCTCTTCCACATGGACTATGCCTGGATTCTGTCAAGAGCTCCTGACATGCACCCAGAAACCGTGGAGCACCTGAAGAGTGTTCTCGAGTCC…	Chr9	1e-179	630	0.98	334	14323871	1	1	chr9	1e-38	165	0.83	235	13774414	1	Q5G8Y9	Apolipoprotein D - Gallus gallus (Chicken)	0	288	0.84	30	8.02287	7.98979	7.86295	7.9911	8.15796	8.00145	8.03158	7.31396	7.95289	7.48402	8.50088	7.75873	7.78386	7.95547	7.8857	7.88589	7.59984	8.16051	8.33618	7.86346
sex-biased only in zebra finch gene nr49	0064P0003Z_B02.x0_at	DV582600	0064P0003Z_B02.x0	http://genome-www4.stanford.edu/cgi-bin/SMD/source/sourceResult?choice=Gene&option=Name&criteria=	TC193256	x-end read, zebra finch brain cDNA clone, http: songbirdtranscriptome.net	mRNA	CTCCCCGAATTCCTCTAAAGACTAGGAAATCCTGCTGGTGTCGTGCATTCTGGAAATACGTTTTACTACAGGTACCACCAAGGCTTTGCAAACAGGATGAGCATGATGCCGTTGACTGCTTCCTGACAGTAACCGGCTGGACATTTCAGTCATGATGTTTTCATTCTCACCTTGTCCAACTGGAATTTGCTTATACTGATTTTTAAAAAGAGGAATAAATCAAAGTGGAGTACCATAAACTTGACATGGAAAATAAAAAGAAAGACAAAGACAAACCAGATGAAAGAATGGCACGGCCTAGTGGGAGATCAGACCATAATCCACGTGGACCTGGTTCTTCAAATTGTGGAGTGTTAATGGTTGGCCCTAACTTCAGAGTT	ChrZ	0.0	741	1	374	22967307	1	1	chr5	0.083	42	1	21	8811740	0	\N	\N	\N	\N	\N	0	6.60967	6.45063	6.73894	6.60282	6.45082	6.72428	6.74065	6.76423	6.85636	6.84651	6.65205	6.37967	6.94969	6.80043	6.40426	6.96694	6.61919	6.73106	6.68353	6.59153
sex-biased only in zebra finch gene nr49	PTA_05.1416.C1.C1770_at	DV959438	PTA_05.1416.C1.Contig1770	Casein kinase I, gamma 3 isoform (CKI-ga	TC193256	contig from multiple zebra finch brain ESTs, http: titan.biotec.uiuc.edu cgi-bin ESTWebsite estima_start?seqSet=songbird	mRNA	GTTGAACATGTGGTGCTGCTGCCTATTCAAGCGGAGGAAAAGGAAAACCATCCAGCGCAACAAATGACTAGAACCAAACAGAACATGAGAAAATGTTTATGTGTTCACCTGTTGTCTTGTGATCTTAAAAAAAACACCAACAATAAAACCCAAAGCAAAAACCTCCATAATAAATACATTTTCTGAGGACTCCCTGAGAAACAATATCTTGCCTCTATGCTTTGATTTGGTTCTTCTGCATCCATCTTCTGTTTTTTAATTCATCTGTTCTGGAAGCTTTAAGATATTGTCAAATAGGAGTGCTTCTTTCATCAACATATG	ChrZ	1e-160	567	0.97	310	22916600	1	1	chr3	0.069	42	1	21	78601425	0	\N	\N	\N	\N	\N	0	7.06031	6.9352	6.92721	6.8793	6.90872	7.09916	7.25014	7.13727	7.03086	7.43988	7.04015	6.68166	7.17455	6.82622	7.05324	7.47661	7.01178	7.10209	7.21442	6.99134
sex-biased only in zebra finch gene nr50	SB010010000F07_at	CK234632	SB010010000F07	TC193258	TC193258	single-end EST, http: titan.biotec.uiuc.edu cgi-bin ESTWebsite estima_start?seqSet=songbird	mRNA	CACGCGTCCGGGCAATTGAATGCATAAAAATGCAAAATATGGAGCCTATCCATTTAGATTATCACAGTGGGACTGGGATTGCTGGGACAGCTCTGAAGGAATAGGGATCATATCTGTTATTGTTTTATGCATTATGATAATGTAGTGGTAGTCCTGATTTCATAGGAGACAGGAATTGACTTTTGGGGTTTTTTTACAACACATTTATGCAAGGAAGCATTTGAACAGGAAGTTTTGATCTTAGACCTTAAGATCTCAACTTTTTCTTCAGTATTCCCACACTGAAATCAAAATTTGCAAATTATATTCATTGAAGATATAAACTAAATCTGTACCCTAAACAAACTTCCTAGGTTTTGTTTTGGTTGGTATGTTTTATTTGTATCCTTTGGAAATTGA…	ChrZ	0.0	841	0.98	445	47266222	1	1	\N						0	\N	\N	\N	\N	\N	0	4.06834	4.06616	4.31018	4.04046	4.06705	4.07595	4.24508	4.22943	4.18769	4.03882	4.12784	4.10562	3.96334	4.0785	4.06745	4.06137	3.965	4.04844	4.09004	3.98152
sex-biased only in zebra finch gene nr51	SB03009A2H08.f1_at	DV947878	SB03009A2H08.f1	Nicotinamide riboside kin	TC193285	single-end EST, http: titan.biotec.uiuc.edu cgi-bin ESTWebsite estima_start?seqSet=songbird	mRNA	AGTGATGCTGCTTTCAAATACGACAGGTTAGATATGTACTTTGTATTTATATTAGATCAGCAGGTCACAGCATGACAGTGTAGAAATCCTGGGTTCCATTTGATACGAGTTGAAAACACCAAGACAGTCGTATATGGCAAGCCAACCAACTGAGCAAATGTTGTGCGTATGACCATAATGCTACTTCATATAACACAAGAGATTTTGTAAGTAATTAACTCTCTCTTGGATATGGAGACAGAGACTCCATTTAGGAGTATGAAAACTGCATTCTATCAATTTCCTTTTATCAATCCTGCTTTGGTTGAGCTTTAAATCTGATTGAATGTGTACATTTTAAAGAACATGAAGATTTTTGTGCATAAAACTAAACCATAAAGATGCACTTCTGTTGGATTA…	ChrZ	0.0	1041	0.99	542	15393871	1	1	chrZ	8e-06	56	0.81	105	36390664	0	\N	\N	\N	\N	\N	0	4.34069	4.37648	4.41104	4.41035	4.36565	4.6208	4.45048	4.26475	4.56582	4.52352	4.47792	4.32145	4.49534	4.32471	4.40428	4.47037	4.29399	4.26035	4.45939	4.32656
sex-biased only in zebra finch gene nr52	SB03008B1F03.f1_at	DV947589	SB03008B1F03.f1	TB1 protein (Fragment), partial (85%)	TC193304	single-end EST, http: titan.biotec.uiuc.edu cgi-bin ESTWebsite estima_start?seqSet=songbird	mRNA	GATTGCATTGAGGATTTACTTTTCCTCTTGCCAGTTCACTGACATAAGGAATGGATATTAATTGTTAAGTATCTGTTTTATGAGCATCACATCTGATATTTAATATGGACTGTTAGCCAGTTGAAAGGAATTTATTTTCTTAAGTTATAACGACTTGCAGTTAGGAGACTGATGGCTTTACTGGTCTTTTAAAAATGTTTCCAACTTACTGTTAATGGAACTGAGAGTAAAACAGCAACTGTAAAAGTGACTTAAGTAGACTTAAGTGTTATCATTTACAGGTATATAGAGGACTTGTTTTGCTGTAGTGTGGCAGAAGATGACAAATGGGATTCTCTTGCTTTGTATAAAAACAATGAAAAATGGGTGTGGGACAAAGCTGCACAGAATGCAAATTTG…	ChrZ	0.0	787	0.97	432	20477784	1	1	chr5	0.002	48	1	24	62130399	0	\N	\N	\N	\N	\N	0	5.31003	5.18734	5.10549	5.28442	5.39707	5.69748	5.36558	5.3849	5.42568	5.38437	5.66361	5.21584	5.19117	5.08347	5.37464	5.45215	5.22393	5.26519	5.35376	5.44102
sex-biased only in zebra finch gene nr53	PTA_05.5376.C1.C5963_at	CK317320	PTA_05.5376.C1.Contig5963	Ras-like protein 2	TC193729	contig from multiple zebra finch brain ESTs, http: titan.biotec.uiuc.edu cgi-bin ESTWebsite estima_start?seqSet=songbird	mRNA	CAATTACCAGATTTAGCCACCTATGTTTTGCTAGTGTCTGGAACAAAAAAAAAAAACAACAAAATCATAAAAAACCCACCCCCCACATCTTCTGGGAAATACCCCAACATGAACCTTGTCAACAAAGTCTAGTAAGCAGTGCTTTCAGGACAGGAATTAATTTGTAGAAACCAGAACAGCTCTCAGAGCACTCATTGATTGAACAACAACCTAAGGACAGCATAACTGTGGGTTTGTTCCAGCATGTACACTACAAATCAGTCACATTCCCATAGGTGGTAATTTTACTGAGAATTATATGCATCGATTTTGTATGCAGGAGGTATTGTTGGGCTCTGCTTAGGACACGCTTACCTGGCTGCTCAGGCAAGCCGCAGCAATCCACCCTCCCTAGGCCAG…	Chr2	0.0	910	0.99	475	57338064	1	1	chr2	0.008	46	0.84	63	37166528	0	\N	\N	\N	\N	\N	0	6.50632	6.34887	6.64616	6.3737	6.38225	6.50567	6.63944	6.44355	6.46511	6.62856	6.26378	6.24674	6.64491	6.50532	6.42621	6.67481	6.41337	6.32951	6.21544	6.48759
sex-biased only in zebra finch gene nr54	SB03018A1H08.f1_at	DV950744	SB03018A1H08.f1	TC193849	TC193849	single-end EST, http: titan.biotec.uiuc.edu cgi-bin ESTWebsite estima_start?seqSet=songbird	mRNA	GATTACTGTAATACATGGTGGCCAGAATATATTTTGGAAGGTGGTGAAAAATGGCCACTGAATGGAACATTGCAACATAACACTATTTTGCAATTGATGTTGTTTTGTAAACGCGAAGGAAAATGGGATGAGGTTTCGTATATTGATTTGTTTTTCTACTTGCAAATAAGCCAGAATGGCAGGTTGAATGTGGATTGATGGTAGTTAAGGCATCTACAAGTGATAAGTGTGAGGTTTGTGTGAAGGAGAAACGTTGTTTACAACATTTTGCATTAAAAGAAAATCTGAGTCGGAGGAACAATACAGATGTTGATTTACAGGTAGCCCCCACAAGACCAAGAAAACCTAACCCTATCCTGCCTGCCCCTACCCCTACTTCATCACCTGCTTCACCCAATC…	Chr12	0.0	749	0.94	500	74705	10	2	chr11	0.002	48	0.88	44	2652599	0	Q9NRZ4	HERV-W_3q26.32 provirus ancestral Gag polyprotein	0	70	0.51	4	3.40858	3.49811	3.40526	3.25468	3.41834	3.50234	3.41772	3.41104	3.54121	3.50936	3.41576	3.52529	3.56209	3.51311	3.44886	3.58493	3.5523	3.44719	3.47457	3.32397
sex-biased only in zebra finch gene nr55	PTA_05.1906.C1.C2349_at	DV958317	PTA_05.1906.C1.Contig2349	Beta-tropomyosin, complete	TC193917	contig from multiple zebra finch brain ESTs, http: titan.biotec.uiuc.edu cgi-bin ESTWebsite estima_start?seqSet=songbird	mRNA	AGTGGTTTGTATTGCTGCCTTCCTCCCCTTGTTCTGGGAGTCACTGGGCAGCCTCTTCCTCCTCACTCTGGTCACCCCAAGTCGTGCAGGATGGATCCCCTTAGAAAGAGGTCCTTGGGGGGTGCTGGGAAGGCTGGGAAAAGAGCTGAGGATCCAGCAGCACCTGCTGCCCCAAACTTGGGACAGGGAAGAGGCTAGCAGGGCACACTGGGAGATGGGGCTGAGTGGACAGCAGTCTTGTTCCATCCCCATCTCTGGGGGAAGCAGGATGCCATTTGGAAACTAGCACCAGAGGGAGGCTGCCTGGCAGAGCTTATCCTTGTAACCTTGTTAGCTCTGCTCCTTATCTCTCTGTTGTCCTCTGCCCACTCTCCTGGGCTGTTAATGGGCTGCTTTCTC…	ChrZ	0.0	1080	1	545	39928697	1	1	chr2	0.12	42	1	21	4362947	0	\N	\N	\N	\N	\N	0	7.80993	7.65866	7.72231	7.81757	7.78089	7.93363	7.71526	7.89161	7.87244	7.60849	7.8579	7.83989	7.61315	7.92508	7.72857	7.73895	7.79371	7.79748	7.96685	7.77456
sex-biased only in zebra finch gene nr56	PTA_05.1535.C1.C1919_at	DV947638	PTA_05.1535.C1.Contig1919	TC194088	TC194088	contig from multiple zebra finch brain ESTs, http: titan.biotec.uiuc.edu cgi-bin ESTWebsite estima_start?seqSet=songbird	mRNA	AGCATGAGTCGCTGTTACTAGAGCAGTAGTTGTATCCAGTAGCAAAGACAGTTTTCTCACTAGAAACTCTCCTCCTCAGAAAGTGGCTGCTGAACTGGATAGATAATTTAATTTAATTTTTTTTTTTTTTTAACAAATTCTATTCAGCTGAGAGCCTTTACAAAACTTTCAGTATCATTTAAATTTGAAGGCCATCTTAGTCCATGCTAAAGAAAAAGAGCTAGGAAGGAGGAAGGGGCCTCCTTGCCTCTTCTTGTACACTGAAGTGAAGAGTGTCTTCCAAGCTAAAACTAAATCTGTGCTCAGTCTTCAGCCTTTGGACTGTAAGAAATGGTTGATCATTTCTCTCTCTCTTCATTGGTTTGG	ChrZ	1e-129	466	1	235	57922069	1	1	chr1	0.31	40	0.95	24	12144729	0	\N	\N	\N	\N	\N	0	6.5282	6.42308	6.45939	6.15187	6.54098	6.61977	6.35501	6.49223	6.60853	6.68023	6.51231	6.26088	6.58649	6.28151	6.43766	6.5622	6.49014	6.43479	6.49806	6.50765
sex-biased only in zebra finch gene nr57	PTA_05.5812.C1.C6395_at	CK311177	PTA_05.5812.C1.Contig6395	ABC transporter, permease UP|Q9KLZ0 (Q9KLZ0)	TC194091	contig from multiple zebra finch brain ESTs, http: titan.biotec.uiuc.edu cgi-bin ESTWebsite estima_start?seqSet=songbird	mRNA	AGGTGTCTCATAGCATTTCTTGTGGATGTTCTAATACATCAGTAATAAATAATCCTGACCCAATAAACTAATGTAAGCTGACAAGTTATTGTCTAGTGCTTATTCTTTGTGCATCTGCCTAATTCTGAGAGAAAAAAAAAAAAAAGGCAGCCTAAATATAAGCATTAAAGTGGCTGAAAACAGTTTCCACACTCTGTGCCTCAAACCAGTAATGTGTTATCACACATTTACTTGTGGATTGGTCTCAAAAATAAGCTTTTAATGATGTAACTTGTTTCTCAGTGCCGGCCTTGCAAATGAGACGTGTCACTATATTGTGGTAACTTGCATACAAAAAACATACCTAGTGTACTAATAGATTTTTTTAAAAAGTAATTTATAAAATATGGACTTTCCTCT…	ChrZ	0.0	658	0.98	353	31747276	1	1	chrZ	3e-14	83	0.83	122	68942685	1	\N	\N	\N	\N	\N	0	7.2208	7.08668	7.31078	7.16835	7.31178	7.6532	7.33406	7.4476	7.30534	7.51934	7.50954	7.13183	7.41871	6.85938	7.2908	7.5258	7.06326	7.23959	7.27848	7.15155
sex-biased only in zebra finch gene nr58	PTA_05.2059.C1.C2508_at	DV957985	PTA_05.2059.C1.Contig2508	Tumor suppressor candidate 1, partial (3	TC194117	contig from multiple zebra finch brain ESTs, http: titan.biotec.uiuc.edu cgi-bin ESTWebsite estima_start?seqSet=songbird	mRNA	TCCTTTTCCCAGATGTATACTCAGTTGATGTGGGAAGCTGGGGCGTAGAGCACAAGAGGAATCTCTCAGAGCGGATGTTTGGGAGAAAAGAACCGCGCTTAACAAAACACTTGGTCTCATGGCATCCCACAGCGCTGAACTGTGCCTCCTCTAGAGCTGTGAGTCACTGTTTTTCTCTTGGGTTAGCGACTGTCATGTAGGCTTCAAGAGCCATGGAGACTGACTAGTGCTTAGTAGTTGGTGCATGTTAGGAAGAGGAGTGGAGGAAGCTTGAAAGGTTTTGTCAGTGCCCCAGTAAAAGTTGGTGGTCGTTTGAGCTATGAATTGCGTTGGGCACTTACTACAGAACACTATTTGTATTTGTAATGCGTTTGTTCACCCTCA	ChrZ	0.0	761	1	384	28887392	1	1	chr2	0.33	40	1	20	38522430	0	\N	\N	\N	\N	\N	0	5.55211	5.38344	5.57512	5.34927	5.43469	5.67798	5.62877	5.61574	5.61358	5.76502	5.5782	5.2709	5.56938	5.50054	5.5261	5.89935	5.52633	5.58672	5.68506	5.65958
sex-biased only in zebra finch gene nr59	PTA_05.2678.C1.C3174_at	CK304138	PTA_05.2678.C1.Contig3174	Ketosamine-3-kinase (Fructosamine-3-kina	TC194202	contig from multiple zebra finch brain ESTs, http: titan.biotec.uiuc.edu cgi-bin ESTWebsite estima_start?seqSet=songbird	mRNA	ATTATTTTTGATCCGGCTTCTTTCTACGGCCATTCAGAGTACGAGCTTGCAATAGCTGGGATGTTTAGTGGCTTCACTAGTTCTTTTTATTCTGCTTATCACAGTAAAATCCCCAGAGCTCCAGGGTTTGAGAAACGCCTGAAGCTTTATCAGCTGTTCCACTATATGAACCACTGGAACCATTTTGGGTCAGGGTACAGAGGGTCTTCTTTAAACATTATGAGAAACCTTGTAAAGTAAGTTACTGCTTAAGCCAAAACTTCCTCTGTTGTTTGGAGAACCCCATACTTGGTGGTGCAGCTGAAGGAGTATTAATGTTAAAAACAACCTGTGAGACCCTTGACCTTGTTAAAGACCTAGAACCAGTGTCTCCTGCTGAATACCAAGTGTAAAATAGTA…	ChrZ	0.0	922	0.97	498	69583583	2	1	chr18	7e-74	281	0.89	238	3327975	1	Q5R7D2	Putative uncharacterized protein DKFZp469K211 -	0	162	0.92	30	5.9539	5.96603	5.98381	5.96843	5.896	6.1891	6.03964	6.12305	6.34507	6.23064	6.16696	5.82114	6.2363	6.07391	5.93963	6.19408	5.88863	6.18319	6.26631	5.85097
sex-biased only in zebra finch gene nr59	PTA_05.3047.C1.C3569_at	DV955139	PTA_05.3047.C1.Contig3569	Ketosamine-3-kinase (Fructosamine-3-kina	TC194202	contig from multiple zebra finch brain ESTs, http: titan.biotec.uiuc.edu cgi-bin ESTWebsite estima_start?seqSet=songbird	mRNA	GAGAGCTGCACTGTTCATTCTGAAATATTCTGTGTAAAGTCTCCCAGGGCCTCAGACATGCAGGAAAGGAAAAGATGTAGAAACCTCTGGGCTCAGTACTTGTCTAGATAACCTGGAAAGCAAGGGGTCTTCCTTTCCTAAACTCTCATATGACAATCCCCACTAAGTGCATGCTGTGGCTGTTGTGGTAAGAGACATGAAAGGGAAGGAAGATAACAGAGCAGCACTGCACCCTGATGACAGCTCCACAGGCTGTGGCTTTAATACTGAATTTGTACTCTTTTGATGTAGGCTGGCAGTGCTGCTTCTGTGCAATCTACCAGGTAGGTGAGAGAGATGCATGATGCTAACATGGACTTGGAGTGTTGGGGAATGACTTGTATTAACTAAAACTGCTTT…	ChrZ	0.0	1106	0.98	598	69580533	2	1	chr1	0.13	42	1	21	119041414	0	\N	\N	\N	\N	\N	0	5.68914	5.67638	5.93547	5.66768	5.63595	5.50954	5.81569	5.95525	6.01206	6.07792	5.75042	5.78212	6.17217	5.73362	5.53176	5.73062	5.78984	5.75179	5.86911	5.68943
sex-biased only in zebra finch gene nr60	PTA_05.3688.C1.C4243_at	CK301816	PTA_05.3688.C1.Contig4243	Chaperone protein dnaJ	TC194313	contig from multiple zebra finch brain ESTs, http: titan.biotec.uiuc.edu cgi-bin ESTWebsite estima_start?seqSet=songbird	mRNA	ATGTATTTTTGCTAGATGCTTCATCATCAATGAAACCATAACTCTAGTCTTTCTGAAAATGTTTTTAGTTCATACCTTGACAAGTCCCAGTTTTCCTCCTTAAGCTGAAGGGTTTCTGCAAGTGGAAACTGAAAATGCCCACATAAGATTCTGAAGTGAGAGCCATTTTCTGTTTTCTTCTCTTTCCCCCTACTTTTCAATCTAATTTCTAAGATGCCAAATTGGTTGTTTTTCATGTAAACAATATGGGGATTATACAAGACTAATGCTATTCGTACTTCACTTGGAAATGGATTTTATTCTTTGTGGGAATAAATGATGCATGATTGATCATCAATGTGATGCAAACAAGCCTTAATTCTTTGTTCTACAGAGTAATTAATGATACAGTATGCTTGG…	ChrZ	0.0	882	0.99	453	25984361	1	1	chrZ	2e-40	170	0.85	204	64942753	1	\N	\N	\N	\N	\N	0	4.53313	4.4467	4.54292	4.47618	4.55446	4.619	4.48295	4.62114	4.45009	4.58221	4.59481	4.47817	4.62327	4.5968	4.50141	4.55843	4.40505	4.56981	4.71364	4.50423
sex-biased only in zebra finch gene nr61	SB02003B1E11.f1_at	CK309647	SB02003B1E11.f1	TC194319	TC194319	single-end EST, http: titan.biotec.uiuc.edu cgi-bin ESTWebsite estima_start?seqSet=songbird	mRNA	AATTGTTTGTCCAGAGTGTTCCCAGTGGATATCCTTCAGCTGCACATGAGGCTGTGTTTTCCACGAGGCTTTGTGGAGTAACATGACTGCTGCTAAGGCTCCTACCCACACCTTCAGTTTATGTCCTTCCCATGTGGTTTGTGCACACACACTTGATGGCTGTTTGTGTAGTTATTGCTTTTGTGCACCTTGCACATCACAGACCTGTAATAATCACACCCTTTTAATTTCTAGCGTTTCCAGTCTTGCTGTTGAATCCCATTGCAAGCACGTA	ChrZ	1e-153	543	1	274	37593344	1	1	chrZ	2e-07	60	0.8	134	6434324	0	\N	\N	\N	\N	\N	0	5.1075	5.22469	5.52177	5.2441	5.14046	5.3554	5.36153	5.38239	5.41019	5.44988	5.30215	5.34464	5.29669	5.35539	5.23992	5.5038	5.16844	5.15239	5.34148	5.25992
sex-biased only in zebra finch gene nr62	PTA_05.6547.C1.C7122_at	CK302756	PTA_05.6547.C1.Contig7122	Protein C9orf82	TC194326	contig from multiple zebra finch brain ESTs, http: titan.biotec.uiuc.edu cgi-bin ESTWebsite estima_start?seqSet=songbird	mRNA	TAGATCTCACTGTGTCACTCAAACCTGTCAGTTTCTACATTGGGGACAAAAAGGAAATGCTTCAACAGTGTTTCTGCGTCATAGGGGAGAAGAAACTACAGAAGATGCTGCCTGATACTTTAAAGAACTGTTCCATGGATGAAATCAAAAGACTTTGCATGGAGCAGTTGGAGCTGTTATCTGAAAAAAAACTGTTGAAGATTCTTGAAGGCAAAATTGGAGCTGATTCTGATACTGACGAGGAGGCAGATGGAGGAGACAAGACTGGAGGTGATTCAGTCAGTCAACAGGACAACTGTATAGACTCAACTTCTTTTCTTAGAGAAGACAGCAAAGTGGAAGGCCAGGAATCAAAACAAGGTAAGGGAGAAGATAGTGATGTCCTCAGCATAAATGCAG…	ChrZ	1e-131	474	1	239	29167714	1	1	chrZ	1e-63	248	0.88	229	66772055	1	Q9H8G2	Uncharacterized protein C9orf82 - Homo sapiens	0	272	0.71	9	6.04891	5.99918	5.91531	5.87034	5.85028	5.79973	5.95459	5.71429	5.92907	6.34035	6.32198	5.89123	5.85146	5.92437	5.96992	5.6999	5.79777	6.15052	6.23532	6.17879
sex-biased only in zebra finch gene nr63	PTA_05.3197.C1.C3729_at	DV954576	PTA_05.3197.C1.Contig3729	TC194862	TC194862	contig from multiple zebra finch brain ESTs, http: titan.biotec.uiuc.edu cgi-bin ESTWebsite estima_start?seqSet=songbird	mRNA	TTTCTCCTGCCACTGAAACACTGGAGTAAATTGTTCAGCTTCTGGCAACAACTTGTCAGGCTGGCTCTCCAGTTGGATGGTAACTTTGCTCTGCCTGGTTAAGAAGAGAGAGATGTAAAATCCTGCTAACACCATTCACTTGCTACAGTAACCATGACATCATAAGGGGTAATTTCTCAGGTAGATCTTTTTTTTTGTACCTTTTCCTTTAACTGGAAAAAAAAAAAGGTGAATGTCCTTGTGGTTTCCATGTGGTTTTCATGTTCATAACTCTGTTGTCCTGAACTTCTTGGTGTAATAACATGCAGTAAGCCTGTGAGTTCCTCAGATGTGAT	ChrZ	2e-95	353	0.98	186	67746757	1	1	chrZ	5e-06	56	0.87	56	53949066	0	\N	\N	\N	\N	\N	0	7.88732	7.79497	7.91689	7.77681	7.8354	8.00365	7.78699	8.14017	7.90158	8.15023	7.83811	7.7666	8.15323	7.61366	7.84446	8.11846	7.88091	7.96723	8.08327	7.77165
sex-biased only in zebra finch gene nr64	PTA_05.671.C1.C866_at	DV960889	PTA_05.671.C1.Contig866	TC195339	TC195339	contig from multiple zebra finch brain ESTs, http: titan.biotec.uiuc.edu cgi-bin ESTWebsite estima_start?seqSet=songbird	mRNA	AACATGCCTGTCATTCCTTATTATGAACATCAAGACTTAAAGGTAATGTTTTCAGGCTCTACAGCCCCAAAGTATTATCTAGATTAGAACTTAGTAAATTTTCCAATTCCTAACTTCGCAAAATGGAAGCCTGACCTACTTCTGAGTGGCCTCTACTGGTTTTGTCTGTATTTAATTGCAGTTCTGTTGAAGCATTTACTGGTGAATGCTTAAAATTGACTAGGATGATTTAGAAATCTGTAATTGATAGTAAGCGGCTTTTTTTTTTTTTTTTAATTAAACAACTGTAGGACCCTTTTTAAGGATCCTTTATGACAAAGGATTGCAGTACAAACAACTTACTTGGTAGACAATATTCCAGGACAGGACTGAATCTTGGTTTAACACTGATTTAATCTG…	ChrZ	1e-143	511	1	258	41685079	1	1	chrZ	1e-22	111	0.9	100	10339079	1	\N	\N	\N	\N	\N	0	6.13367	6.01094	6.02129	6.00867	6.05334	6.368	6.08948	6.19887	6.33264	6.21428	6.12059	5.86979	6.26071	5.97756	6.11881	6.31552	6.16432	6.10153	6.15858	6.06823
sex-biased only in zebra finch gene nr65	SB03026B1C07.f1_at	DV953591	SB03026B1C07.f1	TC195731	TC195731	single-end EST, http: titan.biotec.uiuc.edu cgi-bin ESTWebsite estima_start?seqSet=songbird	mRNA	GTAACCACAGTAGAGCTAGGCCCGCCCCTACATTTTTCACCAATGCTTATGGTTTGTCTTTCTGTCTCAAAAGCTAGAAAATTTTTTTGTAAAAGCACAGTGTAATCTTGACTAGGAGACTTGTGTGACAACAGACAGTGTGCAGAATTCATTTCCCTCTGCTGAAAACCTTATTATACTGATGTGTTGAGTTGGATTACAGCAAACCTGTAAGGAAAATCCAGTGTCACAAACAACTCCTGATTTTACATGTGTCACTAGAACATTAATCCTACCTTTGATGCATTCAGAAAGGAGATAGTAAGCAGTGGATAACAATTTTTGAGAAGTCTTAAAAATAAAATGGTCTCAACATTTACAGTTCATCTGTGCTTTGGCAGTTAATAGATATAAATGCTA…	ChrZ	0.0	890	0.98	474	51592378	1	1	chrZ	6e-37	159	0.85	200	20714584	1	\N	\N	\N	\N	\N	0	7.79451	7.59072	7.39386	7.53888	7.64413	8.02392	7.64385	8.08109	7.74213	7.77157	7.93928	7.60773	7.49596	7.28816	7.67176	7.69116	7.44547	7.70431	7.70439	7.70358
sex-biased only in zebra finch gene nr66	PTA_05.6522.C1.C7101_at	CK310585	PTA_05.6522.C1.Contig7101	TC196199	TC196199	contig from multiple zebra finch brain ESTs, http: titan.biotec.uiuc.edu cgi-bin ESTWebsite estima_start?seqSet=songbird	mRNA	ATTTTTCTAAGGTGCAGTCTTGTACTGAAGCAGTGCATAACTTGATTTTGCCTGATAACCTCTGCAGAAGTTAAAAATAATTTCATATTGCTTTGAAACATAAATTATTTGATCAGTTGTTTCTGATAGAGTCAGGTTTTTTTGTTGTTTGTTTATCACTCAGAATTACTGGAAAGCACTACTTAGTGCATGTACTCTGGGAAATGAAGAGTTCTTACGCTGTCACTCCATAGTTTAAATGAAGGCAGCCCCCCAGTGAGCATTTTGTAGTTTGGTTATCTTTTTTAGGTTTACTAGAAAATACAAAAAACCCACAGAAAACAATGTGTATTTTTCAAAGTTAACTACACTGGTTAAATTTAATGTATTGAACAATGATCTTGAAAGTAAGGTCTTCCT…	ChrZ	0.0	983	0.98	517	17682127	1	1	chrZ	8e-12	75	0.84	126	48877084	1	\N	\N	\N	\N	\N	0	3.72642	3.81032	3.86782	3.67379	3.62688	3.71147	3.74525	3.80648	3.83331	3.822	3.82374	3.83038	3.83176	3.70413	3.81969	3.63545	3.75937	3.6882	3.77089	3.71296
sex-biased only in zebra finch gene nr67	PTA_05.548.C1.C710_at	DV961044	PTA_05.548.C1.Contig710	bile acid beta-...HSA309567	TC196992	contig from multiple zebra finch brain ESTs, http: titan.biotec.uiuc.edu cgi-bin ESTWebsite estima_start?seqSet=songbird	mRNA	GGAAGTGTCCATCATGTTCAGCCTGCAGAACGGCATGGGAACGAAAGAAGATGGGAGCGGCGGGCACTGGAACGAGCCCTTCACCTTCCAGAAGGATGGCGAGCGGGTTGCTGGGGTCCTGCTGCACCACTGCCCGGCCGTGAACCCCTTCACCCTGGCCATCTCTGCCCGGGAGAAGGCTGGCACGGGAGTCACCCATGTTACGGCATTCAATCCCACGGGATTGGGTAGAGAGGTGTGGCAGGACCTCCTGCAGGATGGCAGGCTGGATTCACCCGCTGGTAAAAGCAGGCCGACAGAGAAGGGGGAGGTGACAGCAGCAGCAGTGTGTGAGGATATTGGAGTGGTGCACTCAGGCACATGGATGCTGTAGCTGTCCCGGGGTGACACTGCACATAC…	ChrZ	2e-99	367	1	185	39820249	1	1	chrZ	2e-15	87	0.81	172	8465895	1	Q5M868	Non-lysosomal glucosylceramidase - Rattus	0	143	0.58	6	6.64443	6.31369	6.31724	6.50302	6.56467	6.62014	6.55528	6.39922	6.49941	6.5727	6.40551	6.51758	6.49228	6.59307	6.13056	6.46493	6.36193	6.50447	6.45561	6.58992
sex-biased only in zebra finch gene nr68	SB03010A1B01.f1_at	DV948072	SB03010A1B01.f1	hypothetical protein	TC197357	single-end EST, http: titan.biotec.uiuc.edu cgi-bin ESTWebsite estima_start?seqSet=songbird	mRNA	AGCGCCAACCAAGCCAGTATTATTGATGGCAGCCCTGACAAATAAGACTAATTGTATAATCTATATTCTGCTGTTGCCAGATCCAGCTCTCATTGTTTCTCTGCAGATGGACGACAACCTTCGTAAGAGTCCTCAGCATCCCCCTCGTAAGCTCACAACGCTCAAGCTTGCTGCAGGAGGAGAAGAAAGCAGTCCAATGAGTCGTTTATCACCTTGACATCTCCTGTTGTCTATAAATGTGTGTTTTGTAACTCAGCTGAGTGCCACAGTTGATTTTTTTCACATGAATGTTTTGCGAGGAAAGAATCTGCTAATGGGTACAAGTAGAGCAGAACTAGAGCTTTACAATCTTTTATCTTCCTCTTCTTTTAAGAAATTGTATAGATCAAGCTGGCCACA…	ChrZ	0.0	785	0.98	417	55561733	1	1	chrZ	3e-51	206	0.9	176	21487602	1	\N	\N	\N	\N	\N	0	5.60464	5.71783	5.71077	5.49956	5.75935	5.55535	5.7201	5.72584	5.91791	5.73619	5.87765	5.66617	5.55809	5.75666	5.75951	5.73461	5.67417	5.85472	5.63325	5.8954
sex-biased only in zebra finch gene nr69	PTA_05.3944.C1.C4489_at	DV947629	PTA_05.3944.C1.Contig4489	R7 binding protein [Canis familiaris]	TC197520	contig from multiple zebra finch brain ESTs, http: titan.biotec.uiuc.edu cgi-bin ESTWebsite estima_start?seqSet=songbird	mRNA	GGCAGGTTTCCACAGATATTGATAACACTGAAAGAGATATGAGAGAAATGAAAAACCTTTTAAGTAAACTCAGGGAGACTATGCCTTTACCACTGAAAAATCAAGATGATAGCAGCCTCCTGAACTTGACTCCATATCCACTGGTAAGAAGACGGAAGAGAAGATTCTTTGGATTGTGTTGTCTTGTCTCAAGTTAGAAGTTTAAGCACAGAAGCACCAAGGAAAACGTGACTTTGATTAAACCACTATTATTTGACCACTAAAAAGATGAAAATGGCTAATCTTGATTATAAGGCATATTTTCTACACTAGACTATTCATTTTTGTTTTCTGCTCCATCCTCCTTTTCAAATAAGGGTTTTAATACTTTCAAATTATGGTGGTCAAAAATGGCTGTGG…	ChrZ	0.0	858	0.97	467	50558717	1	1	chrZ	1e-32	145	1	73	19582168	1	Q6MZT1	Regulator of G-protein signaling 7-binding	0	129	0.98	13	9.78212	9.87528	9.58978	9.89159	9.72838	10.0007	9.88525	10.0437	9.90073	10.0186	9.95216	9.84607	9.78652	10.0246	9.74159	9.50662	9.77076	9.95296	10.246	9.93766
sex-biased only in zebra finch gene nr70	PTA_05.5035.C1.C5609_at	CK309490	PTA_05.5035.C1.Contig5609	SD02553p, partial (4%)	TC197525	contig from multiple zebra finch brain ESTs, http: titan.biotec.uiuc.edu cgi-bin ESTWebsite estima_start?seqSet=songbird	mRNA	GATAATCCATACTTTTGCCTGCTCAGAACCCTGATCTCATGAATCTCCATCTCTTTAAAAGTGCTGTTGCAGAGGGACCACTGATTCTGCCTGGTTGAGGAAATAACCTGCTTAGTTGCTGTCAGGCCAGCACAACCTGACAGCCACTAGAGGGTACACAAGGACAAAGGTATTTGCATAGTTTTATCTAGGGCTCTTATTCGATCTTTTTCATAGTATGTCCACATGCCAGTTGTACAGATACAAGTAGTTTGTTCTCCCGTGTGACAGTATGTTTACCTAAGATAAGCTACTAGTTTGGTTCTCTTTAAAGAATGTTCTATTGGTGCCTTTCACCTCACTTGATCTTAACAAATGAAACTGCTGATAAACTGCAAATGTGTTCTTCAGATGTGATGC…	ChrZ_random	0.0	999	0.99	508	2650006	1	1	chrZ	8e-12	75	0.95	46	71050056	1	\N	\N	\N	\N	\N	0	5.53035	5.57773	5.70031	5.51292	5.24137	5.33354	5.77449	6.05193	5.88481	5.79958	5.53883	5.44078	5.35337	5.27587	5.43338	5.83964	5.52414	5.65392	5.73762	5.73891
sex-biased only in zebra finch gene nr72	SB02008B2D02.f1_at	CK311381	SB02008B2D02.f1	Arabidopsis thaliana genomic DNA, chromo	TC197734	single-end EST, http: titan.biotec.uiuc.edu cgi-bin ESTWebsite estima_start?seqSet=songbird	mRNA	AAAATGCTTGTCTATCTATGGTCAAGGATGTTAAGAATGTCCTAATTACTGCTGAAGGTTAGAGGTGCTCAAAACTCCTGAAGAACTTTATTTTCAAAGTCTTAAATGAAGGAAAGAATTTTTGAAAGGATAGTCCCTACTGCTTTTGCTCATACTATAGATCTTAGTTAAAATCAGGCTTTTCTATTCCATCTTCAAATGCCAAACTGTTTCCTGGAATTTGTGCATTTATTTAGTTTCATTCAATATTATTGTGTTTGATCATAGCCTTTGAGAAGCCGTTGCAAAAGAAACATGGATCACAATTAAAATTTCAAACAATTTGATTAATATAACTTGCCTTTTTTTTTTTTTTAAATTATGTTTTGTGTTTTCTGAGATGCAAGTAATCTGTGACGA…	ChrZ	0.0	676	1	341	44267231	1	1	chrZ	2e-12	77	0.84	126	13038087	1	\N	\N	\N	\N	\N	0	4.45167	4.44747	4.33482	4.4708	4.05129	4.07017	4.42272	4.33272	4.39272	4.35536	4.33848	4.34606	4.43013	4.26295	4.24515	4.26506	4.31179	4.09309	4.40494	4.42671
sex-biased only in zebra finch gene nr72	SB03042A2E03.f1_at	DV958663	SB03042A2E03.f1	http://genome-www4.stanford.edu/cgi-bin/SMD/source/sourceResult?choice=Gene&option=Name&criteria=	TC197734	single-end EST, http: titan.biotec.uiuc.edu cgi-bin ESTWebsite estima_start?seqSet=songbird	mRNA	GTTGCTGGAAATCTTGGAGCACATAAATCCTGTGCCTTTTCGATACTGGGTGGTTACATTTCCACAAAGTTTCTAGAGTTCTTGAGAACTTAGTTCTCTAAAAGGCATTGTAGGTAATGTTATAGTGCTTTATATTTTGCTTGAAATTGCCAGTTACTGATTTTCTTTTTGCATTAAATTTAGAGGCGGGGGGCTGAGGGAGGGAACAGACTTTACTTGGAGGCAGCAGGACATGCTAAATGGGACATTTAAAAATAGGAAAAGCTTGGTAAAGTCTGTGATAAACATGGTTTGGAAGAAAGCTACAAGCAGGCTCTTCTATAAATAATCATTTTTTTAAATTAATATGTTTAAACATAAAGAGACTTGTCTGTATAGTATCAGGTTCTTGTTTTTTTT…	ChrZ	0.0	844	0.96	477	44266550	1	1	chrUn_random	3e-14	83	0.88	86	18845183	1	\N	\N	\N	\N	\N	0	3.67887	3.61302	3.70394	3.65427	3.83179	3.94177	3.74138	4.00266	3.77665	3.80325	3.87215	3.71188	3.79899	3.82287	3.78172	3.82952	3.78095	3.69965	3.85938	3.80839
sex-biased only in zebra finch gene nr73	SB03022A1B12.f1_at	DV952071	SB03022A1B12.f1	TC198003	TC198003	single-end EST, http: titan.biotec.uiuc.edu cgi-bin ESTWebsite estima_start?seqSet=songbird	mRNA	GTTGCTAACCAAGCAGATCCTTGCATCAGAATATCACTTCATTCTCTGACCAAAGACTGTCCTGGTTTTACTGAGATGTATGGAAACCTGTTTTCTCTGACACTCCCTTCTGATGGGAAGACCCAATGCAAAGTGGCCTCTATTTGAGACTGTTACTGATGGTAGAAACAGTGGAAAATGGAGATATTAATGTGAAACAAGTGGTGTGAGAGAAGGCAAAATGTTAATATGTTGCTTTTAGTACTGTATTCAAGACACAGTAAACATCTCTAAGAATTGCTGTCGATACGTTCATGAAAGTTCCCTTTCAGTTTATAAAAATGTTCATCTAACACAGGAAAATACTGTAAATATTTGTAATATCATGTTTTGGTTTTGCTTTTCTTTTTTTTTTTTTTA…	ChrZ	0.0	761	1	384	25701264	1	1	chrZ	5e-10	69	0.9	55	64667059	0	\N	\N	\N	\N	\N	0	4.59883	4.31023	4.79591	4.53976	4.40759	4.68726	4.70847	4.71341	4.70152	4.81046	4.45019	4.21577	4.64864	4.53719	4.43328	4.49185	4.59748	4.59073	4.76893	4.58598
sex-biased only in zebra finch gene nr74	SB010005001B04_at	CK235272	SB010005001B04	http://genome-www4.stanford.edu/cgi-bin/SMD/source/sourceResult?choice=Gene&option=Name&criteria=	TC199336	single-end EST, http: titan.biotec.uiuc.edu cgi-bin ESTWebsite estima_start?seqSet=songbird	mRNA	GATGTGCTGCAGTTTTGTGACTTCTTGGGCTCTCTCATGTCTGTCTGGGTCACTGTCATCGCCATGGCCCGTCTCCAGCCCATAGTCAAGCAGGTGCTGTACCTGCTAGGGGCCATGCTGCTCTCCATGGCTCTGCAGATGGACCGTCACGGGCTCTGGAACCTTCTGGGGCCCAGCCTTTTTGCTTTGGGGATAATGGCCGTCGCCTGGACGGCTCGCACCATCCGTCGCCGCCACTGCTACCCACCGACCTGGAAGCGCTGGGCTTTCTACCTGTGCCCAGGAGCGCTGATCGCAGCGGCGGCTGTGCTGCTCTACGCCTTCGTGGAGACAGAGGAGAACTACTTCTACATCCACAGCATCTGGCACCTGCTCATTGCCGGCAGCGTCGGCTTCCTG…	ChrZ	0.0	747	1	377	39745007	1	1	chrUn_random	1e-123	444	0.91	340	3479310	2	B1AWJ5	Novel protein - Mus musculus (Mouse)	0	299	0.76	21	8.6652	8.51505	8.67122	8.4285	8.49665	8.94059	8.66498	8.68801	8.67342	8.78809	8.83119	8.69872	8.6494	8.569	8.95324	8.7481	8.59168	8.92318	8.8288	8.95903
sex-biased only in zebra finch gene nr74	SB02044A2C12.f1_s_at	CK307675	SB02044A2C12.f1	Transmembrane protein 8 precursor (M83 p	TC199336	single-end EST, http: titan.biotec.uiuc.edu cgi-bin ESTWebsite estima_start?seqSet=songbird	mRNA	AGATGGACCGTCACGGGCTCTGGAACCTTCTGGGGCCCAGCCTTTTTGCTTTGGGGATAATGGCCGTCGCCTGGGTAAGATGGTGCCCCTTATGGGGCACCCCCTTTATGGTGGTCCCCATCCTGGCTGCGCTCAGCATCCTGCCCTTGCCAGCATCTCCCCTCTGCTGCCTTCATCCTTCCCCATAACCCCCTCTCCCGGACTCCTGAGGGGTGTGTCACCATGGCACAGAGGTCGTGCCTGTCCCAGCTGTGGGTCCCCCATTCCAGCCTGTCCTTTCCCCACCACAGACGGCTCGCACCATCCGTCGCCGCCACTGCTACCCACCGACCTGGAAGCGCTGGGCTTTCTACCTGTGCCCAGGAGCGCTGATCGCAGCGGCGGCTGTGCTGCTCTACG…	ChrZ	0.0	866	0.99	445	39745178	1	1	chrUn_random	1e-101	373	0.92	272	3479312	1	Q4RSL6	Chromosome 12 SCAF14999, whole genome shotgun	0	150	0.68	16	8.32102	8.47971	8.1794	7.89574	7.9313	8.6169	8.43683	8.40231	8.37673	8.14253	8.20853	8.2617	8.33132	8.31402	8.28821	8.19312	8.25923	8.59365	8.43872	8.54453
sex-biased only in zebra finch gene nr75	SB03047A2B09.f1_at	DV960355	SB03047A2B09.f1	Ab2-064, partial (19%)	TC199765	single-end EST, http: titan.biotec.uiuc.edu cgi-bin ESTWebsite estima_start?seqSet=songbird	mRNA	ACTTGAAGCTGCAGTAGCTTGGTTTTAAACAAAAAAAAAAACCTATCAGAAGGACTAAAGTGCGCCTTGCTTCAGGGTTGGCTCAGGTGGTGAACTATATGCTGGGCATCTATGCAGAGCCACCTTTTGGATTGCATGGTTGGACTGATACCTATTGGGGAAAATTTTATATATATATATATTTATACAACCTGTGTATACATATATATGTATGCACACATACACACATGCTTGTAACAGGCACTATAGTAAAGAGGGACAACAAAAATACACAGCCAGAGCAGCAAGCCTTAGCATTAAGAATACAGTATGCCAGAATTGGGGTTTGTGCCTCCTAGCCTAGAAAA	ChrZ	3e-69	266	0.93	167	49638531	1	1	chrZ	2e-64	250	0.92	167	18580039	2	\N	\N	\N	\N	\N	0	8.2276	7.90221	7.72128	7.89795	7.89443	8.06688	7.77325	7.66171	7.79624	7.70751	8.15116	7.92842	7.43921	7.57607	7.8488	7.38285	7.56358	7.66458	7.49822	8.13303
sex-biased only in zebra finch gene nr76	PTA_05.4231.C1.C4785_at		PTA_05.4231.C1.Contig4785	http://genome-www4.stanford.edu/cgi-bin/SMD/source/sourceResult?choice=Gene&option=Name&criteria=	TC200291	contig from multiple zebra finch brain ESTs, http: titan.biotec.uiuc.edu cgi-bin ESTWebsite estima_start?seqSet=songbird	mRNA	GTCTTGGCACAAAACCTTGCTGCTTAAGCACCAGATATCCTTTGTAAACTTATTCACTGAGGAATACAGTAACCAACCAAACACAACCCTCATTTCATTTGTTTCTGTCTGCCATGTGTTCTTTGAACATCATTTGTGCATACTCTCTCCTCAATGAGGACAAAATAAAACATGTTATTTTTCTGTTGAGCAACTGAAGACATGTGGCTGTATATATAAAAACATTTCCCATCTGTTTAGTTGGTTCTTCTGTGTTCCTCCTTCCTGCACTTGGTGTGTACAGTGCTGTGCCTAGCTTCTTGGCATTCTTTTGGTAACAGTTGCAGAAGTTCTGTTAGTTTAGTTATCCAGAGTTCTATTTATCTAAATTGTACAGACTCTATCAGAGGTTTAATGTGC…	ChrZ	0.0	922	1	465	58832295	1	1	chrZ	1e-99	367	0.85	462	32833065	1	\N	\N	\N	\N	\N	0	11.3639	11.3414	11.3436	11.3676	11.4469	11.5968	11.3552	11.4888	11.539	11.4217	11.7384	11.5401	11.3456	11.1931	11.7272	11.2775	11.3665	11.5639	11.4807	11.5506
sex-biased only in zebra finch gene nr76	SB03016A1C01.f1_s_at	DV950019	SB03016A1C01.f1	http://genome-www4.stanford.edu/cgi-bin/SMD/source/sourceResult?choice=Gene&option=Name&criteria=	TC200291	single-end EST, http: titan.biotec.uiuc.edu cgi-bin ESTWebsite estima_start?seqSet=songbird	mRNA	AAAAGTTCTTGCCATTCCATCTTTCCCTTCCTAATGATACAGTTCACATGGTCTAACATTGACTAACCAGAATTGTATCTTGCAATCAAATTGGCTGGCTGTTCTCACAGAGAGAGCATAAGTGTAGATCCTCTGGTTTCTCAGAAAGTGAACCACTGTCTTTGTGTCCTGCTGCTCTCTGCTAAGTTTTATATTCTTAATCATTGTTAAAAGGCCTATTTCCCTCCAGAGGTAAACTGTAAGCTATCAAATGGGGATTCCTGTAGTAGAAATGTTGGACCACATACCACCTGAATTTGCCCTTCAGGAACTTTTAGCATGCTCACCAAAA	ChrZ	0.0	656	1	331	58832684	1	1	chrZ	4e-34	149	0.81	327	32832668	1	\N	\N	\N	\N	\N	0	9.03359	9.01354	9.1343	9.45342	9.26298	9.4218	9.31285	9.19032	9.31002	9.1613	9.40452	9.34682	9.20532	9.2443	9.45488	9.18829	9.3448	9.40522	9.40728	9.23297
sex-biased only in zebra finch gene nr77	PTA_05.3179.C1.C3708_at	DV951619	PTA_05.3179.C1.Contig3708	Sodium/potassium/calcium exchanger 2 pre	TC200621	contig from multiple zebra finch brain ESTs, http: titan.biotec.uiuc.edu cgi-bin ESTWebsite estima_start?seqSet=songbird	mRNA	GGGCTACCCTGCCAGATGTTAGAAAACCTACATCAAGAAAATTTTTTCCTATCACGTTTTTTGGCTCTATCAGCTGGATTGCCTTCTTTTCTTACTTGATGGTCTGGTGGGCCCACCAGGTTGGAGAGACCATTGGTATTACTGAAGAAATCATGGGTTTAACTATTCTAGCTGCTGGCACATCCATTCCTGACCTTATTACCAGTGTTATTGTAGCACGCAAAGGTCTGGGGGACATGGCTGTATCCAGTTCTGTTGGAAGCAACATATTTGACATCACGGTGGGCCTTCCTCTTCCATGGCTCCTGTTCGCTGTGGTAAACAGCTTTGCGCCAGTGACAGTCAGCAGCAATGGTCTGTTCTGTGCGATTGTCCTCCTCTTCATCATGCTGCTCTTTG…	ChrZ	1e-142	509	1	257	58173155	1	1	chrZ	1e-87	327	0.91	257	33575452	1	Q9IAL7	Sodium/potassium/calcium exchanger 2 precursor -	0	303	0.85	30	9.49816	9.79678	9.87353	9.85357	9.70465	10.0041	9.89134	9.77815	9.82445	9.77876	9.92691	9.21384	9.77513	9.77933	9.80593	9.78432	9.60645	9.57395	9.73412	9.73678
sex-biased only in zebra finch gene nr78	SB02024A2B01.f1_at	CK315252	SB02024A2B01.f1	ATPase subunit 9 {Homo sapiens;} , partial (25%)	TC207056	single-end EST, http: titan.biotec.uiuc.edu cgi-bin ESTWebsite estima_start?seqSet=songbird	mRNA	ATTCATCAGGATGGCTCTGTTGTTAAATTCAGAACTTTGTACACTCTTCCTGGAGGAGAGCCATGAAAGAAATTGCATCATTAGACATGGTCGGTCTTTCAGTCACTAAAGTCCAGTGTTTGAGCATTCAGTTCCAGAACTGAATTAAAAATCCAGCCTGTATATTTCCCCATGTAAGAGGAAAAGTCCTAAATAGTCTTCGTAGTCAGAATCATTGTTTAGGGATGGATGTTTTCTAACACATTCAGCTTTGTATCTCAGAATAAGCAGTTATTTTGGCAAATGAGTTATCATCCCTTCTAGAAATCTGAAGGGGGCAAGTGTGAGGATTTTGTAGTAGGGATGAACTTTCAGGCAATTTTACAACATTCCTTTAGTAGGAGTAGTTCACATAACGTC…	Chr7	0.0	850	0.97	485	16651750	1	1	chr7	1e-07	61	0.9	51	17781634	0	\N	\N	\N	\N	\N	0	5.30559	5.31435	5.3087	5.20383	5.40953	5.36063	5.27422	5.79948	5.37295	5.54789	5.46172	5.05273	5.70331	5.33805	5.31468	5.56197	5.22621	5.49011	5.29813	5.06906
sex-biased only in zebra finch gene nr79	SB02023A1A01.f1_at	CK304242	SB02023A1A01.f1	tRNA (guanine-N(1)-)-methyltransferase (	TC207838	single-end EST, http: titan.biotec.uiuc.edu cgi-bin ESTWebsite estima_start?seqSet=songbird	mRNA	ATTGTTTATCTCACTCCTGACTCTGAGAACGTCCTGGAAGACATCGACCCGAGCAAGGTGTACGTGCTGGGAGGGCTGGTGGACGAGAGCATTCACAAGCAGCTGACCCTGCGCAGGGCACGGGAGCAGGGCCTGCAGACAGCCCGGCTCCCCATCCGCGAGTTCATGGTGAGAGCCCCCAACTGCAGGAACTACCACTCCGAGACGCTGGCCATCAACCAGGTCTTTGACGTCCTGGCCACCTACTACGAGACACAGAGCTGGCCAGCAGCGCTGAGGGCTGGAGTTTCTTCTGGAAAAGGCTACGTGCTACCGGACCCAGCGGAACAGGCAGAGACAGCCCAGCACGCCACTGCTGCCCAAGGAAACGCTTTATTGTGTGCTGAGGAGCTGCAGGAA…	ChrZ	0.0	680	0.98	359	72408607	1	1	chrZ	6e-10	69	0.97	39	74163537	0	Q6PF06	RNA - Homo sapiens (Human)	0	153	0.68	30	6.75955	6.90336	6.96846	6.78627	6.73684	6.92454	7.05092	7.09997	7.04198	6.84112	6.85871	6.60825	6.95554	7.19212	6.93253	6.87593	6.88902	7.14293	6.94241	6.50645
sex-biased only in zebra finch gene nr80	PTA_05.702.C1.C912_at	DV954632	PTA_05.702.C1.Contig912	60S ribosomal protein L37	TC207926	contig from multiple zebra finch brain ESTs, http: titan.biotec.uiuc.edu cgi-bin ESTWebsite estima_start?seqSet=songbird	mRNA	CTAGAACCAGGCTAATCCCCGGAGAAGATGACAAAGGGTACATCATCATTTGGTAA	Chr2	0.039	40	1	20	131624078	0	0	chrZ	0.14	38	0.95	23	12333666	0	\N	\N	\N	\N	\N	0	5.48468	5.70756	5.41398	5.51664	5.03599	5.47708	5.84556	5.42245	5.99375	5.39848	4.97819	5.48632	5.43825	6.02771	5.33158	5.94107	5.47635	5.50575	5.75227	4.67614
sex-biased only in zebra finch gene nr80	PTA_05.702.C1.C912_s_at	DV954632	PTA_05.702.C1.Contig912	60S ribosomal protein L37	TC207926	contig from multiple zebra finch brain ESTs, http: titan.biotec.uiuc.edu cgi-bin ESTWebsite estima_start?seqSet=songbird	mRNA	ACCTTGTGCCGTCGGTGTGGGTCCAAGGCGTACCATCTGCAGAAATCTACCTGTGGGAAATGTGGTTACCCTGCTAAGCGTAAGAGAAATTATAACTGGAGTGCAAAGGCTAAAAGACGCAACACCACTGGTACTGGTCGCATGAGGCACCTGAAAAGGGTCTACCGTCGATTCAGGAATGGATTCCGTGAGGGAACCACACCAAAGCCCAAGAGAGCAGCCTTTGCAGCCTCCAGTTCATCATAAAGATACATGT	ChrZ	6e-36	155	0.97	86	43574529	1	1	chrZ	3e-28	129	0.93	89	12333624	1	Q563Y1	Ribosomal protein L37 - Poephila guttata (Zebra	0	156	0.97	30	9.25848	9.41943	9.04104	9.96005	9.54264	9.07804	9.30172	8.64385	9.10148	9.60623	8.71797	9.21964	9.19164	9.33594	9.74893	9.56463	9.3853	9.29014	9.2806	9.35122
sex-biased only in zebra finch gene nr81	SB02036B1E04.f1_at	CK313059	SB02036B1E04.f1	selenoprotein P {Rattus nor	TC208271	single-end EST, http: titan.biotec.uiuc.edu cgi-bin ESTWebsite estima_start?seqSet=songbird	mRNA	ATTTGTCTTTCTTGTATCTCTTCTAACATTCTGCTTGCATTTGTGAGGACAGGAGCATAAACTATGACCTAGGGGCTCCTGTCTGATGTTTTGCAATCAAGAACAGAAGATAACCAAGACGGATATTTTAATCTAATAATTTTTTATTAAGAAGACAATATATCTGAAAGTTGAGTGTTTTTTTTTTTTTCCTAACCTGGGGATACAAATCATGTACAAGCAAAACTTCTAAGCAATGTGACAGAATAATTCAATATAAAAAAATGTAATATACAGACAGTAACGGCTTTATTTTCAAGTAACAGATCGATAAACTTAACTTTGACAAATATTTCTCAACAAAGCTAAGAGCTTTGTGACTCTTAGATACAGTAAGAGGGTCCATTAATACATACTGCT…	ChrZ	0.0	722	0.98	385	44232374	1	1	chrZ	3e-45	186	0.92	134	13007044	1	\N	\N	\N	\N	\N	0	3.89024	3.89273	3.75698	3.63558	3.79274	3.94696	3.80176	3.8646	3.90473	3.96429	3.85412	3.85684	4.04871	3.69953	3.77036	3.93445	3.84411	3.7649	3.87753	3.88202
sex-biased only in zebra finch gene nr82	PTA_05.4216.C1.C4769_at	CK310183	PTA_05.4216.C1.Contig4769	Clathrin light chain A (Lca)	TC208741	contig from multiple zebra finch brain ESTs, http: titan.biotec.uiuc.edu cgi-bin ESTWebsite estima_start?seqSet=songbird	mRNA	TGATTGGTTATGTCACAAACATAAATCATCCTTGCTACAGCCTAGAACAGGCAGCTGAAGAAGC	ChrZ	3e-12	73	1	37	2056458	1	1	chrZ	3e-12	73	1	37	50963545	1	\N	\N	\N	\N	\N	0	7.39201	7.88565	6.87134	7.319	7.56075	8.42365	8.92464	7.26827	8.2167	8.03338	8.16923	7.8286	6.8246	7.8862	7.46282	6.57513	7.85171	8.5634	8.28343	8.70569
sex-biased only in zebra finch gene nr83	PTA_05.7031.C1.C7599_s_at		PTA_05.7031.C1.Contig7599	http://genome-www4.stanford.edu/cgi-bin/SMD/source/sourceResult?choice=Gene&option=Name&criteria=	TC209542	contig from multiple zebra finch brain ESTs, http: titan.biotec.uiuc.edu cgi-bin ESTWebsite estima_start?seqSet=songbird	mRNA	GGTGGGAATCTTTTCACTTCAGCCACCATGTCTGGAATCGGCAATAAACGGCCAGCTGGAGAGCCTGGCCCTTCTGCACCTCCAGAGAAGAAGGCAGGGGTTGAAGATTCAGGCACCACTGTGGAGACCATCAAACTTGGTGGTGTTTCTTCAACGGAGGAGCTGGACATCCGGACCCTGCAGACCAAGAACCGGAAGCTTGCGGAGATGCTCGACCAGCGCCAGGCCATTGAAGATGAACTGCGGGAGCACATTGAGAAGCTGGAGCGTCGGCAGGCCACCGACGATGCTTCTCTGCTGATCATAAACCGGTACTGGAATCAGTTTGATGAAAATATCCGCATCATCCTGAAACGCTTCGACCTGGACCAGGGTCTTGGAGACCTCTTGTCTGAAAGA…	ChrZ_random	5e-90	335	1	169	668581	1	1	chrZ	7e-49	198	0.89	168	63668755	1	Q5ZLS3	E3 ubiquitin-protein ligase BRE1A - Gallus	0	221	0.87	30	7.37614	7.09429	7.45813	6.77281	7.32138	7.02762	7.33052	7.02725	7.51533	7.28431	7.72794	7.23464	7.12999	7.46066	7.33116	7.18889	7.11665	7.65624	7.76447	8.20791
sex-biased only in zebra finch gene nr84	0058P0049Z_G10.y0_at	DV571630	0058P0049Z_G10.y0	http://genome-www4.stanford.edu/cgi-bin/SMD/source/sourceResult?choice=Gene&option=Name&criteria=	TC209881	y-end read, zebra finch brain cDNA clone, http: songbirdtranscriptome.net	mRNA	GAATTTGCCCAAAAGCATTCCTTGTTTTCTTTCCAAGAATATTCATCCTCATAAATCTCCCAGCTGAACTTCCATCTCCTCAAGAAGGTATCAAAAAAGTGAAGTAATGGGGGGAATATCACTGTTAACCACATGCCAAGTTCTTTTTCCATATTGGGACAGATGCTTTGAGGGGATTGATGCAGTACATTACAGCTTCAAGGGATTCTGCTCTGGGTGGAGAGGAGACTGCAATAATTACACTAGCTTCAGTTATTGGAACCACACCAAGTCTATGGTGTATTGCCCCCCGCCCGACTGAAGGCCATTTCTGTCAAAAAAAGCGGGGGATTTTCTTCATTTCAGTTTCTGCCATTGAAGTATACGCTTCATATTCTAAGGGAATCACTTTTTTTCCTT…	ChrZ	4e-54	216	0.96	125	46455850	1	1	chrZ	4e-20	103	0.92	76	15252367	1	O96007	Molybdenum cofactor synthesis protein 2 large	0	138	0.67	30	5.05687	4.92526	5.02587	5.03706	4.98536	5.20365	5.29653	5.08694	5.07303	5.50304	5.37534	4.86348	5.44202	4.87665	4.93134	5.12886	5.02259	5.19589	5.28342	5.11581
sex-biased only in zebra finch gene nr85	PTA_05.2105.C1.C2565_at	DV957772	PTA_05.2105.C1.Contig2565	MGC83563 protein, partial (97%)	TC210179	contig from multiple zebra finch brain ESTs, http: titan.biotec.uiuc.edu cgi-bin ESTWebsite estima_start?seqSet=songbird	mRNA	ACACTGTGACAGCTTTATTTGAACGTAGCATGTATGGCCTCTCAATTTCATTGTATTCAACTTTTCCTTCAGTTCTATAAAAAATAGGAGGGAAATTGGAGAAGAGGGAAGGCAAATAATTAATTCTCCATCTCCCTCCCAGCTAAGCAAAAGAAAAAAGGGGATTTGTAGGGATCTAACATGCTAAGGCTCAGTTATTTGTAGTAAATAAATGGAACATTGAAATTCAAAGAAACGCACAAAATCAAGAGTGTTTTTCACTACCAGCTAAAGAATTAATTTTTGTCTTGTCCAACAAGTAGTTTTTCAGTTGTATTCAGCTGCAGTATGCATCATGTCTCTGCTCATAGATGGCTAATAAAAGATCTAGCTTTTCTTTAAAAACTAGCAAATGAGGGA…	ChrZ	0.0	894	0.99	457	44437465	1	1	chr11	0.025	44	1	22	6445277	0	\N	\N	\N	\N	\N	0	3.60706	3.81351	3.87658	3.63362	3.63853	3.72882	3.62964	3.66747	3.6266	3.79366	3.64794	3.66226	3.77454	3.878	3.71726	3.82308	3.71142	3.70651	3.79168	3.84522
sex-biased only in zebra finch gene nr86	SB02027A2G12.f1_at	CK305218	SB02027A2G12.f1	Golgi phosphoprotein 3 (Coat-protein GPP	TC210256	single-end EST, http: titan.biotec.uiuc.edu cgi-bin ESTWebsite estima_start?seqSet=songbird	mRNA	GGACCGTGAGGGTTACACATCATTTTGGAATGATTGCATCTCCTCGGGATTGCGTGGCTGTATGTTAATTGAATTGGCATTGCGAGGGCGTCTTCAGTTAGAGGCTTGCGGAATGAGGCGTAAAAGTCTATTGACAAGAAAGGTAATTTGCAAGTCAGATGCTCCTACAGGGGATGTTCTGCTTGATGAAGCTCTGAAACACATAAAAGAGACCCAACCTCCTGAAACAGTACAAAATTGGATTGAACTGCTGAGTGGTGAAACATGGAATCCATTGAAGTTGCATTATCAATTGCGTAATGTCCGTGAACGGTTAGCGAAAAATCTAGTGGAAAAAGGTGTACTGACCACAGAAAAACAAAACTTCCTTCTTTTTGACATGACTACACACCCTCTCAC…	ChrZ	3e-67	260	0.89	227	40418199	1	1	chrZ	4e-72	276	0.9	227	9013760	2	Q9ERE4	Golgi phosphoprotein 3 - Rattus norvegicus (Rat)	0	328	0.98	30	7.19212	7.17772	7.12765	7.05928	6.95591	6.95188	6.89489	6.92987	7.04489	6.91444	7.03306	7.07532	7.00137	7.22512	7.36574	6.78246	6.98801	6.99497	6.83253	7.41793
sex-biased only in zebra finch gene nr87	SB02033B1B06.f1_at	CK306210	SB02033B1B06.f1	Golgi phosphoprotein 3 (Coat-protein GPP	TC210258	single-end EST, http: titan.biotec.uiuc.edu cgi-bin ESTWebsite estima_start?seqSet=songbird	mRNA	GCAGCTCCTGGATTTAGACCCTGAGGTTGAATGTATGAAAACCAACACGAATGAGGTTCTGTGGGCTGTTGTAGCAGCTTTCACAAAGTAACTGCATTCAGACTGAAGTGTTCTCTCTTCTTTCATGTAAACCAGTCTTTTCCTCTTTTATTGACTATTCATGTTTTCTGTAATTTGTACCTTCTCACATGATGAATTGGCTTTTGTTTAATGGGAATTATTAAATTAAATTGTGTATTCCCTACTTCTCTATCTGTATACAGGATTCTGCTGGTACAAGAGACTTTCCTATTTAAAACAACAGAAGAAGGGCGAACTGCTATATTGGCAGTTGGAAATGGCATTCCATTTCCTCTTCAGTTTGAGTTACCTTAAATACTTTGTTTAATTTTTCACCTC…	ChrZ	0.0	1154	1	582	40417864	1	1	chrZ	1e-88	331	0.88	307	9013425	2	\N	\N	\N	\N	\N	0	7.85833	7.84379	7.60999	7.58272	7.96211	7.82278	7.70873	8.0123	7.92869	7.94806	7.87495	7.8231	7.47937	7.6046	7.94544	7.7371	7.84639	7.7801	7.66051	8.21457
sex-biased only in zebra finch gene nr88	PTA_05.1582.C1.C1979_at	CK309932	PTA_05.1582.C1.Contig1979	HESB-like domain containing protein 2, m	TC210285	contig from multiple zebra finch brain ESTs, http: titan.biotec.uiuc.edu cgi-bin ESTWebsite estima_start?seqSet=songbird	mRNA	AGGCACAGCTGACACTTCTAGGAACTGAAATGGACTATGTAGAAGACAAACTGTCCAGTGAATTTGTCTTCAATAATCCAAACATCAAAGGAACGTGTGGCTGTGGAGAAAGCTTTAACATCTGAAATGTGAAGATTACTTCTTTGACTTTGAGCAGCCCAAAACACTTACTATTATGACTTTCAGAAGCAAATGAATTTTCTTCAGGTTTGTAGGCTGCGTAAAGTGGGGATACTATTAAGAAAAATAAAGTTACATATTTGAAAATATAAGATGTGTGTTAAATTCCACTGCTGATGTAGTTATGCTGTAATTTGTGATGAGTTGGGATCTAAAAGGTAAGAACAGTAAGTGCTGCAGTAACATCTCTACTTTCACTTGCCAAACAAATAAAATTTC…	ChrZ	0.0	882	1	445	10717872	1	1	chrZ	1e-75	287	0.86	353	40318160	1	P0C7M5	Putative iron-sulfur cluster assembly 1	0	88	0.93	24	5.83989	5.88009	6.00507	5.83833	6.05527	5.98861	5.93911	6.31854	5.87744	6.27657	5.96157	6.08012	6.25603	5.69428	5.80704	5.85295	5.90925	6.01703	5.92044	6.00161
sex-biased only in zebra finch gene nr89	SB03002B2E01.f1_at	DV945589	SB03002B2E01.f1	Ankyrin repeat domain protein 15 (Kidney	TC211490	single-end EST, http: titan.biotec.uiuc.edu cgi-bin ESTWebsite estima_start?seqSet=songbird	mRNA	TATGCCATCTTTAAGCTGCTAAATGTTACTGTTTTACTGAGACAGATACTGAATGTAATTGTCTTGTGCCTGAACTCACCAGCAAAGTGAAAGCAGAGATCTAGTGCTAAAGGTAGAAAATTGTAAACTTGAAGCAAGCATATAGTTAAGTAGTGCTCAGTGGAGAAACTTAGCCAGAACTGTTCTTTTGCTCACATGCTCATCCTTCTGTACACTGGCATAAATCCTGGTTTATTTTTGTTGTAGATTGTCCTTTCTTATGTGCAGGCTAAGACATATAAAGCTATCCATGCAGGGATGTCCCAGTGGCTTATTTTTGGTAATTCTAAAATATACTTACTGTGCCTAGACTTCATCACAGTGAACTTTTCATAAATTTCATTCCAACATGATTTTCAT…	ChrZ	0.0	952	0.98	517	65420827	1	1	chrZ	4e-69	266	0.9	226	26722503	1	\N	\N	\N	\N	\N	0	6.67938	6.30553	6.11576	6.28308	6.19947	6.98196	6.46054	6.71313	6.37474	6.63982	6.70059	6.15473	6.43688	6.04394	6.2088	6.60881	6.20586	6.32806	6.38933	6.37464
sex-biased only in zebra finch gene nr90	SB03037A2G08.f1_at	DV956945	SB03037A2G08.f1	DNA-directed RNA polymerase I associated	TC211536	single-end EST, http: titan.biotec.uiuc.edu cgi-bin ESTWebsite estima_start?seqSet=songbird	mRNA	AAGTTCCTGCCCACTGACGAGAAGAGCAGGGACCACAAAGCCCGATGCCTCTGGTTCCTGAACACCCTCATCAAGTTCAGCCAGCAGAAAGTGATCAAGAAGAAGAATCCAATGGGTCCTGAATGCCCACACATCATCAGCAAGAAGCTCATGAAGAATTTCACCTCGCTGACCTACAACAATGGCAGCATCCAGAATTTCATCTCTGCATCCATGAAGGCTAAAATCACTGCATATGTCATTGCCTTGGCTTTGCACATTAACAACTTCCAGACGGATCTCACCATCCTGCAGAACGACATGAAGCTCTCAGAGAGCAGGATCCTGGACATCGCCAAGGCCCTGCGGCTCCGGGTGTCCAAGGTCAAGGGGCTGGTGGGGCTGGAGAACGACCAGAAC…	ChrZ	1e-65	254	0.98	136	72447827	1	1	chrZ	8e-24	115	0.92	82	74202742	1	A6MKP0	DNA-directed RNA polymerase I-associated factor	0	184	0.63	14	7.47867	7.33393	7.00541	7.38867	7.20214	7.55783	7.65957	7.43293	7.52807	7.347	7.52433	7.30255	7.14347	7.67646	7.15466	7.14639	7.33698	7.65658	7.53548	7.40981
sex-biased only in zebra finch gene nr91	PTA_05.2879.C1.C3392_at	CK306981	PTA_05.2879.C1.Contig3392	Protein C9orf85 homolog	TC211838	contig from multiple zebra finch brain ESTs, http: titan.biotec.uiuc.edu cgi-bin ESTWebsite estima_start?seqSet=songbird	mRNA	GAAGACTCTGATGTGCTTGAAGAACAATTTAAAACTATGAATTTTGAAACAACAGAGATCTAAAAGGTTGTGTTTCTGCAATCAAATATGGTAAACCATGCTTGCCCTTAAACTGCTCCAACCCCTGATTAGACATCTAAGGTCCTTGAATGTTAATTTTGGCTTTGTGTATGATGATGCATGTGGGGATTTTTATTAATACACATTTTTGTGTATTAGGAACAGAATTTCTTTGAAAATGTTCAGAAATTCTATTTGTAAGCATAGTTAGTTATTTCATACATATAACAACTTCCTGTTTTTATGGAATAAAGTCTCTTTGTGTAATTGTCCAAAATTCAGTATTATGTGACCATTGGAAGTATTATTGCTACATGGAAATCCAAAGTCTAGAATCTA…	ChrZ	0.0	963	0.99	490	16452887	1	1	chr2	0.027	44	1	22	7368292	0	\N	\N	\N	\N	\N	0	4.02411	4.10978	4.06258	4.11027	4.0118	4.08318	4.02291	4.11074	4.10886	4.09816	4.02693	3.86967	4.12777	3.98937	4.02831	4.47437	4.17089	4.07756	4.09298	3.80509
sex-biased only in zebra finch gene nr92	PTA_05.5777.C1.C6356_s_at		PTA_05.5777.C1.Contig6356	http://genome-www4.stanford.edu/cgi-bin/SMD/source/sourceResult?choice=Gene&option=Name&criteria=	TC211944	contig from multiple zebra finch brain ESTs, http: titan.biotec.uiuc.edu cgi-bin ESTWebsite estima_start?seqSet=songbird	mRNA	CCTGTGCACTTCAAACTCCAAGAAAAGTCTTGCATTTGACTTTGACCCGACAGAGGAACAGAAATGCAGGATAAAAAATTTTCAACACTATTTCCCCATCACTAGAGCTCACACTCTTGAATGGAATTTGCAAGAACCCAGAAAAAAAAAAAAAAAAAGTAGGTTTTAAGATACATAAAGAAATTAAAAGGTTAGACAGCTCCTGCTATGGTCAACAATCAGATCTTGAATTTCTGAGACAAACAACATTCCTCATTCTGCCTCAAGTCGAGGTAAGACAGGAAGAATAAGATTTCCAAATGCAGAGTCTTGAGTTATGAAGTATCCTGAGGAGTGTGCATGTGCGTGCTGCAGTGCAGCCTTCTGCTGTGCTGCAATATGCTGTTGCTCAGCATGATC…	ChrZ	1e-104	383	1	193	25490145	1	1	chrZ	2e-49	200	0.99	105	64469508	1	Q2NKT2	Uncharacterized protein C9orf80 homolog - Bos	0	147	0.75	9	5.6821	5.3	5.44573	5.42718	5.26942	5.51523	5.36725	5.24251	5.463	5.57715	5.32456	5.25731	5.46175	5.10974	5.53854	5.45971	5.25002	5.39821	5.55214	5.36365
sex-biased only in zebra finch gene nr93	PTA_05.106.C2.C145_at	DV961896	PTA_05.106.C2.Contig145	Ubiquitin-conjugating enzyme E2-32 kDa c	TC211953	contig from multiple zebra finch brain ESTs, http: titan.biotec.uiuc.edu cgi-bin ESTWebsite estima_start?seqSet=songbird	mRNA	CGACTTGTACGATGACGACATTGACGATGAAGATGAGGAGGAGGAGGATGCCGACTGTTACGATGATGATGATTCTGGCAATGAGGAGTCGTGACCTGCTCCCTCTATGCCCCTGTACTGCCCTGCCGACTCAGGCCAGAAGGGAGCAGCGGTAACCTAGCAGCAGTCCAGCAAAAAAGTGGGGGGGGGTGTCAAAAAAAAAAAAACAAAAACACAAAAACAAAAAAAACCCAACACAAAACTTTGTCTCCTGCTGTCTCCTGTTGTATGGATCTGTTTGCTTCTTTTTTATGGACCTCTTAGAGACCCTCCACAGAATGTCTGAATTCTTGCATTCTTAACCCTTTCATCACTGTATTACAATTTCTTTTTAAAAAATAAACTCTCCTTTTCACTTCT…	ChrZ	1e-131	472	1	238	38027760	1	1	chrZ	3e-88	329	0.92	238	6872222	2	\N	\N	\N	\N	\N	0	3.72842	3.7629	3.81236	3.74232	3.75453	3.90047	3.84218	3.78784	3.83179	3.86006	3.93991	3.79025	3.91163	3.83773	3.71921	3.92869	3.79179	3.88937	3.72464	3.97893
sex-biased only in zebra finch gene nr94	SB03004A1H02.f1_at	DV946054	SB03004A1H02.f1	YTH domain containing 2 [Bos taurus]	TC212174	single-end EST, http: titan.biotec.uiuc.edu cgi-bin ESTWebsite estima_start?seqSet=songbird	mRNA	GAAGCTGCTGGTTTGCTGTTGCAACTCAGACAGAAGTGGCATAGCTTATTTCTGCGTCGCATGCGAGCTCCTTCTAAACTGTGGTCTCAAGTTGATGAAGCAACTGTAAGAGCAGTTGTAGCTGTTCTAACTGCTGAAGAACAGTCTGCAGGTCTGGAGCAGCCTTCAAGAATTGGTCAGAGACCAAGACCTGTGGCTTCTGAAGATCATCTTGTACCATCTACATGGAGGTCAGCTAACACCAGAAGTACAACAGAAACTGAATTCTCTGACTCCTCTAATGCTGAAAAAGATCTAATGAGGTCTGCACGTCCCATACTTCATCAGCCAAAGAAGTACAAACGAAAAAATACTTTGCACTCCAAACAAACTTCAGATGACAGGTCAGATCGATCAGTG…	ChrZ	1e-160	569	1	287	56014328	3	1	chrZ	1e-32	145	0.84	189	44860893	1	Q9H6S0	YTH domain-containing protein 2 - Homo sapiens	0	157	0.52	4	6.52481	6.56049	6.62251	6.40535	6.4731	6.82128	6.39466	6.69106	6.49555	6.66008	6.73989	6.34614	6.68626	6.57913	6.46428	6.36747	6.48544	6.49626	6.60237	6.56748
sex-biased only in zebra finch gene nr95	PTA_05.6091.C1.C6682_at	CK315929	PTA_05.6091.C1.Contig6682	Tropomodulin (Fragment), partial (57%)	TC212286	contig from multiple zebra finch brain ESTs, http: titan.biotec.uiuc.edu cgi-bin ESTWebsite estima_start?seqSet=songbird	mRNA	AATACCCTTCAGTCCATGCATGTGTAAAGAAAACAGTCATTCTAAGAGATGTGATGCAAACCCTAACCCCCAGAGATGGCCAAATCAACCAGCAAATGAAAGCCTTCTCTTCTACTCCCCACTCTTTTCAGTTTCCTAGTGTTAAAAGCATTTGTCCACACAGTCACTGAAGACAGGTCAAATTCTCTCCCTTTGCTGTTTTGTCTAGATGACCATATCCATTAACTAAATTTTGTTCTGCTACAAATTATTTTCTCTTACTGGTGTCCCTTATGTCCACATAAATGCACGAATAAATGTTGTGCCCTAAAAAAGCTGTGAAGTGAAATACCCCAAATATGAACTTACGCTACATACAGTCTCACAGCTTTTTATCATGATCCAGTATACTCATCATCC…	ChrZ	0.0	1029	1	519	31661813	1	1	chr1	0.11	42	1	21	88209033	0	\N	\N	\N	\N	\N	0	7.19235	7.24401	7.35158	7.32854	7.18218	7.25945	7.48728	7.34889	7.28073	7.4572	7.34212	7.19221	7.60134	7.28105	7.16941	7.44565	7.15614	7.35809	7.49062	7.2556
sex-biased only in zebra finch gene nr96	PTA_05.5674.C1.C6265_at	CK314351	PTA_05.5674.C1.Contig6265	Dyggve-Melchior-Clausen syndrome protein	TC212407	contig from multiple zebra finch brain ESTs, http: titan.biotec.uiuc.edu cgi-bin ESTWebsite estima_start?seqSet=songbird	mRNA	AATAATACTCTCTTTTTTGGTTGCTTTCAAGTGCCCTTTCCTGATATACCTGTTTCAGCAGTAGGAAAAGCAAAAGAAGTGGTGTGATTTTGAAAGAAACCTTTTTTCAAAGTGGGGATCATATTTTGGGGATGCCTGTTGCACACATGTGCACCCACTCTCCTCGTCCCACGTGCTGCTGTGTGGGGGACTGTCAGCAGTGCATTGCATGCCAAAACTTCAATTTCAGTGAATTAGTTCTTGAAGATGCGTGGCAACCCTCTGTATTCACTGCCTGCTCCAGCATGTTCTGTTTGTTGACCTGAGGAATTGGGTGCGTTTGCTTTCAGAAAGTCCTTTGAATGGCTTTAAATAGAATTTCTTGCACCGTTTCATCCCTCTGAAGGATGTGCTAAGATT…	ChrZ	0.0	900	1	454	975353	1	1	chrZ	0.39	40	1	20	52560388	0	\N	\N	\N	\N	\N	0	7.20929	7.2035	7.14578	7.21503	7.88218	7.10402	7.22956	7.40702	7.25616	7.31443	7.64918	7.35987	7.3586	7.00032	6.92928	6.85275	6.92515	7.23408	7.1689	7.31287
sex-biased only in zebra finch gene nr97	PTA_05.2582.C1.C3075_at	DV956688	PTA_05.2582.C1.Contig3075	Protein C9orf40	TC212957	contig from multiple zebra finch brain ESTs, http: titan.biotec.uiuc.edu cgi-bin ESTWebsite estima_start?seqSet=songbird	mRNA	GACTCCATCGAGTGCTAAAACTGCTGCAAGGACTGATACCTCAGAGACTGAAATGGAAACCTGATCAGTTGTTTCATAGCTGTGCATCGACTCCCAGGAAACTTGTTTCCATTGAGATTTGGGTTTTGTTCCTTGGGTGAATAAGCATGCTTATGCAGTCTTGGAGAAACTGTTGTGGCAGTCTTCAAAAGCAAATCTGAGTTGCCTTAGTGTATGGGATAAACGGTATTGGGTTCTTAACAGGAAGCTGTCTGAAGGTGGGCAGTAAGGAGGAGCCTGCAGTGTAATAAGAATACTTGAAGACATGGAGGCAGACTAAAAGAAGAATATAAAAAATTCTTACTTTGGGATGCAATTAAAAGAAATGGGGATATGTTACATGTCTAAAGGAAATGTGAA…	ChrZ	0.0	989	1	499	15425221	1	1	chrZ	7e-06	56	0.87	56	36361928	0	\N	\N	\N	\N	\N	0	4.35038	4.29677	4.27038	4.34924	4.33322	4.56594	4.45683	4.38338	4.44572	4.42685	4.50396	4.22046	4.57441	4.28627	4.33209	4.36368	4.2846	4.50263	4.53078	4.55076
sex-biased only in zebra finch gene nr98	SB03035B1H03.f1_at	DV956430	SB03035B1H03.f1	Ptcd2 protein	TC212996	single-end EST, http: titan.biotec.uiuc.edu cgi-bin ESTWebsite estima_start?seqSet=songbird	mRNA	AGACATGCTTTTCCAGATTCCTAGTTCGAAGAAGATGGCTGCAAAGCTTTTGAATCAGAAACAATTGGGCTGTCCGGGTGCTAATCCACTTTGGTCAAATCTGTTGTTAGGATAGCTCAGTGTTTGATGCCAAACTGAACTGCTGATAGCAACTCTTATAATCCAGGTTCAAATAAAATGCCTTTTTCCTTTTTCACACAGTGAGCAGTTTTAAGTTATTTGTATAAAATTTCATTTTAAGTACAGATCGTGTAGCTTCCATGTTTCGGTTTTAATCCTGAAAACAAGCTGTGACAGTGGGTATTTGTGTGCTGTTCAGAAATGGAAGTGATAGAAAGGCTTGACTTTTTCCTTAGGCTCTTGTTAATAGTTAAAATGCTGTTACAAAGTAGATGGAAT…	ChrZ	0.0	1106	1	558	66045514	1	1	chrZ	2e-09	67	0.83	102	26119992	0	\N	\N	\N	\N	\N	0	5.59177	5.69084	5.61068	5.48416	5.45618	5.63557	5.58334	6.02334	5.71	5.56919	5.75254	5.57674	5.77727	5.48092	5.45513	5.62976	5.58201	5.57212	5.69195	5.57052
sex-biased only in zebra finch gene nr99	SB03017A1E12.f1_at	DV950388	SB03017A1E12.f1	Nipped-B-like protein (Delangin homolog)	TC213402	single-end EST, http: titan.biotec.uiuc.edu cgi-bin ESTWebsite estima_start?seqSet=songbird	mRNA	TACGCCACTTTGCTCTAAATGTCATTGCACTGACATTAAACCAAGGTCTCATCCATCCTGTTCAGTGTGTGCCATACTTAATTGCTATGGGCACAGATCCAGAGCCCTCTATGCGAAATAAAGCTGACCAACAGTTGGTGGAAATAGACAAAAAATATGCTGGGTTCATTCACATGAAAGCAGTGGCTGGTATGAAGATGTCTTACCAAGTACAGCAGGCAATTAATACCTGCCCAAAAGATCCTGTGAGAGGTTTTAGACACGATGAATCATCCAGTGCACTGTGTTCACACCTCTACTCCATGATTCGAGGGAACCGTCAACACAGACGAGCCTTTCTAATTTCTTTACTCAACCTCTTTGATGATACTGCAAAAACAGAGGTGAATATGCTTTTGT…	ChrZ	1e-109	400	0.99	206	42122209	1	1	chrZ	3e-76	289	0.92	206	10814085	2	A7XMV7	SCC2W - Gallus gallus (Chicken)	0	332	0.99	30	8.12832	8.09383	8.27931	8.35978	8.42665	8.06092	8.05427	7.95787	8.29464	8.21528	8.62001	7.74946	7.93262	8.23807	8.04388	7.90948	7.99271	8.18271	8.17956	8.27163
sex-biased only in zebra finch gene nr100	SB010007000G11_at	CK234466	SB010007000G11	GAOB1 {Homo sapiens;} , partial (8	TC213864	single-end EST, http: titan.biotec.uiuc.edu cgi-bin ESTWebsite estima_start?seqSet=songbird	mRNA	ATGGTTCTCGTTACCCTGATGAATATTGACGGCTCTTAAACCTTCCTGAAGCATCCTCATGAAATCTCGACTCTGTGTTCCTGTGCAGTACAAAGAGGCTCCATCTTCAGTCCTGATAGCTCTGCAGCTTCTTTTCTCGCTGTCTTCAGGAAGAGGCTGGGTGAGGAGAAATGCTCCTTAGCCAGCTTGGGTCAAGCACAAGGTTTCACAACTGTTCTCTGCCTTTTTCATGCTGAGAGGTGAATCTCTAACTCAGAGGAGCTCTCGCTGTACGTGAGAGTGCCGAGCATTAATGGATGAACTGGAGAGACTGGAAACTGGACAGGGTTGATGATGTTATTCCTTCCTC	Chr19	0.0	662	0.99	349	9326561	1	1	chr3	0.3	40	1	20	2769984	0	\N	\N	\N	\N	\N	0	6.19658	6.22415	6.35081	5.99992	6.30211	6.17551	6.20147	6.4231	6.42522	6.27067	6.34743	6.17553	6.54541	5.97439	6.16045	6.65504	6.55766	6.32906	6.43798	6.20115
sex-biased only in zebra finch gene nr101	SB020001000F02_at	CK301352	SB020001000F02	Heterogeneous nuclear ribonucleoprotein	TC213998	single-end EST, http: titan.biotec.uiuc.edu cgi-bin ESTWebsite estima_start?seqSet=songbird	mRNA	GAGGAAACCTTTACCAACACAGAGACAAATGACCTGTCTACAGGCAAACGCCCTGCAGAAGATATGGAAGAAGAACAGGCCTTCAAAAGGTCTCGGAATACAGATGAAATGGTTGAATTGCGCATTTTGCTTCAAAGCAAAAATGCTGGAGCAGTGATTGGAAAAGGTGGCAAAAATATTAAGGCACTTCGTACAGATTACAATGCAAGTGTTTCAGTCCCAGACAGCAGTGGCCCTGAGCGTATCTTGAGTATAAGTGCAGATACAGAGACAATTGGAGAAATCTTGAAGAAGATTATCCCTACTTTGGAAGAGTACCAGCACTACAAAGGTAGTGACTTTGACTGTGAATTAAGACTTCTAATTCACCAAAGTCTAGCAGGAGGAATTATTGGTGTC…	ChrZ	4e-29	133	0.9	111	52716241	1	1	chrUn_random	5e-44	182	0.96	108	38153899	2	Q5ZIQ3	Heterogeneous nuclear ribonucleoprotein K -	0	280	0.89	30	6.39822	6.19169	6.35471	6.43813	6.2834	5.09561	5.25254	5.15635	5.14122	5.18341	5.21779	6.49874	6.2303	6.59797	6.38712	5.98007	6.21885	5.55948	5.40431	5.00285
sex-biased only in zebra finch gene nr102	PTA_05.707.C1.C920_at	DV951493	PTA_05.707.C1.Contig920	Paired and homeobox transcription factor	TC214092	contig from multiple zebra finch brain ESTs, http: titan.biotec.uiuc.edu cgi-bin ESTWebsite estima_start?seqSet=songbird	mRNA	TCTTGCACCCAGAAGCTCAATGACGAAGAGCTGAGCTCTGGTTCTGAACTTGATGAATCTTGCAGTGCTTGCTTACTCTCTCTTTGGGTGAGCTTATTGTGGACTGCAGCTTAGACTGCATTAAGCTTGCAACCTATGCTCCAAGAATACTATTTCAGTACTTTTTATGAAGGATACGTGTTGTCATAGAAGCTTTTATTACCAAAAGGGGATTAAGAGGCATTGTGGGAACTCCCAAAACTCTAGTGGAATGTACTGTATATTTGCAATGTAGATTTCTAGAAGTGATTGTCATCTCTCATAAGGTCTTCGCTTGCTCTGAGGTCCTTATTGTATTTACCTGTAGCTGTGATTGTACTTTCAGTACCTGTGTTTTTTTTCTGATTTGGAGTGTGTGGA…	ChrZ	0.0	789	0.97	442	3328064	2	2	chrZ	4e-41	172	0.85	214	52247116	1	\N	\N	\N	\N	\N	0	8.30696	8.33853	8.3327	8.12921	8.32513	8.48914	8.37507	8.7109	8.34809	8.49751	8.64756	8.27021	7.96074	8.32536	8.17634	8.24101	8.13422	8.30825	8.29701	8.28152
sex-biased only in zebra finch gene nr103	SB03030A2B01.f1_at	DV954714	SB03030A2B01.f1	GekBS055P, partial (96%)	TC214145	single-end EST, http: titan.biotec.uiuc.edu cgi-bin ESTWebsite estima_start?seqSet=songbird	mRNA	GGACTGGCCATGTTGCAAAGCCTTTGATTTCTACTTTGAAAAAGTAGAAGATAATTGCTTTGCAGAAGAGGCCATCAATAACCCATGGAAAGCCTTTCTGAGACTTTGTTGAACTTTGCTGCATCTTGGTGCCAGTCTGAATCAACTCTGATTAATTAAGCTTCTACTTGCTTCACTGCATTTACATGTAGCCACTTAGTATTTTTAAAAAGGGAGTAAAGGGGATAAAAATATGCCTATCATTTAATAGACATGTAATATGTATCACCATCAGCATGCTTGTGATGAACATTTTCTGTGCAGGGAGTAAAACTGTGCTCTAGTCTTTGTATCCTTAGTCACACTGTCATAACTACAGTAAAAAGAAAAGTATTTTTTTCTAACACAGGCAACAGGAAG…	ChrZ	0.0	910	0.96	514	26424578	1	1	chrZ	1e-109	400	0.89	358	65373322	1	\N	\N	\N	\N	\N	0	6.40025	6.60428	6.35776	6.05215	6.52882	6.41298	6.61671	6.38452	6.33857	6.64127	6.59224	6.22005	6.48551	6.13678	6.71716	6.26024	6.30698	6.53137	6.42403	6.63773
sex-biased only in zebra finch gene nr104	PTA_05.1244.C1.C1578_s_at	CK306422	PTA_05.1244.C1.Contig1578	COUP transcription factor 1 (COUP-TF1) (	TC214173	contig from multiple zebra finch brain ESTs, http: titan.biotec.uiuc.edu cgi-bin ESTWebsite estima_start?seqSet=songbird	mRNA	GCGACCCTCTGAATGGGCACTGCTATCTCTCGGGATACATCTCCCTCCTGCTGCGGGCCGAGCCCTACCCCACCTCCCGCTACGGCAGCCAGTGCATGCAGCCCAACAACATCATGGGCATCGAGAACATCTGCGAGCTGGCTGCCCGTCTGCTCTTCAGCGCCGTCGAGTGGGCCCGCAATATTCCCTTCTTCCCCGACCTGCAGATCACCGACCAGGTGGCCTTGCTGCGGCTCACCTGGAGCGAGCTCTTCGTCCTCAATGCTGCCCAGTGTTCCATGCCCCTCCATGTGGCCCCGCTCCTGGCCGCCGCCGGCCTCCACGCCTCCCCCATGTCGGCCGACCGCGTTGTCGCCTTCATGGACCACATCCGCATCTTCCAGGAACAGGTGGAGAAGC…	ChrZ	0.0	878	0.99	447	14116736	3	1	chr10	1e-151	537	0.91	415	17661445	2	Q6EEB7	Nuclear receptor subfamily 2 group F number 1 -	0	301	1	30	7.15173	6.94289	6.90868	7.37023	6.99837	7.81222	6.88358	7.34374	7.45966	7.02881	7.92193	7.23379	7.08105	7.33791	7.43428	7.25784	7.13453	7.54809	7.51587	7.88699
sex-biased only in zebra finch gene nr105	SB02009A1D03.f1_at	CK311516	SB02009A1D03.f1	ENS-1, complete	TC214348	single-end EST, http: titan.biotec.uiuc.edu cgi-bin ESTWebsite estima_start?seqSet=songbird	mRNA	GAATCCCCAATGCAATTACCTGTGAAGCCTGAAATAATGTCTACTTTAATTCGTGGGCTTCCAGAAACACTCAAACCTACTGCCATAGCCTTACAGAAAACTATCGTGGCATTAAGCCCTGTAGAAAGACTAGACAGATTTCTTGATCTGATCGCACTGGATCTACTTGTTGCAGGATTTCTGAGAGAGAGAGGGCATGATTTATGTCTGGAATGAGATTTGAGCTACTCCAGCCTAGGCCTCAGATACGGGCCTTGTGAGGCCTTCCAAGCCTGGGACGCAGTTAGAAATTAAGAGCTTGTGGCACAGTTAGAAATTATATTAAGGTGTGATGTGAAGCACTGGGCTTTCTGGGTGTGAATTATTACAGGTTTATAGTGTAGAGTTTAGTCCAGCTTA…	ChrUn	0.0	864	0.99	444	125948637	20	1	chr8	0.39	40	1	20	29216335	0	\N	\N	\N	\N	\N	0	4.73888	5.0338	4.77053	4.48732	4.36743	4.79073	4.66648	4.95533	4.88697	4.74441	4.55018	4.77256	4.64235	4.96252	4.53442	4.84504	4.7129	4.75183	4.59113	4.58208
sex-biased only in zebra finch gene nr106	PTA_05.741.C1.C962_at	DV960833	PTA_05.741.C1.Contig962	Coiled-coil domain containing protein 2	TC214509	contig from multiple zebra finch brain ESTs, http: titan.biotec.uiuc.edu cgi-bin ESTWebsite estima_start?seqSet=songbird	mRNA	GAAAGGACTGCTTGACAGGCTGTCATATTCATTATCTTAAATTAAGTGCATAATAAGATAAATGGTAATATCAACATACTATGCCTATATATATAGCAATTTATACCAAGTAAGGAAAGCATCTAAGGATAAGCATCTTTTAAAGTTAAAATTGCTTCATAATGTAAATTCTTACAATAAAAGTAAATGCCAACAAATTTTCATTTCCTAGTGGAGAATTAACTTTGTTATTTTTTAAGATGTAATTATAAAGAGCAAACTCTGATGAAAAGTAGTGAAACATAGCTAACACTGATTTTGTGTGGAGCATTTTACTGCTGTAGTATTTACCAGTAAAGGAAATAGCAGAGAAATTTATTTGTATTTTTTACAGTGTTTTTTCCCCTCCAGTTTCAAGCG…	ChrZ	0.0	1118	0.99	568	29247429	1	1	chrUn_random	0.032	44	1	22	50195245	0	\N	\N	\N	\N	\N	0	3.44093	3.4976	3.47497	3.49559	3.40274	3.49945	3.45281	3.52202	3.46706	3.65282	3.44413	3.49345	3.51062	3.52198	3.36156	3.40891	3.38314	3.45076	3.45469	3.59278
sex-biased only in zebra finch gene nr107	PTA_05.346.C1.C468_at	CK304237	PTA_05.346.C1.Contig468	LOC495196 protein [Xenopus laevis]	TC214515	contig from multiple zebra finch brain ESTs, http: titan.biotec.uiuc.edu cgi-bin ESTWebsite estima_start?seqSet=songbird	mRNA	GACGAACATCCTTCCACAGAAAGTTTGAAAATTGGAGAACTCAATGAATTGAAAACCAAAATATTGAAATTAAAGACCTTTAAGAAAGAACTCTTGACTGCCTTGGGTGGATTCCTGGATGAATATTTTCCCTGTCCAGAGAGAGGTGAAAATATTAAAGAAAAGAACTCTTCAGCAGAGCCAGTTGTAGAACTGATAACATTGCAAGAAATTTTAGAGATGCTGATAAACACATTATTGGCCACACCACATGAACCTTACATAACAATCAATGAGTCATTTTGGCCACCTTACATTGAGCTGCTGCTGAGATGTGGAATGGCCCTGAGACATCCAGAAGATCCAATGAGAATGCGCCTCCAAGCTTTTCACAAGTAGTGTGACCTACACATTCACTTG	ChrZ	8e-98	361	1	182	50854544	1	1	chrZ	2e-15	87	0.82	148	19960615	1	Q1T7C1	Centromere protein K - Gallus gallus (Chicken)	0	132	0.61	6	6.2205	5.95579	6.15147	6.34923	5.98353	6.31169	6.32354	5.9706	6.16823	6.16205	6.0011	6.07036	6.07612	6.05904	6.26693	6.30446	6.073	6.04482	5.96024	5.98458
sex-biased only in zebra finch gene nr108	SB03006B2E01.f1_at	DV946976	SB03006B2E01.f1	TC214923	TC214923	single-end EST, http: titan.biotec.uiuc.edu cgi-bin ESTWebsite estima_start?seqSet=songbird	mRNA	TAAGGGACCTTGTTGCAGACTGAACCTGAGACTAACTTCATCCAGTCCAGCTAGACGACAATCCCAATGCCAAGAACACACTGTGCCTGAGGAGCACTGTAAAAGGAGTTCTCTCAGTGCCTGAATTCTCTTCCCCATTAGCAACTGGAAGGCTTTCCCTTTGTAAAACACATGGTTGCATCCTTCTAACGTGCCTGCTTGTTCCTACAGCTCCAGCTGTTCTCTCACTAGTAAGCACTGATGTTTGTCAAAAGGAGTAGGAAAGAAGTCTGAAGCCAAAGTGAAACAAGATTGTTTAAACCTGTCAGAGGAATGAGATGGCTGTCTTTTGCAAAACTAGGTGGTCAGTTCTGCAGCCCTGGAGCTAACACACCAAACTTACTTGCCATTTCTGAATTC…	ChrZ	0.0	795	0.99	409	2738427	1	1	chr9	0.35	40	0.95	24	19860039	0	\N	\N	\N	\N	\N	0	4.44877	4.67534	4.5916	4.67526	4.68159	4.98677	4.67324	4.79153	4.59026	4.65347	4.79235	4.61204	4.72501	4.67404	4.75574	4.71089	4.44813	4.77232	4.62352	4.73025
sex-biased only in zebra finch gene nr109	SB010018000A03_at	CK235133	SB010018000A03	UP|Q7SGL5 (Q7SGL5) Predicted protein, partial (5%)	TC215024	single-end EST, http: titan.biotec.uiuc.edu cgi-bin ESTWebsite estima_start?seqSet=songbird	mRNA	ACGCGTCCGGTGCTATTGTAGAAAATTAAGCTGCCTGTTATGCCTGTAACGTAGCAGTACAAGCATAGCAGAGGAAAAACTTTATTAAACTTTGTTCTGGAGAGTTTATGACAAGTATGTTTTTGTCTGGTACAGAAGGCTAGCAAAAGCTGGAAGAAACCTTGGCCTTGGGAGGATGAGGGAGTTTGCATGCTAGGGCTGAGTCCCATTCTTGGGCTCTGGAGAAGTCCCATAATCTGGGTGGAAGCTTCAGCTTTGTAAATCGTGAGCTTTGTCAGGTGGTTATAACATGCATCAGTATGTGAGGTCACCACTGCTGATTTAAATTAAGTAATTGTTTCATTAGTGCCAGGTCTCAGATACCCAAGATCCACATCAGTGTATGCTGCAATGGAATTG…	ChrZ	0.0	886	0.99	451	47550945	1	1	chr7	0.4	40	1	20	18255774	0	\N	\N	\N	\N	\N	0	6.113	5.8813	6.05979	6.34617	6.08784	6.0094	5.99297	5.80225	6.33075	6.08888	6.75034	5.92569	5.96762	6.03989	6.10558	5.93987	6.15994	6.15309	6.09426	6.45313
sex-biased only in zebra finch gene nr110	SB03028A1F12.f1_at	DV954029	SB03028A1F12.f1	Arylsulfatase B precursor (ASB) (N-acet	TC215337	single-end EST, http: titan.biotec.uiuc.edu cgi-bin ESTWebsite estima_start?seqSet=songbird	mRNA	CTACTTTCTTTAGTGAGCTGTTGCTAATTGTGAGCTTATTTTTTCAATAATACAGTATTTCTTATTCTTGATCTGTTGGGAATCTTATTTCAGTCTTTCCCACTCTCTCATTCCCAACAGCTATATGTGAAATGTTAGTAATTTTTTTTTTTTTTTTTATATTCTTTGTCTGGAATATGCTCTAGTGCAGAAGATAAACATTACCTCCTTCCTTGAAAGAAATTGAAAGGCATTGAATTCCTTGTAAGGAATCATGGCAGCAGGGACATCCAAAATTAATCAGCCTTGTGGAGTATACTGAATTCCGATTTCATGTTTGTCCAGAAGACAAATTCTACTGAAAGCTATTTTATATCTGTATTAACATAATTTTTTTTTGCCTTTAGCATGTACTTCCAT…	ChrZ	1e-177	626	0.95	364	56144621	1	1	chrZ	0.0001	52	0.92	38	21999082	0	\N	\N	\N	\N	\N	0	4.60319	4.86243	5.03344	4.7861	4.97708	4.67135	4.82541	4.93691	4.89061	4.90483	4.62504	4.60991	4.87221	4.74502	4.55931	4.61918	4.6881	4.62563	4.77551	4.60043
sex-biased only in zebra finch gene nr111	SB03006A1B07.f1_at	DV946684	SB03006A1B07.f1	Centromere protein H (Kinetochore protei	TC215505	single-end EST, http: titan.biotec.uiuc.edu cgi-bin ESTWebsite estima_start?seqSet=songbird	mRNA	GAGAAGATGCTTGCTAACTTAGAAAAAGAAAGAGAGATGACTACAATAATTCAAAATGTGTTCCAGAACATCATAGTTGGAAGCAAAGTTAACTGGGCAGAAGATCCATCTTTAAAGGCAATTGTTCTACAGCTTGGAAAAAATGTCTATCTTCAGTGAGTCAGGAGACATGGTGTTTATTGTTATTCAGTGTGTGCATTTTGACTAAATTTGATAGATTATATGTATCTCAAAAATACACTTCAAGACTTAAAATTTGACCTTTCTGAAAGCTGTTGTTCCCTCCAGAGAGTTAGAATGTGTCAAAGCGGGTAGTAGAGCTGATAAAATGAAACTAACTGCAGACTCAGTTCTCAAGCAATCCTGTCTTTGAGCACTTACATTCCTCTGAAAGGCAGC…	ChrUn	0.0	803	1	405	61579889	1	1	chrZ	3e-05	54	0.84	71	21334722	0	\N	\N	\N	\N	\N	0	4.18269	4.20416	4.24913	4.25653	4.24194	4.60552	4.23336	4.3733	4.18536	4.10634	4.19928	4.15459	4.35555	4.04895	4.07579	4.32683	4.13973	4.14794	4.16965	4.22822
sex-biased only in zebra finch gene nr112	PTA_05.3400.C1.C3949_at	CK311766	PTA_05.3400.C1.Contig3949	COMM domain containing protein 10	TC215685	contig from multiple zebra finch brain ESTs, http: titan.biotec.uiuc.edu cgi-bin ESTWebsite estima_start?seqSet=songbird	mRNA	GAGGAAATTTGCCTGTTTGGAGATTTAAGAATTTTTTTCTTCCTGATGCCTACATCAGGAATGGTTAATACCAGCCTGCAGTTTCTTTCTGTAGCTTATTTGCTCATGACTGTAGATATAAGTATAACCAAAGTGTATGTTTTGAATAGCTGATTCCCCTGAATAGTTTAGGTCCTCTTGATAGTAAAAGGCTTTTAAAATAATGGAAATTTAGAGTTAGAAGGAAAATTAAGCTTAGTAGGCCCTGAAAAAAAACCACCCTGCAAACATGTAGGCCTTATACCTTGCTAGAACTGCACCTGTGTAGCTAGTACATGATAAATGATATAATTGTTAGATGTGATGATTGTTTAGTAATTAAATACAATTACTGTTTAATTGTAAGAATAATCATGAGAA…	ChrZ_random	0.0	936	0.97	517	2386761	20	1	chr1	0.11	42	1	21	2320680	0	\N	\N	\N	\N	\N	0	4.46586	4.23968	4.48921	4.20965	4.11211	4.11138	4.14789	4.52218	4.21409	4.32172	4.15338	4.24579	4.57633	4.08348	4.16065	4.40326	4.1567	4.14603	4.23674	4.23244
sex-biased only in zebra finch gene nr113	PTA_05.4578.C1.C5136_at	CK316939	PTA_05.4578.C1.Contig5136	Zinc finger CCHC domain containing prote	TC215905	contig from multiple zebra finch brain ESTs, http: titan.biotec.uiuc.edu cgi-bin ESTWebsite estima_start?seqSet=songbird	mRNA	AGAACGCCATGGTGTGTTTCCACTGCAGAGAACCTGGCCACGGCGTGGCTGATTGTCCTGCAGTGCTGGAGAGCCAAGACATGGGGACAGGAATTTGCTACCGCTGCGGCTCCACAGAGCACGACCTCAGCAAATGCAGAGCCAAGGTGGATCCAGCTGCTGGGCCTTTTCCATATGCAAAGTGTTTCATCTGTGGTGAGATGGGGCATCTGTCAAGGTCGTGTCCAGATAATCCCAAGGGGTTGTATGCCGAAGGTGGGGGCTGCAAACTTTGTGGCTCCGTGGAGCACTTCAAAAAAG	ChrZ	6e-64	248	0.96	153	71984915	1	1	chrZ	3e-22	109	0.9	91	62412818	1	Q5XII6	Zinc finger, CCHC domain containing 9 - Rattus	0	205	0.86	30	6.64727	6.53073	6.66763	6.42827	6.464	6.82269	6.97835	6.68653	6.75052	6.71597	6.6406	6.51476	6.61399	6.44362	6.68659	6.67795	6.66473	6.78173	6.77506	6.53989
sex-biased only in zebra finch gene nr114	SB03045B1A08.f1_at	DV959754	SB03045B1A08.f1	TC217079	TC217079	single-end EST, http: titan.biotec.uiuc.edu cgi-bin ESTWebsite estima_start?seqSet=songbird	mRNA	GGGAGTGCATAACACCACAAGCTTTGTAGAAGGCTCTGTAATGTGATCATCAGTATTTTAATGCAACAGCCAGTCAGCCATTACCGATGCAATCTGTTTGCTGGCCTTTGTCTCAAGCTGCTGTTGAATATCAGTGGCTTACTCAAAAGGGTTTTTTAAGTATTTTCTAGAACACTCCTAACCATATGCTAACAGAGCCTCTAACAACAGGCGATGATAGTTCTCTAGTTGTGGAGTCTGACAACTTCCTTAGTAAGCATCTTGAAGGATTGGCAGATCCTAATCCTTTATTTTGTGTGTACAGAAGGCTCTTAAACAAGAGTATTAGAATTAGTAGTCTCAATTGCCTGTTAAACCAAAAATTCTTTTTTTCTTCCTGGAAAACCTATCTGGAAGTAA…	ChrZ	0.0	856	0.98	457	24708471	1	1	chr9	0.026	44	0.96	26	25352925	0	\N	\N	\N	\N	\N	0	4.62884	4.53273	4.48927	4.46357	4.37567	4.63354	4.65637	4.71583	4.50462	4.67335	4.39599	4.31175	4.46183	4.77517	4.546	4.71789	4.49516	4.50542	4.59725	4.4527
sex-biased only in zebra finch gene nr115	PTA_05.138.C1.C192_at	DV953317	PTA_05.138.C1.Contig192	Exosome complex exonuclease RRP46 (Ribos	TC217377	contig from multiple zebra finch brain ESTs, http: titan.biotec.uiuc.edu cgi-bin ESTWebsite estima_start?seqSet=songbird	mRNA	TGGACGTGCTGCTGCGCCCCAAGGTGGGGCTGCCAGGCGTGCTGGAGCGCAGCCGGGAGCAGCTGCTGCAGCAGACGTGCGAGGCCGTGGTGCTGGGCGTGCTGCACCCGCGCACCGCCATCTCCCTGGTGCTGCAGGTGCTCAGCGACGCCGGCTCTCTGCTCTCCTGCTGCCTGAACGCCGCCTGCATGGCGCTGCTGGACGCCGGCCTGCCCCTCTCCGCCCTCTTCTGCGGCGTCACCTGCGCCCTGCAGCCCGACGGCGCCATCCTGCTGGACCCCACGGCCCGGCAGGAGCAGGAGGCACGCGCCGTCCTCACCTTCGCCATCGCCAGCGCCGACAGGAAGGTGCTGATGGTCACCACCAAGGGCAGCTGCTCCGTGCAGGAGATGCAGCAGT…	ChrUn	1e-82	311	0.98	165	61287335	1	1	chr15	0.48	40	1	20	1486745	0	Q9CRA8	Exosome complex exonuclease RRP46 - Mus musculus	0	233	0.7	30	7.62442	7.711	7.60759	7.76818	7.5159	7.76894	8.0935	7.42642	7.8882	7.75501	7.63169	7.87078	7.62008	7.90858	7.76399	7.37257	7.76935	7.77053	7.91413	7.78039
sex-biased only in zebra finch gene nr116	PTA_05.6009.C1.C6599_at	CK316604	PTA_05.6009.C1.Contig6599	TC218463	TC218463	contig from multiple zebra finch brain ESTs, http: titan.biotec.uiuc.edu cgi-bin ESTWebsite estima_start?seqSet=songbird	mRNA	GTTTAAATGCACTGGTGAGGCAAACATAGTTCCAATGAAAGGTAATTTTCCAGTTGTATGTCATACAGCATTTGAAGGGACCATGTATTCTGTTCAAGAATAAATAAAATCATAACTGATAAGTAAAACAATGATATTTTTTTTTCTTTTGAATGCCAAACCCTAAACTAAGTGGGACTACATAAAGACTGAAATACTTTGGGAAAAATCCTATTTATTACAATCTTCTTTAAATTAATTCTTTAAAATGGAGGATTCATCTTCAAATAGAATAAAATACAGTTGTTTCAGGGAAAAATAATTAGGGTAAAACACAGTTTCTGGTTCCTTGAAAATGTTGTGCATTTTGTATTTTATATCATTAGTGCAATTTGGATGGTTCTTGGTATGTGTATAGTT…	ChrZ	2e-49	200	0.9	169	7529529	1	1	chrW_random	2e-37	161	0.93	112	153587	2	\N	\N	\N	\N	\N	0	3.87266	3.75529	3.71166	3.86411	3.66227	3.4061	3.46005	3.4982	3.495	3.42888	3.57641	3.6805	3.59231	3.65928	3.76151	3.84243	3.69252	3.40061	3.51638	3.45636
sex-biased only in zebra finch gene nr117	PTA_05.3137.C1.C3664_at	CK235798	PTA_05.3137.C1.Contig3664	TC218604	TC218604	contig from multiple zebra finch brain ESTs, http: titan.biotec.uiuc.edu cgi-bin ESTWebsite estima_start?seqSet=songbird	mRNA	GGGATTTATCCTTGTGCTTTGGTAATACAGTCATTCTGATTTGCAGATGCCAAAGATTCTTGATTTGAACAACTTTATTTATTTGGGCATTCTGAAAATGGATGAAACTGTTTTGTGTACTTACAATTTTGTTTGTAACTTCCATGTCATATTTAAAAAACATCTGTGTAAAATCAGCAGGGGCTGCAGTAGGGCTCATAAGATTAGAGAGAAGCAGAAATAAACTGGAAAGTTACCTGACATCATCCTGGTGATGGGTTGGGACTGAAGTAAAAACAAAGATCATCATGCTCTCGTGTCATGTTTAAGTTAAATTTTACTAGAAATGTCAGACCTCCCATTTTCTGGAAGTGTCTTTCATACCCTTGTGATGTTTCTTTTGCAGTGGTATGTCAAATG…	ChrZ	0.0	1019	0.99	518	9899084	1	1	chr1	0.007	46	0.91	35	103611492	0	\N	\N	\N	\N	\N	0	6.07648	5.90971	6.11021	6.02041	6.01731	6.05172	6.10279	6.4576	5.96171	6.36167	5.80846	6.03664	6.29137	6.04341	5.99006	6.11448	6.05241	5.9898	6.16652	5.72676
sex-biased only in zebra finch gene nr118	SB03009A1F11.f1_at	DV947768	SB03009A1F11.f1	hypothetical protein XP_430490	TC218794	single-end EST, http: titan.biotec.uiuc.edu cgi-bin ESTWebsite estima_start?seqSet=songbird	mRNA	TGATGTGTCACTCCAAGCCAGAAGGAGAGAAATGTATGGACACTGTTATCTGTCCAGAGAAAAGAACACGTTTAGGTAGCTTTAGAGTCACTACAGAGGAAATGAAGGTTGACTGTGAAATAAAATCCTCAAGAGTTTGTGACATAAAAAAAACTGGTTGTTATAAAGAGAACTTGAGGAATTTGATTACTTCAGGAGAGATTGTAGATATAGGTGGTCACCCTAGTTCAAAAGAAATAACAGATGTGGAGAATGGACAAGGTTGCACTGAAATGGCTAGAGTAAGATCTGAGCTGAGTCCATGCAAGGATAACACACTGAAAGCTTGCCAAATGCATGTCAACGGCACTTACAATGAAAACCAAGGCAGAAATTATCATGAGTCTGCTGAAGAAACAG…	ChrZ	0.0	783	0.98	419	63718920	1	1	chrZ	7e-15	85	0.82	129	28410980	1	Q05CL5	ENSMUSG00000048936 protein - Mus musculus	0	91	0.36	2	3.74339	3.59102	3.72719	3.88841	3.66505	3.86133	4.03153	3.80393	3.88369	3.69893	3.93214	3.77309	3.69077	3.55405	3.73234	3.67282	3.6558	3.86126	3.8178	3.95965
sex-biased only in zebra finch gene nr119	PTA_05.6109.C1.C6700_at	CK316345	PTA_05.6109.C1.Contig6700	TC219227	TC219227	contig from multiple zebra finch brain ESTs, http: titan.biotec.uiuc.edu cgi-bin ESTWebsite estima_start?seqSet=songbird	mRNA	AATGCTGGGCTGTGACGATCATCTTTCATTTTGCATCCAACAAGTCATCACCAATTTTTTTAAATTTTTTTTTTTAGTTTTTATAGCAGCTTAAGGGTCAATATTTCTGCCAGGTAAATGGCAATTTTTGTTTGGGGTAGGGGAGTTGGAATAGGAAAGGGAAGCCAAGACATTTTTATTAAGTCTAAAAAAACCCTGTAAATAGATTTTTTTTCATTTAAAGCAATTCTCAGTTTGAAAAGTGAGTAAAGACGACTTGTAACGCATTTTAAACCAGAAAGGGGCAGGAGAGCGAATGTAGGCCTGTACTAAGGTGAGAAATTCTGCTGTTTTATAAAGTATTCAATTCTCATTGTGAATATCTTGAACTCTGTTAAGGATACTGTACTGTATTAAACA…	ChrZ	0.0	728	0.94	436	34166444	1	1	chrZ	2e-28	131	0.94	86	3185771	1	\N	\N	\N	\N	\N	0	8.24178	7.91606	8.25438	8.2509	8.28609	8.61203	8.24418	8.27473	8.39203	8.18311	8.45365	8.21696	8.1778	7.87831	8.50615	8.22133	8.0189	8.26696	8.42104	8.37247
sex-biased only in zebra finch gene nr120	PTA_05.573.C1.C741_at	DV957771	PTA_05.573.C1.Contig741	CMP-N-acetylneuraminate-poly-alpha-2,8-s	TC219246	contig from multiple zebra finch brain ESTs, http: titan.biotec.uiuc.edu cgi-bin ESTWebsite estima_start?seqSet=songbird	mRNA	GAGCCTGCCAATTTGCAGCTGTGGTCAGACAGCCCACACAAGAATACTCAGTGGATAGAATATTTACATGAGTAAATTAATGAGGGTTTGGCAGAAATTATCATGATGGATTTGAGTAGAGAAAGTGAAGTCTGTAAAATCAAAAAAAATCAGTAAATGCCTTCAGTCAGAGAACTCTTTCTGATACTGTATTATAACCTCAGCTTTTGTTGCTGTTTTTCTTATTGTCATTGGTTGGATTTTGTTGCTTTTAAGTTTTGGAGCCCTTACAAGATTTCAAGGATGTTATGAGTAATTAAATTTTTTATCTTACTGAATTGTCTTAAGGAAAAAATATTTGTAAGCATGGGAGGGTGGAGTGGAACATCAGATATTTTATCAAGTGTTATTTTCTTGCAT…	ChrZ	1e-143	511	1	258	17269251	1	1	chrZ	0.0001	52	0.96	30	49676768	0	\N	\N	\N	\N	\N	0	4.82984	4.67259	4.95472	4.88775	4.78797	5.03816	4.86817	4.8326	4.83118	4.83068	4.87383	4.70736	4.89859	4.83812	4.58416	5.14509	4.65149	4.77656	4.78296	5.10728
sex-biased only in zebra finch gene nr121	0065P0010Z_F07.y0_at		0065P0010Z_F07.y0	http://genome-www4.stanford.edu/cgi-bin/SMD/source/sourceResult?choice=Gene&option=Name&criteria=	TC219838	y-end read, zebra finch brain cDNA clone, http: songbirdtranscriptome.net	mRNA	TTGTCCTTTGGTCCCTATATAGCTAAGGAATGACAGATAAAGATGCTCAGAGACTGTTACCATGGGTCTCGCATGGTAACTGCATCCTTGGTGGCAAACAGGCACTCCTTTGCCAGAATCCAGGTTTGCATCTCCTGTTTGAAGAAAAGCCGCTGTGGTGATATCAGTGTCTCTTCAGAAATCCTGGTTCATCTTCCTCCTGCTCTGATTTTACTTTATGTGTTTTTTTGTTTTCAAGCGCATGTCCTTCGAAGTCAGCAGATGTGATACTTTTCTTGAAGAAATGTTACAGTCTAAACAATCAAAGAGAGAATAGGTCTGAAGTCTTCAGCTTGACTGATATTTGCTGATATGTCAAAGATGTAATCCAACAGTTCACTTTTTTTTTAATATATATAT…	ChrZ	0.0	710	0.98	379	37549305	1	1	chrZ	1e-155	553	0.93	381	6388686	1	\N	\N	\N	\N	\N	0	6.15558	6.15513	6.17765	6.15692	6.02472	6.08863	6.0535	6.41283	6.11042	6.31116	6.58329	6.14054	6.24204	5.95261	6.08505	6.24132	6.17303	6.23401	6.58088	6.49531
sex-biased only in zebra finch gene nr122	PTA_05.2285.C1.C2769_at	DV957328	PTA_05.2285.C1.Contig2769	Cyclin-dependent kinases regulatory subu	TC220234	contig from multiple zebra finch brain ESTs, http: titan.biotec.uiuc.edu cgi-bin ESTWebsite estima_start?seqSet=songbird	mRNA	GATGCTGCCACGAGAACTTTCAAAACAAGTGCCAAAATCTCATCTGATGTCTGAAGAAGAGTGGAGACGACTTGGTGTTCAGCAGAGTCTTGGCTGGGTTCACTACATGATCCATGAGCCAGAACCACATATTCTGCTCTTCAGAAGACCACTTCCAAAGGATGAGCAGAAATAAGCCATGGCCTTTTGAATCTTCTGGAACTATGTATATGAGTGTATATATGTTGGTAGTATTCAGTGAATACTTTTAATTTACAAAACTTACATCCAAACCTGTGCATGAGCTGTATTATTCACAGCAAGAAAGCTCAGTTGAATGCAATTCCAAACAGGCTGCTATGATGTTCAAAGAATGATTATCTTTTACTGTTAATGGAAGTGCCTCTCTGAATCAAATTG…	ChrZ	0.0	690	1	348	7268484	1	1	chrZ	4e-32	143	0.88	135	42830353	1	P33552	Cyclin-dependent kinases regulatory subunit 2 -	0	121	0.96	30	5.69161	5.57512	5.61175	5.60634	5.5953	6.08907	5.58204	5.64551	5.63488	5.8242	5.7235	5.62457	5.57344	5.39998	5.80305	5.79904	5.34486	5.55821	5.56506	5.67231
sex-biased only in zebra finch gene nr123	PTA_05.5876.C1.C6460_at	CK306755	PTA_05.5876.C1.Contig6460	Reverse transcriptase UP|Q789D2 (Q789D2)	TC220456	contig from multiple zebra finch brain ESTs, http: titan.biotec.uiuc.edu cgi-bin ESTWebsite estima_start?seqSet=songbird	mRNA	AAATTGCCTTCTACCATAGCATCACATTATGAAAGCTGGATAGTGGGACAAAGGCAGTGGGCACAAACTGATGCACAGCAAGTTCTACCTGAACACCAGGAAAAACTTCTTTGCTGTGCAGGTGAGCAAGCCCAGGAACAGATTGCCTGGAGAGGTTGTGGAGTCTCCCTCAGTGGAGATATTCAAGAACCATCAGGACACAATCCTATACCATGGGCTCTGGGATGACCTGGCTTGAGCAGGGAGGTTGCACCAGAGGACCCATTGTGGTCCCTGTCAACCTGACCCATTCTGTGATTCCATGGTTTAAAAATTACTTGCTGTTATCCATCAGCAAGCTGTGAGTCTTTTCTCCCCTTCTTCCCTCTAATTCTTTGTGTTGAAAATCTTTCATGTTTC…	ChrZ	0.0	864	1	436	52407667	20	1	chr1	4e-13	79	0.89	68	136965651	6	\N	\N	\N	\N	\N	0	5.25241	5.36578	5.38697	5.34204	5.31909	5.29723	5.43637	5.6362	5.40273	5.29937	5.29819	5.22871	5.45057	5.38572	5.37573	5.21168	5.36991	5.36685	5.42074	5.26081
sex-biased only in zebra finch gene nr124	SB03032A2G05.f1_at	DV955417	SB03032A2G05.f1	TC221695	TC221695	single-end EST, http: titan.biotec.uiuc.edu cgi-bin ESTWebsite estima_start?seqSet=songbird	mRNA	AGGTTCAGTCTCTTTCAGTCCGAAATCTTCCTGACCTGAATCTGGGAAGAAGCCACAAGACACAGCAACACTGATGTGGTTAAAGAATGTCTCATATTATTATATCCTCCTGGCAAGATCAGAAATGCAAGAGCATAGAGCAGACTTACATGATCCTATACTCTTCCACTAGGAGCATTTATGAAACAATCAGTCCTCTAAGCACTTCTTCTACTTTCCTGAAATCTGCCCTTTTTATGAGACTTAGTAGCAAAAAGAAAAAAACTAAATTCATATTAGTGTAAGACTAATCTTTGTGCCTTCATGCTAGGTACTCATATTTCACTTGAGAATTAATGTGTCCTAACTCAGAAGAGCTGGTCAACCTGTAAGCCTTTTCTGCTAGAATTCTAATTTGGT…	Chr8	1e-124	450	0.98	251	16331119	1	1	chr8	1e-07	61	0.94	39	20345811	0	\N	\N	\N	\N	\N	0	5.53693	5.2486	5.68975	5.21976	5.02344	5.23178	5.22653	5.51367	5.5057	5.63592	5.153	5.44944	5.63903	5.34417	5.30743	5.38714	5.40053	5.32045	5.55026	5.07577
sex-biased only in zebra finch gene nr125	SB02011A1B03.f1_at	CK312123	SB02011A1B03.f1	UPF0308 protein C9orf21	TC222325	single-end EST, http: titan.biotec.uiuc.edu cgi-bin ESTWebsite estima_start?seqSet=songbird	mRNA	AAAGCGATCGTGCTGTTCGTGCGGAACTTTTTGTGTTACACCTGTAAGGAGTATGTAGAAGATCTGGCAAAAGTCCCCAAGGCATTTTTACAAGAATCAAATGTGAGGCTTATAGTTATTGGACAGTCATCATATCATCACATCAAGCCCTTTTGCAGTTTAACTGGGTATACACATGAAATGTATGTAGATCCACCAAGGGAAATTTATAAAATACTTGGGATGAAAAGAGGTGAAGGTAACAAAGCATCAGTTCGGAGCCCTCATGTGAAATCAAACACTTTTCTGGGAAGTATTAGGAGTATATGGAGAGCAATGACTGGCCCAGCTTTTGATTTTCAAGGAGACCCTGCTCAGCAGGGAGGAGCTTTGATTATAGGCCCAGGCA	ChrZ	9e-70	268	1	135	9305718	1	1	chrZ	5e-40	168	0.96	97	41766381	1	Q148E0	UPF0308 protein C9orf21 homolog - Bos taurus	0	217	0.78	13	6.69589	6.40664	6.61908	6.41776	6.01741	6.53104	6.97573	6.2827	6.57066	6.52604	6.88982	6.89424	6.04081	6.49399	6.45428	5.99522	6.41004	6.95025	6.80855	7.48821
sex-biased only in zebra finch gene nr126	PTA_05.480.C1.C628_at	DV961274	PTA_05.480.C1.Contig628	TC222522	TC222522	contig from multiple zebra finch brain ESTs, http: titan.biotec.uiuc.edu cgi-bin ESTWebsite estima_start?seqSet=songbird	mRNA	TTGTGAAACCATATGAAGTCCCAGTTGAATGTGGTGCTTGAGCAACACTAACCTTAAGCACACACTTGAAGTGTAACACATACTGTGCAGGTTAGGGATAGCCTTGAGGATGTGTGAAGATCAGCCAGTATTTATGATTAAGGTGCTACACTGATGATGGTCTCAAATATTGTACCTGTTATTCCTGTTATTTTGCAAGGAACTGCTTAGGGGCAGATACAAGAGAAAAAAATCAGTCTGAAAGCTTTTTCTTTTCCATTGACCAACAGAATCTGACTGCAGCAAAGGTAGCCAAGAAAGAGCATGTCAGAACAAATGCAAAGAACACACTTCTGAAGGTCTTCTGCCCCTCCCACCTACATTCACTCTATAGGCAAAGAATGAGACTTTTTAGGGGTT…	ChrZ	0.0	1065	0.97	585	25249563	1	1	chrZ	6e-93	345	0.89	306	64259708	1	\N	\N	\N	\N	\N	0	5.74659	5.62405	5.64439	5.63925	5.66455	5.93571	5.71039	5.70077	5.70014	5.97272	5.76934	5.70398	5.60157	5.70429	5.57855	5.5598	5.76853	5.91517	5.7797	5.93973
sex-biased only in zebra finch gene nr127	SB02047B2E12.f1_at	CK308879	SB02047B2E12.f1	TC223456	TC223456	single-end EST, http: titan.biotec.uiuc.edu cgi-bin ESTWebsite estima_start?seqSet=songbird	mRNA	GTGTGTTTTCTTTTAAAGCCTATGAGAAAATGTTCCTATTTGCCTAATAAACAAGCACAGTTAAAAAATAAAATTGATCAAACTGACAAAAAACAAAACCAACCAAACAAAAACAAACAAGAAAAGCACCAAACTCCCATGGTCTTGTGTGAGTGACTGATCCCAAGGTGCGTGCGAATTTACAGTGTCTGGAGTTGTATCAGTGTGTCAGGTTCCTTTGCGTTTAAATAATTTGTACAAGTAGTTTGCAAGTTAGGATGTGTTTAAAAACAAGACAAAACAAACACCAACAACAACAAAAATCTAGAAACAAAACATCAATAGTTTACAGGGTTTTGTGAGTTTAAATGCCTTATATTTAACAATCATAATTTATGACTAACTTGTAGATATTGTGGG…	ChrZ	8e-65	252	0.99	131	32642011	1	1	chrZ	5e-38	163	1	82	1828900	1	\N	\N	\N	\N	\N	0	7.49689	7.03862	7.06474	7.02267	7.27162	7.88972	7.18247	7.44479	7.27565	7.75061	7.47329	7.22418	7.30481	6.96557	7.44836	7.29906	7.17286	7.43228	7.31026	7.76219
sex-biased only in zebra finch gene nr128	PTA_05.2214.C1.C2684_at	DV957508	PTA_05.2214.C1.Contig2684	Yarrowia lipolytica chromosome E of stra	TC224527	contig from multiple zebra finch brain ESTs, http: titan.biotec.uiuc.edu cgi-bin ESTWebsite estima_start?seqSet=songbird	mRNA	GATCTGTTGAGCTTACAGCCATATAGTAGGAATTTGGCTTTTGAGCAAGTACACATGATAACAAGTCTCTCATTGTTTGTCAAGGGAATGCCATAGTGCAGATATATTAAAATATCATCACACTGAAATCTGTCTGCAAGCACATGTAGTTCATATGTACATGTTTGTGTGTGAAAAAATAGTTATATTTGTTTTGTTCCTTTCTTATTTCAAGTATTAAATGTATATTGTTTTTAAAAAGTGACAACTTTAACATGAAAAAATTGTGCTGTAATTTATTTTGATATATATGCTCATGAGTATTGGATGGGAAATGAAACAGCCTTGCTGTCATGATCCATGAAGCACGTGACAATTCAGGCTTGTCCATAAGTTTGCTTCATGTTTGAGCAAAATATG…	ChrZ	0.0	813	1	410	29580286	1	1	chrZ	5e-47	192	0.86	231	67135387	1	\N	\N	\N	\N	\N	0	6.38812	6.22495	5.93241	6.196	6.00041	6.52682	6.10146	6.24076	6.27198	6.54628	6.58374	6.36762	6.12764	5.99963	6.30929	5.54285	6.04748	6.37885	6.03634	6.35161
sex-biased only in zebra finch gene nr129	PTA_05.7710.C1.C8260_at		PTA_05.7710.C1.Contig8260	http://genome-www4.stanford.edu/cgi-bin/SMD/source/sourceResult?choice=Gene&option=Name&criteria=	TC227414	contig from multiple zebra finch brain ESTs, http: titan.biotec.uiuc.edu cgi-bin ESTWebsite estima_start?seqSet=songbird	mRNA	AAGGATCACTTCCAGACATGCAAAGTGGAAGGTGCTTGGCCCCTTATAGACAATAAATACTTATCAGTGCAAGTGACCAATGTGCCTGTGGTCCCAGGATCCAGCGCTACTGCTACAAACAAGGCCTTCCAGTTGTCTGTTATAGAAGGCTACAGATGTATGTTTTTTCATGCTTGGAAACCCACAATGTATCAGTCTTTGCAAAATGTTGTAGGTCTGGTTCATCAGTATACCACTATTGAAGACTGCTATCTATACAGTATCCAAACAGGACTTAGTAACAATTCCCTTTTTTAGCAGGTATTCTATGTTTTTTACAAGGTAGGCATTTTCTGTATTGTGCTGCTACTTCTCTTCAACTATATTCAAAGCAAACAGGGATTGTGGGGATCAGTGTTG…	ChrZ	8e-95	351	1	177	24709358	1	1	chrZ	2e-46	190	0.94	124	50229422	1	Q8K2P0	Rgmb protein - Mus musculus (Mouse)	0	88	0.97	27	5.1715	5.11355	5.23262	5.30457	5.26756	5.70943	5.02393	5.2096	5.32529	5.50275	5.2486	5.25698	5.56456	4.89119	5.18101	5.61964	5.3038	5.25611	5.34222	5.31483
sex-biased only in zebra finch gene nr130	0058P0054Z_C06.y0_at	DV573440	0058P0054Z_C06.y0	http://genome-www4.stanford.edu/cgi-bin/SMD/source/sourceResult?choice=Gene&option=Name&criteria=		y-end read, zebra finch brain cDNA clone, http: songbirdtranscriptome.net	mRNA	GAGCAAGTGCGTGGGCATCTCCATACTGGCAAGGTGGCTTAAAGATAGGTAAATAGATCCAGGATGATGGAAACAAGCAAAGCAAAATCAACACTTTCCTCAAAACACAGGAACAAGGGAGTGTCTTAAATCTGAGGGAAAGGCAGGTTATAGCTACACAGCAATCAATCATTCAACACCAGCTAATAAAAACAGACTTTTGGGTAGATTTCCTCTCAGTTTAGGTGCAGCCTGGAACTCAAAAGCCCACTCTTCGTTACGCAGTCACTGGTTCCTGCTCGTTGTGAAACCAGCACCATTCCAGCTACAGGAGCACTTGGCTGTTCCCAATCCACGTACTCTGGCTGAATCTAAATAGTCTCTCCCTCCCTCGGGTAACCACTTAACTAGAAACCCATC…	ChrZ	0.0	769	0.98	408	36928335	1	1	chrZ	2e-21	107	0.88	98	5759605	1	\N	\N	\N	\N	\N	0	6.27566	6.25857	6.52147	6.59838	6.05744	6.44541	6.49588	6.42337	6.41937	6.46533	6.47152	6.32142	6.09382	6.5882	6.33535	6.21291	6.54534	6.40755	6.62412	6.2858
sex-biased only in zebra finch gene nr131	0061P0008Z_A11.y0_at	DV576383	0061P0008Z_A11.y0	http://genome-www4.stanford.edu/cgi-bin/SMD/source/sourceResult?choice=Gene&option=Name&criteria=		y-end read, zebra finch brain cDNA clone, http: songbirdtranscriptome.net	mRNA	TTTAATTGCATTTCCCATACATGTAAATATTTCTCTTTGTTCATTTTAAAGCCTAACTGTTGATATGCAAAGCTAACCACTTAATTCTACTTTGAAACCCAAAAAAAGCAAGCTGTTCTAAGGCTTAAACCTTTCCCAACACACACACACATGGGCTGTTTCTTATGTGCTGTTAAATCTAGGACAAATTCTTAACCTTAAATATTAATAAAATGTCTTTGGGTTTTTTTCCAAACCAATAGTTTTGATATCAAATTCCTTATGCTTAATTAACATAGGAAAAACTTTAGTGCACCATGCGGTATAATCCCTGTTTTGTGTATCTACCCCCCTGTAAAAATGCATATTAATAGGACTAAAAATAGGTGTTCTGGGGAAACAGTGTCACTTGTTAAGTGA…	ChrUn	1e-126	456	0.93	307	61608797	1	1	chr4	0.007	46	1	23	18214662	0	\N	\N	\N	\N	\N	0	4.11747	4.14493	4.30628	4.1807	3.89609	4.07976	3.97977	4.18326	4.1334	4.04279	3.95215	3.94207	4.10203	4.05112	4.07116	4.08151	4.11097	4.03004	4.07325	3.9751
sex-biased only in zebra finch gene nr132	0061P0026Z_F06.x0_at	DV576744	0061P0026Z_F06.x0	http://genome-www4.stanford.edu/cgi-bin/SMD/source/sourceResult?choice=Gene&option=Name&criteria=		x-end read, zebra finch brain cDNA clone, http: songbirdtranscriptome.net	mRNA	TAACGACGGCTACAGCGAGCCACAACGGGTCACGCTGCGCAGTGCCGGTTAGCGCCGCTAACAGCGAGAGAAATTTATCACAAAAAGAAATGATTGAGTCAGTCAAATTAAGAAGACGGTGCATGCTGGATTTCTACTCACATTATGAACATCTTTGTGAACTTCAAGGATCTCTCCCACTGAAAGCTGTGAAGGCTAACGTGACTCGTGATGCTATTGATCTAATTGTAGATCACATCAAAGATACTGATTGGGCACCACTTCTGAATGCTCTCAGGCATAATAAGACTCTGACTTCTATTGGAATAAGAAGTGTACATCAACATGGCCTTGAAGAATCAGGTGTTGAAAGATACAAAACTAACTCTAGAAGGAGAATTCCAGCAGCTCTGTCAAAAG…	ChrZ	1e-155	553	1	279	54658427	1	1	chrZ	1e-44	184	0.84	257	37510509	1	A2RRS8	Centrosomal protein of 78 kDa - Xenopus	0	129	0.5	5	4.45409	4.25416	4.48021	4.37242	4.31321	4.44595	4.50079	4.45822	4.44576	4.4439	4.54092	4.4348	4.47797	4.5404	4.47625	4.31895	4.35589	4.29855	4.49116	4.788
sex-biased only in zebra finch gene nr133	PTA_05.1292.C1.C1636_at	DV946898	PTA_05.1292.C1.Contig1636	PTA_05.1292.C1.Contig1636		contig from multiple zebra finch brain ESTs, http: titan.biotec.uiuc.edu cgi-bin ESTWebsite estima_start?seqSet=songbird	mRNA	GTGCACTTGTATCAGCCTTTATTTCACTAATAATTTATTTCAAAATTCTTACTTAAAATATGCAGAGTCAGATGTGGGGAGCTCTCTCCGAGGAAGGAGTTTTGTAATTTCTGTCTTAGGTGCTGAATTATTAAATGTGTGACATACGGTTTCTAACATGTACATTTTTAAATCCATTACCCAATTCTTCATAGAACGAGCGTTTAGATTTTTTTTTTTTTAATACCGCTTGCAGCCTTACGCTTGCTTTATCTGGAAATCCATAGGACTTGAATTATATTACAATCACAGGTAGCACTTTTCAGTTTATCTTAACGCATAATGAAAAGAAAGAAGAGTAGTTTAAATAATAAAACCAGAAGATTGCTGTGTTTTTATAGTCCAGAAATATTGTTTTTA…	ChrZ	1e-168	595	0.93	369	12114069	1	1	chrZ	0.033	44	0.96	26	40632600	0	\N	\N	\N	\N	\N	0	5.15726	5.39622	5.46002	5.2417	5.27014	5.49242	5.24076	5.48752	5.50079	5.5338	5.49599	5.10664	5.48771	5.33535	5.14642	5.31243	5.23241	5.2843	5.50582	5.14353
sex-biased only in zebra finch gene nr134	PTA_05.2266.C1.C2746_at	DV957452	PTA_05.2266.C1.Contig2746	PTA_05.2266.C1.Contig2746		contig from multiple zebra finch brain ESTs, http: titan.biotec.uiuc.edu cgi-bin ESTWebsite estima_start?seqSet=songbird	mRNA	GTGAAATTATGTCCTTCCATCAAAATCAGAGATACCTGTGCCTCCTTGTTTCATCTTTAAAATTCGCTATCTGGGAAAACACTTCAGTTGTAGTTGCACTTTGTTCTCATTCCCCTTTTTGTGTCTCTCCAAGGATGTAACTTTGATAGCTCATGTAATGTGATCAGAACAGAGTGAAAAACAGGACTGGGAATTGGGAGAGGCAAGGAAGGAGCTGGACAGCAGCTTGTCTTGTGTTTTGCTGGGTCTGAGTTCAGTCAAACTGCCATTTCCCTGATCCCAGACGTACCAGTCTCTTGGAGGTGCAGACCTCATGCTTCCTTCAGCACAGGAAGCTGCAGGGAATGGAGTACAAGGGAAGAGATCAAACACATGGGTGTTTGAGATGCAAAACATTTA…	ChrZ	0.0	1011	0.99	514	11149502	1	1	chr6	0.029	44	1	22	21850447	0	\N	\N	\N	\N	\N	0	5.9609	5.6999	6.14691	5.97804	5.82204	6.20482	5.96171	6.152	5.87662	6.14063	5.93341	6.12727	6.14859	5.94963	5.99183	6.14439	5.89589	5.78938	6.01026	5.6706
sex-biased only in zebra finch gene nr135	PTA_05.260.C1.C365_at	CK309138	PTA_05.260.C1.Contig365	PTA_05.260.C1.Contig365		contig from multiple zebra finch brain ESTs, http: titan.biotec.uiuc.edu cgi-bin ESTWebsite estima_start?seqSet=songbird	mRNA	ATTTTGAGACTCACATCGCAGGATGACATGGTCATTTGGGAAAAACGGGCAGTGATGGTAAAATGATGTAAGATGATTTGTAAAAAACCTGAAGTTAGCTTTTACAAATACATTATATTTGTGAATCCCAAACATTTATTTGGAACTAGTGCTTTACTTGAACTTGTGTTACTGGATTTGAGTCACAGTATATTTGATGTTAAATTTAAGTCCATCAGAGAATGTCACTCTTGATTTATTGTACTGTACTTGCTATGGGTTTTCTTGTATTTTGTGGTTCAGGGTTTTTTTTTGCCTTGTTCTCTGTAATCCTTGTGTGTTCAGATATAAATATTTCTATTGATTTTACTGAGTATGATGCTTGTCTGAAGAGCATGAAAGAATGTGCAATTTTACGGG…	ChrZ	0.0	989	0.98	526	55670016	1	1	chr7	0.12	42	1	21	10622623	0	\N	\N	\N	\N	\N	0	7.46239	7.2842	7.32231	7.6176	7.38457	7.4351	7.54966	7.86877	7.437	7.83806	7.77648	7.14859	7.3744	6.98902	7.34432	7.37162	7.38339	7.375	7.42039	7.68493
sex-biased only in zebra finch gene nr136	PTA_05.2735.C1.C3235_at	DV951856	PTA_05.2735.C1.Contig3235	PTA_05.2735.C1.Contig3235		contig from multiple zebra finch brain ESTs, http: titan.biotec.uiuc.edu cgi-bin ESTWebsite estima_start?seqSet=songbird	mRNA	GAAACTGAGGCATCCCACAGGAGTAACAGTGGCTTCCGTACTATCTGTCCATGCAAGCCTAGCACCACAACCAGGCTGTGCCTTACTGTGGGTCCCAAAAGCACAGAAAGGACAGTCAGCTTTCAGCACCTTTTTACAAAGCCCCGTAAATTAAATGCATCCTGTCAAGTAGCACATGCTAGCTGAAATTGTGTCTACTGCCAGCCTTTGTGCCAGAGCCTGCTATAAGTGAGATCTGCACCTGATACTTTAGCAGTTAGAATAAAGAAAAATTGATAAGGCTGGTTGTGGAACTTGAATTTCTGCAGCCCATTGCCATAACAGACTAAAATTATTTTAACAGCATTCAAACAAGGTGATCTTCTATTCCTCTCCAGTAAAACAAAAGCATCAAGGAAG…	ChrZ	0.0	878	0.99	447	49838004	1	1	chr9	0.39	40	1	20	9334103	0	\N	\N	\N	\N	\N	0	5.65713	5.59866	5.52955	5.72641	5.62411	5.81732	5.73519	5.78454	5.57555	5.99583	5.61261	5.48858	5.78885	5.56535	5.58821	6.3697	5.62751	5.70965	5.78154	5.49125
sex-biased only in zebra finch gene nr137	PTA_05.2919.C1.C3436_at	DV955663	PTA_05.2919.C1.Contig3436	PTA_05.2919.C1.Contig3436		contig from multiple zebra finch brain ESTs, http: titan.biotec.uiuc.edu cgi-bin ESTWebsite estima_start?seqSet=songbird	mRNA	GGAAGAGCAATTGCCACCAGTGGATCTGGGCTTTGCCATAGAGCAAATGATTCGGGAGATCAGGAGGTCCCTGTCTGAAAGGTCTCCCTCTGCTCAGGGGAATACTGATGTTGTCCCTGAGTCTTCAGGAGGGGAGTCTGTGGACCGAGCTGCAGCCGAGGAAATTCCATCTGGCACCGAGAGCTGCGGGAACAGTTCTCCAGAGCCCGAGGAGCCTGATCCAGTGTGATTGACTTCCCCAGGAGGGCTGCCCTGTGTGGCAGGAAGAGACAGAGGGAGAGCCTGTGACCATCGGGCAGGTAGAATTCCTCTATCTCTGGTTA	ChrZ	9e-51	204	0.95	123	11199925	3	3	chr1	0.018	44	1	22	83953827	0	\N	\N	\N	\N	\N	0	6.35165	6.48745	6.31461	6.37015	6.35671	6.241	6.62184	6.41523	6.2932	6.46272	6.37622	6.32096	6.63804	6.42175	6.28323	6.71184	6.34037	6.42637	6.46084	6.30444
sex-biased only in zebra finch gene nr138	PTA_05.4264.C1.C4818_at	DV949211	PTA_05.4264.C1.Contig4818	PTA_05.4264.C1.Contig4818		contig from multiple zebra finch brain ESTs, http: titan.biotec.uiuc.edu cgi-bin ESTWebsite estima_start?seqSet=songbird	mRNA	TATACTGCCGCGTGGGTTTCAGAGAAATTGCAGTGCTCTCTGAAGAGAACTCCAGACTATATTTCTCAAAAGAACCAGGTGTTAGAAGAGGATACAAGTATGCAGCATAAAAAACGCAGGAGGAGCTTATTTGAGAACGATACATTGTTTAAAATATTGGTTCCCGGGGCTCAAGAAGTTGCCCCAGTTCCTGGGTGCCGTGACATCGCCTTGCTGCAGTTGGATACCGAGCAAGTAGGATATGAACAAAGGCAACAGCGCTGGACAGCAGACAGAGAACTTCAAAAACCGAAGCTCCACTGACTGCTGTGTTGATTCGTTCAAACCGTCTCCTTTTATTCCAATTTCTTCTTTTGTCTCCCTGGAATTTGCAAGCTAATTCCTGCCGTTATCTTGTGT…	ChrUn	1e-136	490	0.95	303	36531417	12	1	chrZ	0.47	40	1	20	45764720	0	\N	\N	\N	\N	\N	0	7.02428	7.10448	7.32094	7.16323	7.16979	7.15527	7.39267	7.24516	7.15957	7.41843	7.05585	7.07793	7.60616	7.18926	7.12068	7.66192	7.1177	7.0484	7.16998	6.87194
sex-biased only in zebra finch gene nr139	PTA_05.4441.C1.C4994_at	DV948785	PTA_05.4441.C1.Contig4994	PTA_05.4441.C1.Contig4994		contig from multiple zebra finch brain ESTs, http: titan.biotec.uiuc.edu cgi-bin ESTWebsite estima_start?seqSet=songbird	mRNA	GCACCTTGATTCCTGTTATGTCTAGTTTAATGTTAAAAACAGGAAGCAGAAGAAATTGACCTGGAAATACTAACTATAGGCAGCAAATTAGGACCTTAAATAAACTCATATCTAAACAAGTCATTAATTTCTCCAAGCTTTTATAATATAGGATGATATAGCAGCATATTCCCATTTTCTAAGTAGTGCAAATTTGTTGCAACTGTACACAAATGACATATTTTAATTTGTAGTGTACCACAAATTCTTAGTTTTTCTCAGAAAACTCTCCAAGAGACAAATCAAACTGTTCTTTGTTTGTGGGATGGATTGCTGTTTTATCAAACCAGATTGGATCCAATTATTCCATTGCAAACCAGAAATTATTAAGAGTTTTGCTGAGTATTACATGATTAAAAT…	ChrZ	0.0	1043	0.98	557	46306032	1	1	chr1	0.031	44	1	22	26421220	0	\N	\N	\N	\N	\N	0	3.76923	3.87071	3.89214	3.86293	3.90483	3.81651	3.83581	3.87632	3.76121	4.18526	4.07612	3.82906	4.06699	3.89972	3.89203	4.05047	3.79495	3.84397	3.82162	3.79042
sex-biased only in zebra finch gene nr140	PTA_05.4539.C1.C5098_at	DV945975	PTA_05.4539.C1.Contig5098	PTA_05.4539.C1.Contig5098		contig from multiple zebra finch brain ESTs, http: titan.biotec.uiuc.edu cgi-bin ESTWebsite estima_start?seqSet=songbird	mRNA	TTATCACCTGCATACCCATTATACTCTAACTTAGAGTCCTGTTCTGTAGAAGGGAAAATAGTTGCTACCTTGGGAAAAGAAGAAGCAGTTTAAAATCCTGATAGATTACTAAAAGCAGAGACAGACAGGAGCTGAATCTGAGCTCTTCTATGCCCCCAGTATGTGTCTTATCCTCCTGCATTTGCATTTGACACCTCCAAAAGATTTTGACTGATTTGCCCCACTGTACCCTCCTCCAGAACAGAATGTCAAATGCAAATTGTCAGAGAAACTTTGTTATTGGTTTTATTATGGTAATCTACTTTATTTATAATATTTTTAATCTGATTGGCAGTCTAATGTACTGCAGTGCTGCCTTCAGTATGACATGAAAAAAGAGCCATTTCCCCTACCACTGCA…	ChrZ	0.0	1066	0.99	542	29578934	1	1	chr23	0.002	48	1	24	3097840	0	\N	\N	\N	\N	\N	0	6.36101	6.42923	6.44709	6.39057	6.36193	6.45291	6.4601	6.93297	6.40636	6.54632	6.22786	6.10429	6.77896	6.48517	6.38287	7.04479	6.4212	6.36185	6.83821	6.16806
sex-biased only in zebra finch gene nr141	PTA_05.4686.C1.C5250_at	DV947200	PTA_05.4686.C1.Contig5250	PTA_05.4686.C1.Contig5250		contig from multiple zebra finch brain ESTs, http: titan.biotec.uiuc.edu cgi-bin ESTWebsite estima_start?seqSet=songbird	mRNA	TGATATCTGGTTTCACTGGGTGTTTTTCTTAACAGCATCCTGGCAATGAACTTTGCTAGTTAGTGAAACTGGTATTTCAGGCTTTGATATTCATGCATTCAAAATAAAATAACTCACTACAAAATATGAGGTGGAATGTGGAAGGTTTTAGGTATTAAAGGGGAAGTATTGTAGTTGCTCTTTTGAATAGATGGATGAGCCTTCAGTGCAGTAGAGAACCACATATTCTTGTTTTTGCAGGCCAGTCTTAGTCAATGGAATTGTCTGACTCTGAATTCCTGGAGTAGTTTCTATGATGTTAGTGTCCCAACACAAGTACTGAACAGAAGATGCAAAAGTTTTGAAACTCATGCTGTGATCCAGAGTTAATTTGGGCAGCAGAATGTCTTTGACATAATT…	ChrZ	0.0	856	1	432	17065155	1	1	chr12	0.024	44	1	22	17019854	0	\N	\N	\N	\N	\N	0	4.452	4.35036	4.37656	4.35526	4.35136	4.38262	4.29706	4.36369	4.24504	4.35473	4.31603	4.21135	4.56947	4.34217	4.18705	4.11651	4.22584	4.37766	4.41167	4.27166
sex-biased only in zebra finch gene nr142	PTA_05.4975.C1.C5537_at	CK308072	PTA_05.4975.C1.Contig5537	PTA_05.4975.C1.Contig5537		contig from multiple zebra finch brain ESTs, http: titan.biotec.uiuc.edu cgi-bin ESTWebsite estima_start?seqSet=songbird	mRNA	TTTTATCAAGCTGTGCACATGTGCAGTAGAAGAAAAAGGGAGCAGAACAATACCTGCCCAAACACAACATTTACATTCTACAACATTTAATTTACTTGAGTTTGGTTTCATTTGGTCCTTTTGTTATGATCGAATATTTTTTGGGTTTTATATTGTTTTTAAACTAACACCACTATTCTAGGGATGTCATATTCAGGTTAGTTGGGCAGGCTATTAATATTTAGCACAGCTTATCTGGATGCCAGTGCTCTGTGTGTATTTTGAAATGTATTTAGGAAATGCAACAAAAACTAAGAAGGAAACACCTGGAGTTAGAAATTGCTTTCTCTATCTCTACGCACAAAATATCTATGCAAGATACATGCATTATACATCCTCATGACTTTATGCTAAGCACAA…	ChrZ	1e-150	535	1	270	52810310	1	1	chr4	0.094	42	1	21	69047754	0	\N	\N	\N	\N	\N	0	3.7563	3.8443	3.7894	3.82008	3.76841	3.96876	3.79438	3.76886	3.89277	3.82868	3.78001	3.60819	3.88562	3.73887	3.78954	3.90662	3.73478	3.8053	3.94504	3.82757
sex-biased only in zebra finch gene nr143	PTA_05.563.C1.C727_at	DV961071	PTA_05.563.C1.Contig727	PTA_05.563.C1.Contig727		contig from multiple zebra finch brain ESTs, http: titan.biotec.uiuc.edu cgi-bin ESTWebsite estima_start?seqSet=songbird	mRNA	AAAGGACCTCTTAATGCCTCACTTAATTAGTGTCTTTGCAATGGTTGAAAAAACATTATTATCTCCTAAAGCGTCAACAAAATCTGTGTCTTTGCCTTTGATTATAGATGAGAAATGCTGAAATGAATGCAAAGCACACATTAATAGTCAAGTGTCACACCAAGCAATCAGACTACTACTACTACTACAAAAACATTTTTATTAGTCCTTATACAAAACTACCAAAACTAAGTCACATAATTTCTCCACTCGCTAATCCAAGTTTCTTGAAAGAAAACTACCATTTTCACATGTTTCCCAGCTCTTTAATAGATAAAGTAACAAGAATACACTTTTCAAATTACTGCTGCCAGTGTTTATTATAGGGAATTTTTCCTGACACAACTCCATTTGCCACAA…	ChrZ	0.0	759	0.99	386	29576340	1	1	chrZ	1e-17	95	0.84	135	67131209	1	\N	\N	\N	\N	\N	0	4.82485	4.77941	5.11432	4.84492	4.86122	5.07781	4.81796	5.15029	4.83189	5.27675	4.90504	4.71074	5.06349	5.16165	4.63467	5.42445	4.71959	4.83656	4.84906	4.8085
sex-biased only in zebra finch gene nr144	PTA_05.5705.C1.C6293_at	CK313247	PTA_05.5705.C1.Contig6293	PTA_05.5705.C1.Contig6293		contig from multiple zebra finch brain ESTs, http: titan.biotec.uiuc.edu cgi-bin ESTWebsite estima_start?seqSet=songbird	mRNA	GGAGTGATGTGCTTTTATTTCTGATCTAGAAAATGCTGGGTTTTTTTTTTTCCAGAGCATTCTGCTTTTAAATTGCAACAGTCACATAAAGAGTTGGAAGCAAAATAATCTTGTTAATGAGCTGTCAGTAGTGTTTTATCTTCAGTCCCATTTATGAGTTTTTAGAATTCGCCATTTGTATTGTAATGCACGGGGATAATTGTGTATTATAGAATTTGATCATTGTTTGATTTAGTTTTATATGCAGGAGGAAATGCTCAAGGTGTTCATCAGCTAAGACTGTTTTAGGTCACTATTGAACTGTACATGGTAACAAGTGTAAAGTAAAATGCTGCATAATCTTCAGTGTAAAACTTCTTTATATGGAGTTTGATTAATGTAAAACGTCCTGTATTTTTT…	ChrZ	0.0	936	0.96	529	15416522	1	1	chr4	0.007	46	0.96	27	4913854	0	\N	\N	\N	\N	\N	0	4.59258	4.37048	4.50115	4.69375	4.60252	4.82358	4.526	4.84962	4.71862	4.86148	5.1379	4.61319	4.94782	4.38898	4.73571	4.7873	4.5722	4.80445	4.71329	4.8844
sex-biased only in zebra finch gene nr145	PTA_05.5759.C1.C6341_at	CK311974	PTA_05.5759.C1.Contig6341	PTA_05.5759.C1.Contig6341		contig from multiple zebra finch brain ESTs, http: titan.biotec.uiuc.edu cgi-bin ESTWebsite estima_start?seqSet=songbird	mRNA	GCCAGTCTAGTATAATTGCCGTTTTTTAAACCAATTAAATGTTAAGCAAAAAATCTTTCATCTTTTGTAGTTTTGAGTGAATGCTGTTCATTTTACCCTCCCAACTGGTGTTTAAGCATGAGTATAGGATGTAGTGTGTGCTGTTGTGCATGAACATTGACTTCTTTTTGGTTCATATTGCTTGTGTAACTGCCCTCCTATTGTGGTTTAACCTCTTTTATGAATTCTAGAGTCTGACTAATCTATACACATTTATCTTACCGTATTTTTAATTAAGAATTCGAATAACTACATTTTTTGGCTTAGGTTTATAGGATTGTCTCTTTTGGGTTTTTTCCTTCATTTGTGTTTAAATGCTTTGTATTCTGCTATCCCCTCACCTTGTTTATTAATATTGCT…	ChrZ	0.0	852	0.99	434	50853315	1	1	chr3	0.095	42	1	21	95634316	0	\N	\N	\N	\N	\N	0	6.29176	6.25811	6.55467	6.40535	6.07636	6.31829	6.39852	6.29776	6.45788	6.57009	6.24643	6.28257	6.62738	6.51703	6.18319	6.06688	6.30951	6.18072	6.48012	6.29354
sex-biased only in zebra finch gene nr146	PTA_05.6081.C1.C6672_at	CK315898	PTA_05.6081.C1.Contig6672	PTA_05.6081.C1.Contig6672		contig from multiple zebra finch brain ESTs, http: titan.biotec.uiuc.edu cgi-bin ESTWebsite estima_start?seqSet=songbird	mRNA	GTTGAAACAGTCCTTTGCATCTCTCTCAGAACCTGAAAGGCTTTAAATCAATTTCTTGTCTTTACCAATTTGATATTATCAGCACATAGAATCAGTGCTCTTCTGTCAGATTTCTACTCGAATTAGAACTACAGTCTGTTGTTAACAAAAATTGTCCTTGGTTTTTTGCCTTGATGCAAGTAGAAATGTCTGAATTTCTGCAGCAAGTTATCCTTTCCTGGAAGTAGCTCCACTGGGCTGGCCCCGCAGATCAGTGCTTTTCTTTGTGTCTTCACAACATTTATGTACAAATGTTGGTAACACATCTGCTCCATGTCTTTGCTGAAGCTGTAATGTGCTGAATAAAAATGGACACAAATAAAGAGATTCCTGTGGGACTGGTA	ChrZ	0.0	751	0.99	383	21258409	1	1	chr1	0.021	44	1	22	57411712	0	\N	\N	\N	\N	\N	0	6.66201	6.80734	7.00694	6.8373	6.95542	6.66487	6.57079	6.70673	6.74805	6.73868	6.6857	6.64398	6.72155	6.49848	6.51229	6.75345	6.66271	6.72276	6.53144	6.78951
sex-biased only in zebra finch gene nr147	PTA_05.6519.C1.C7098_at	CK303080	PTA_05.6519.C1.Contig7098	Rho-related BTB domain-containing protei		contig from multiple zebra finch brain ESTs, http: titan.biotec.uiuc.edu cgi-bin ESTWebsite estima_start?seqSet=songbird	mRNA	GAGCAGCCAGCACCGAGTTATCCAGCCTGGCCACAGCCGGGGGAATGTGGCCGGAGTCCCCGCGGTCACCGCAGCGAGGCTGAGCCTGGACACCGAAGCTAAACAAGCCAAACTCGCTGGAGATTTGCAATGCCAGCAGCCTTTCCAGGTTTCTTTTCCGCTTTGCTCCCACCCTGCTGTTGGATTTGAAATCATGTCGGTTAATATTGTAGCTTTTGGGAATGAAAGAGATGGTTTTTCTGAGGACAATCAGCAGCCCAGTCTCATCTGGAGCTATCTCGGAAGAAGTGCTCTCATTTCCCAGATCGACAGCAGCTTATCTGCCAGTCACGTTGGAAACCCAGTTTTTACTGAGTATCAAGCCTGCGTATTTGGAAATGTCAGACTGGTGGTACACGA…	ChrZ	1e-136	490	1	247	21762436	2	1	chrUn_random	2e-15	87	0.84	116	32810660	1	Q9CTN4	Rho-related BTB domain-containing protein 3 -	0	90	0.61	6	6.06703	5.95225	5.9813	6.29552	6.03761	6.07129	6.21099	6.05083	6.04521	6.08719	6.1073	5.88711	6.17086	6.10314	6.08025	6.19865	5.95765	5.9749	6.05565	5.59319
sex-biased only in zebra finch gene nr148	PTA_05.6697.C1.C7273_at	CK311815	PTA_05.6697.C1.Contig7273	PTA_05.6697.C1.Contig7273		contig from multiple zebra finch brain ESTs, http: titan.biotec.uiuc.edu cgi-bin ESTWebsite estima_start?seqSet=songbird	mRNA	AAAAAATCACCACCAACTGTGCCTTTTCTGGGAGTGGTTTGGGGATAAGTCGTAAGAACAGAAAAATTATTCTGGCGATACATTTGAGGTATCTTTGCTAATCAAAATGATCTTCCTGTTCTTTGTATGGTTTTTTTTTTTGGTGTACGTAGTGTTTACATAGAGTTTACAGTGTAATACCATAAGTATTTAAAATATTTAGCTATTGCTGTGGATTTAATGTTATTTTAAAACAAGAACTTCATGTGGTGCTGTGGAAGGTGACAGATTTTTCAAATTAGGTAAAAGTATTTATTGAAAATTGTTTGCATAATACGATGTTTGTAAACTTAAAAAACTGGATAGCTTATAGCTCACTTGAGTGCATGATAGAACTGGTTAGGGCAAATATGCAAATAT…	Chr10	0.0	1035	0.98	555	578532	1	1	chr10	5e-10	69	0.84	91	4586794	0	\N	\N	\N	\N	\N	0	9.086	8.71231	9.11332	8.79615	8.96567	8.2097	8.6721	8.99855	8.47683	8.85072	8.55518	9.01814	9.28288	8.66993	8.9826	8.71568	8.81745	8.67356	8.54541	8.58202
sex-biased only in zebra finch gene nr149	PTA_05.6788.C1.C7363_at	CK310656	PTA_05.6788.C1.Contig7363	PTA_05.6788.C1.Contig7363		contig from multiple zebra finch brain ESTs, http: titan.biotec.uiuc.edu cgi-bin ESTWebsite estima_start?seqSet=songbird	mRNA	AGGTTTGTTTGGCATGCTGTACTCGTGGCTCACAATTAGTTGTTAGAAGTAGCAAAATAGCTGTAGGCTTTGAGAAAGAAAAATATATTCAGTTCCACCATCATATTTGGTGCATCTGCTCCCTTTTTAAAGTGCCAATAATGCTGTATGGGATGGATTGACAGATGCAAAAAAAGTTTCTACCAGGTTGTATATGTTTACCCATAAAAGGCTACTGGTGGATTCAACCAAACCTGTTGAAGTTAATGCTGAACTCCTGACACAAGGGAAGAAATTTGTACTTGACTTTAGACTATCCTTCATGTGTCTGGAGGAAAATAAAACTGTGTCAAAAGCTGGTATATAAAGAGAGCAGATACTAGTGACTGTGTTAAAATGGTTTCACAAACTTAATCTGAT…	ChrZ	0.0	1009	0.97	556	64078769	1	1	chr6	0.008	46	1	23	1828720	0	\N	\N	\N	\N	\N	0	4.6072	4.51732	4.78774	4.43707	4.5903	5.36329	4.70776	5.15982	4.70009	5.25311	4.70847	4.69748	5.05646	4.61344	4.50087	4.88066	4.7588	4.73616	4.78123	4.75489
sex-biased only in zebra finch gene nr150	SB010005001A03_at	CK235363	SB010005001A03	http://genome-www4.stanford.edu/cgi-bin/SMD/source/sourceResult?choice=Gene&option=Name&criteria=		single-end EST, http: titan.biotec.uiuc.edu cgi-bin ESTWebsite estima_start?seqSet=songbird	mRNA	CACGCGTCCGCTTGACTTCAGTACTAGAATGCAGGTTGCAAGCTTAAAGGCACTACACTGACATGAATACATAAGCATATTTGGTGATCTGAAGCAATATGGTCTACATAAACAAAATATCTTTGCCTTGTAGTTCCTCCAATAAAAA	ChrZ	4e-54	214	1	108	7324138	1	1	chr4	0.46	38	1	19	13358792	0	\N	\N	\N	\N	\N	0	4.55493	4.51625	4.44938	5.50749	4.67929	4.78169	4.58347	5.31422	4.88395	4.86036	5.04919	4.77183	4.46519	4.43944	4.55042	4.72645	4.24382	4.87377	4.65561	4.85745
sex-biased only in zebra finch gene nr151	SB010010000E02_at	CK234621	SB010010000E02	SB010010000E02		single-end EST, http: titan.biotec.uiuc.edu cgi-bin ESTWebsite estima_start?seqSet=songbird	mRNA	ACGCGTCCGGACAGACTTTGATAGAGAGGACTTGGATCAGGAATAGAACTGTTTAAAGGACAGACTTTCTGGGTGCCTTTTTCCACGCCCTTTGTGAAAATCCAACACTTGACAAGGCTCTTGGAAATATCCCATGGATCGAGGGTGTCATGTTTAATATATTAGATTTACTTACCTGAAGATGGTTCATGTCACATGGCATTTCTGGTTTATAAAGTATACTGATACAAAGTATACTGAAAACACAAAAACATAATATTATAATTAATACAGACATTGCAGTATACAGATCCTTCACAGTACCAATATGACTCCCTTTACTGGTCCTAATGA	ChrZ	0.0	644	1	325	9350332	1	1	chr1	0.28	40	1	20	34993477	0	\N	\N	\N	\N	\N	0	3.99042	4.0856	3.89322	3.87919	3.77829	4.23352	3.93993	4.07186	3.94032	3.92159	3.81607	3.83265	3.99314	3.82639	3.85226	4.04295	3.92663	3.92984	4.18475	3.84417
sex-biased only in zebra finch gene nr152	SB010018000H05_at	CK235260	SB010018000H05	http://genome-www4.stanford.edu/cgi-bin/SMD/source/sourceResult?choice=Gene&option=Name&criteria=		single-end EST, http: titan.biotec.uiuc.edu cgi-bin ESTWebsite estima_start?seqSet=songbird	mRNA	GTATTTTGCAAACGCTGCCGACTTTGTCCAGTCACCATGACTGGGCCCAGGAGCTGATCTGAGCTCAGTAACAGCAAAGTGAAAGCTTGGGAAGGTAGTCTGCCAAACTGAAATGAAGCTCTTGCAGTCAGTAGAATGTGTATGGTCGTGAAGCTGGTTTGTTAGTGTGGAATTTGATACCAGAAGCTGTCTGTGTTTCAAAATACTATCATGGGACCAGAGGAAGACATCTGTGTTTCTGTTGTGAGTGATGTCCAGCTGCTTAGTTATTAATAGTGTCCTGCAGTCACCTGTTTTTCATGGTGCCCCTCACTGAATCTGCATAGTCTTGAATTCCAACGTACCTTTTTGAGA	ChrZ	0.0	702	1	354	52429888	1	1	chrZ	0.001	48	0.83	68	39855934	0	\N	\N	\N	\N	\N	0	5.49956	5.50796	5.29472	5.3943	5.23538	5.66646	5.4196	5.39729	5.32368	5.51954	5.39251	5.56281	5.35431	5.37143	5.71211	5.65775	5.33798	5.35671	5.50206	5.13287
sex-biased only in zebra finch gene nr153	SB020001000C05_at	CK301321	SB020001000C05	SB020001000C05		single-end EST, http: titan.biotec.uiuc.edu cgi-bin ESTWebsite estima_start?seqSet=songbird	mRNA	GTGTTGGGCTTACTCATTACTCTCAACTGTTCTGGCAACGTCATTGTTTTGGATCAATAGTTTCAAGAATGCTGCAGCTGAACTGTTTCTGTGTATTCATGTCCCTGTTCCTCCTCTGCTGCTCTCTACTGGTGGTGTTAAAAATCATAAGAGAGAAAAGTTTCATATTGAAAATTTTTTATTACATTAGTTTGCCTTCTCAATAGCCTTTTTCAGCAATAGGAGTCGCTGCTAAAGTGCAGCAGGGGAGTATCTGCCTGGATCCCATGGAGTGGTGTATTCAAGTCACTGCTAAAAATGGGGCTGACCTCATGCTCACTGAAAAGAGTATGGTTTGTGGGCAGCTTTCTGCAGTGTCCCACCTCCAGAACAGCAGATGGGTTGTGTTTAGGTCAAAAG…	ChrZ	0.0	1031	1	520	41260226	1	1	chr4	0.03	44	1	22	58867117	0	\N	\N	\N	\N	\N	0	7.11156	6.73818	6.76049	6.97267	7.19275	7.23366	7.08509	7.45769	7.08361	7.57844	7.14514	6.89942	7.45754	6.78371	7.0051	7.33709	7.08839	7.16302	7.20221	7.14425
sex-biased only in zebra finch gene nr154	SB020002000H11_at	CK301294	SB020002000H11	SB020002000H11		single-end EST, http: titan.biotec.uiuc.edu cgi-bin ESTWebsite estima_start?seqSet=songbird	mRNA	AATAATCCAACCAGTGTGTGCATCTGTGTTTCTGCGGGTGAAGCGACTCTGCATATATTTTCAGTGTAATTTCCAAAAAATTTTGTAAAACAGTGAGCACTGACCAACTGGATATGTCTTTCATCCAGCTAGTGGCTTTTTTTATGCTGATACGCTTATTCTCTTCTTAGCTCATAGGAACCCTTATAATGAAGAACAGGACAGCACTGAGGCTGCTACAACATACTAGATACAAGTAGATTTATACTTTAGGCCTTATCTTCTAAATACCAAATATTGTTGAAAATCGAAAAACATCAATAAGTTTATTTTTTTAATAAACTTATTCTTACTTTGTTTTGTAAAATATAATGGCTCTTAGCACTTCATGTGGCATAATTTATGTGAAGTAAAACAGAC…	ChrZ	0.0	969	0.97	531	34799676	1	1	chr5	0.12	42	0.96	25	39600226	0	\N	\N	\N	\N	\N	0	5.13368	4.89565	5.09078	5.29111	5.00091	5.14527	4.94347	5.00313	4.99954	4.95426	5.045	4.88853	5.08742	4.99329	4.9836	5.11054	5.22269	4.97446	5.08014	4.9354
sex-biased only in zebra finch gene nr155	SB02003A2D07.f2_at	CK303325	SB02003A2D07.f2	SB02003A2D07.f2		single-end EST, http: titan.biotec.uiuc.edu cgi-bin ESTWebsite estima_start?seqSet=songbird	mRNA	TATGCAAGTAGGCTGTATCCATACAGTAGAAATAAAATCAGTTATTTCCCACTGTAATACACTTCTTGACTTTTTGCATAAGGTTGTTTAACAGTGAGGTAAATTGTAAAATAATTTTGTTGGGAAAATAACTGAATACCTTTCTGATTTCTCATTAAGATTGTAATGACTCTGCTTGGCTTTGGTTTTACTTAGCACTTTGGAACATACGCAGTGAAAGTTCCATTAAAACTTGTGTCTGTTAGCATTGTGTTTGTCGGACATTTTAAAGGTTAAGACTTAGGTTTCTTCACAGAAAAAGACATGGAAGCAGCTGTAACTGTAGGTAGCATGTGTTGATTTCTTTGTACTTTTCCTTGAAAAAAATGTGGCCATGATTGGTGGATGCTGGTATTTGGC…	ChrUn	0.0	914	0.98	482	61587316	1	1	chr4	0.027	44	0.96	26	48948430	0	\N	\N	\N	\N	\N	0	4.54441	4.33312	4.28953	4.21827	4.40104	4.29397	4.19259	4.46723	4.22409	4.63423	4.39786	4.25795	4.41925	4.14988	4.41359	4.35759	4.36867	4.29582	4.26222	4.3627
sex-biased only in zebra finch gene nr156	SB02007A2F06.f1_at	CK310972	SB02007A2F06.f1	SB02007A2F06.f1		single-end EST, http: titan.biotec.uiuc.edu cgi-bin ESTWebsite estima_start?seqSet=songbird	mRNA	AGTCTTTTTCTTAACTCACAGCCTCAGTCAGTAACTCCGAGACTCACATTGTGCATAGTCAGGTTACATGGGAAATCCAGCAATAATCTGGATTTACTTTATGTTGTTTGGAAGTCTCATACACATGCCTACTGTACTGGTCATGCAATAACAGCATAAATACATTTCCAAAAGCTTCAAGCTAAGAGTGTGAGAAAAGGCCTTAAGGACGTAGTGTTGCCGACCTTCAAATGTTTCTATTCAGTTTTATAGAACTATGCCACTAAGAATATTTTTAAAATCAAGATTTCTCTTAAACTTAACAAAATTATGATACATTGCTGTGATTGTGACATTTACATTGTGATAGTGCTAAACCATCTATGTCCCAAAGAAGTGGAGAATTTATTAAAAGTGTAA…	ChrZ	0.0	1118	0.99	574	64732486	1	1	chrZ	0.5	40	1	20	54430168	0	\N	\N	\N	\N	\N	0	5.30414	5.03664	4.99761	4.89896	4.66387	4.73851	5.21917	4.94175	4.98443	5.15085	4.57915	4.8256	5.08326	5.11622	4.61022	5.0864	4.79765	4.96209	4.91703	4.68995
sex-biased only in zebra finch gene nr157	SB02009B1C10.f1_at	CK311553	SB02009B1C10.f1	SB02009B1C10.f1		single-end EST, http: titan.biotec.uiuc.edu cgi-bin ESTWebsite estima_start?seqSet=songbird	mRNA	GTAAACATCTGCTTTATATCTGCAAGTAGGATAGACGTTCTAGACCTTGTTCTGTCCAAGATGGACATGACAGCATTCATTTTCCCAGAGGCAGTATAAGACCAGGGCTTATTTGCTTGAGCAGCTGGATGCTTCTGGTCCAATTTTTTATGTGTTCCACTAACATGCCATGAAATACCTGAATGCCAGTATATGATATTGATTTAACTGATGTATTTGGATATAAGCAGTAGATAGTCATTAAGATTTTAATTGATCATCTTGGCAATTCTAGCTGTCCCCAAGAAAATCCCTTACATTCACTTGTGTTGGTGTAAGTTTCAAGAAAAAGAAAGCTAAAGTAGGATATATTAAAAACTTGTTTATTATAAAATATTTATTTTTTTTATTTGAATGCAA…	ChrZ	0.0	815	0.98	435	17229769	1	1	chr9	0.095	42	1	21	11778575	0	\N	\N	\N	\N	\N	0	3.96454	4.0972	4.05698	4.20338	4.05652	4.32745	4.24585	4.58784	4.32886	4.18283	4.27962	4.12695	4.31873	4.21397	4.37322	4.38146	4.15648	4.2334	4.30173	3.98442
sex-biased only in zebra finch gene nr158	SB02011B1E03.f1_at	CK312245	SB02011B1E03.f1	SB02011B1E03.f1		single-end EST, http: titan.biotec.uiuc.edu cgi-bin ESTWebsite estima_start?seqSet=songbird	mRNA	GTGAATGTTGGGAGCACCTGCACCTCTGGTCTATGGGGCTAACACAGATCCCAAGGGATGGCACTGTTTTGGGGAGCCCACAGCCCAGGGCTCGTTCTAGCTCTATTCCCACGGCCGTTCCTCTATCCCATCTCTCTCTGGTTTTCTCTCAACTCTTCAGGCTGCTTTTTTCTACCAAGGCACAGTCCTAGTCTTGGTGTGCATGTCCCCCTTCCCTTCAGGAAGCAGCAGTGCCAGTGTGTGGGGAGCAGGGCTGGGGATCCTGGCTCTCCTCTGAACCCTGACTCAGTGCACCACGTGGCTTGGAGCAAGATTGTTGTTTTATTTTTTATTAACCTCTTTGTACCTCAGCCCCTCATTTGGGGAAAAAAAAAGGGGATGGACCCAGTTGTGGAAAGC…	ChrZ	0.0	1114	0.98	589	39180773	1	1	chr15	0.033	44	0.96	26	12469131	0	\N	\N	\N	\N	\N	0	6.22325	6.01485	6.23591	6.25046	6.03338	6.47909	6.57685	6.20755	6.51613	6.40344	6.34674	6.0714	6.33399	6.16665	6.51051	6.15062	6.35476	6.50523	6.28762	6.3356
sex-biased only in zebra finch gene nr159	SB02013B1F12.f1_at	CK301827	SB02013B1F12.f1	SB02013B1F12.f1		single-end EST, http: titan.biotec.uiuc.edu cgi-bin ESTWebsite estima_start?seqSet=songbird	mRNA	AGACTACTGAGCTAACCACGGGTGTCAAGTGGTTAAAGTTCATCCGAAACCTACCATCATTGTCATAGAAAGGGGCCACTCTTAAGCTTCTTTGGCCAGGCTTTGGCCAAGCTTCAAGCTTTTTGTAAAAACAAAAGTTAAAAATCAGAAATTGTCAGCAAGCATCACTGAAGAAAAGGGTGGAAGACATTGCAAAAAAAGACATTGCAAAGCAAGAATGTGTCTCCTGTGATTCTTGAAGGCAAATAGGTAATCTGTTATCTGCAATGAGTTCTGTATTCAGCGTCCTCCTTAACATGCTGTCATGCTTAAAGATTTTCTACATTTGAGAAAACTCCATTTGAAGAAACAGAACTGGGAGCTGACAAAAGGAAAAAGAAGAGTTATCGTCTCCTTCCT…	ChrZ	1e-104	383	1	193	7329410	1	1	chr4	0.11	42	0.96	25	30059404	0	\N	\N	\N	\N	\N	0	6.93395	7.07304	7.12154	6.88018	7.05993	7.37292	7.10647	7.14161	7.2731	7.24525	7.1137	7.01392	7.45141	7.17347	6.92684	7.17615	7.08047	7.11757	7.16987	6.9519
sex-biased only in zebra finch gene nr160	SB02015B2H08.f1_at	CK302534	SB02015B2H08.f1	http://genome-www4.stanford.edu/cgi-bin/SMD/source/sourceResult?choice=Gene&option=Name&criteria=		single-end EST, http: titan.biotec.uiuc.edu cgi-bin ESTWebsite estima_start?seqSet=songbird	mRNA	GAATTCTGGTTCTTAAAACCTGCACAAATGTTTGACAGATTTTAAATGCATGGTTTCTTTTTCAGGTGTTTCATAGTGGTCACTTTCTCCAAGTAACCTACTCTTCTCAATAGTAGGTTTAAATAAAATTTTTATTTTTTAATTTTCCTATTCTATAGTAAATGCAGCATCAGAAGTGCAGGTAATTTTTCTAGGTTATCCTGGACTTATTCTGTGACTGTTGTTTTTGTAGAGGTTGGAGTTTCTTTTTCCAAAAATTGGAATTTGCTTTTGGTAAATAATTTTACTTTACCACAGATGTGGGTATTATCCCATTTCCCCTATTGAAATGCAATTTTAAAAATTAGTAGGTGAGCTGTAGAAAAAGGAATAGTTTTTAATGGTTTGTTTTATAAAAAT…	ChrZ	0.0	848	1	428	17065925	1	1	chr6	0.032	44	1	22	13337146	0	\N	\N	\N	\N	\N	0	4.83456	4.85439	4.96004	4.87284	4.98196	5.14691	4.95939	5.18913	5.01279	5.52164	4.85324	4.7813	4.97694	4.8603	5.00038	5.37707	4.89112	5.0124	5.1173	5.02352
sex-biased only in zebra finch gene nr161	SB02016B1E04.f1_at	CK302674	SB02016B1E04.f1	SB02016B1E04.f1		single-end EST, http: titan.biotec.uiuc.edu cgi-bin ESTWebsite estima_start?seqSet=songbird	mRNA	TCAGTTGTGGTTTGTTGCTGGCAGTTGCATTCATTGATTCGTAGGATTTCATCTCCCAGTGGGACCACACACTCTTTGGGACCACAGCGACACACTTTTCTGGTGTTTAGAAATCATCCCACTGACCAGTTCCCACCTGAAGTACTGGGATTTGTTAAAACTCATTAAACTATTAAGTAAAAAACATCAGCAATTGCCAGAGTATTTTTAAGGAAGAAGTATATCTGAGCAATATCTGTGGATGTCAGTAAACAGAATAATCACATAAAATTAAAGAAGACATCATCTGGATTACCAGGAAATGGCTATGTGATGATTTCGATTACTCTGTATGGATTAGTCCATATCTATGAATTTCTGTAAGTAATTTTACCTACGTATCTTTGCTAGTCCCCTGTG…	ChrZ	0.0	759	0.97	439	72337466	1	1	chr4	0.095	42	1	21	8376063	0	\N	\N	\N	\N	\N	0	5.88446	5.75774	6.02268	5.68224	5.60833	5.74268	5.74726	6.04799	5.88637	6.01591	5.615	5.59122	5.81716	5.66811	5.64359	5.63696	5.71909	5.89119	5.8948	5.58923
sex-biased only in zebra finch gene nr162	SB02018A2G07.f1_at	CK303797	SB02018A2G07.f1	SB02018A2G07.f1		single-end EST, http: titan.biotec.uiuc.edu cgi-bin ESTWebsite estima_start?seqSet=songbird	mRNA	GAAGATGCCTTTCTCAAGTGGCAAAAGAAGACGTAGGTAATGACAGCTGGCCATTAACCACGTACTGATACCTATGGTGACAATAGGCAAGACACTGGAATGTGAAGCATCCACAGACCAAAGTTACTGGTGCAGGAGGGGAGGTTCTTATTGCAGAAGACTATTATGCTTGGGCCAAAAATACACTGGGAAAACAGTGTGGTATACATCATACCACTTAATATAAGTTCCTTTGAAAATGAAAATGGTAAAGTGTGAGGCATTTTGCCAAGACTACAAGGCTGTTATTAAATAAAACACAAGTTGAGAATATATCTGTGCATATACTACCTAGCAGAAAATTCAAGAGCTGTGACATTTGGAAAATGGCATATATAAATAATGACATAAAGAATTCAA…	ChrZ	0.0	1041	1	525	54810669	1	1	chr4	0.12	42	1	21	56884607	0	\N	\N	\N	\N	\N	0	3.76985	3.7504	3.69578	3.53075	3.72621	3.80873	3.91767	3.73625	3.65945	3.76572	3.84573	3.76601	3.64308	3.60261	3.72735	3.82933	3.72873	3.85237	3.81806	3.7744
sex-biased only in zebra finch gene nr163	SB02022B1G01.f1_at	CK304071	SB02022B1G01.f1	SB02022B1G01.f1		single-end EST, http: titan.biotec.uiuc.edu cgi-bin ESTWebsite estima_start?seqSet=songbird	mRNA	GGTACATACCATCACAATATTCTAGAATATAATATCGACAGAACATGGTATAGTATGAGTTTCTCTGCTTTGAAGACCTTACATTTTTGGATTGCCTCATGAGACTTACATACAATATGTAGAGAGTTTTTCAGACTCTTCCAGAAAATGGAAAGATGACATCCCACAGCTTGTGTAAGTACACACCATGGCTGAAATTAATTCAGCTCTTAAGGTGAATCATAACACAGCATAAAGTTCTGAGGCCTCTCTAAGTGTTCTGAAAATGGACTGAATTTCAGTACACTGTATTCTGATTCAATACACTGTATTCATAATAACAGAAGCTCATTTAAGAAAATACTCTCCTAGCTTAATCCTTGAACCAGTAATATACTGTTAGCATGATTTCTCCTATTA…	ChrZ	0.0	954	1	481	56295135	1	1	chr2	0.11	42	1	21	10221074	0	\N	\N	\N	\N	\N	0	4.64658	4.25588	4.45684	4.33197	4.59537	4.40723	4.47272	4.49966	4.46895	4.67963	4.79878	4.33798	4.35677	4.16407	4.1328	4.49536	4.30866	4.5674	4.33928	4.46343
sex-biased only in zebra finch gene nr164	SB02023A2E07.f1_at	CK304404	SB02023A2E07.f1	SB02023A2E07.f1		single-end EST, http: titan.biotec.uiuc.edu cgi-bin ESTWebsite estima_start?seqSet=songbird	mRNA	ACTCAAAGTTGGTTGGCAGCTGAAAATATGGACATATATGGACATTTTCCTTTTCCATATTCAACAGTAGTACAGCACAAGTGTAAAGACAGATACACATTCCAACAGCAAACATACACTTACATTTAAAGTTTAGTGTCAAATCTGTTCAATAACAATTGGTGGCCTCAATTTAGTCAGGTAAATTGATTTCTATAGGACCCCAGCAGAAATATTATATCCATTGTCTCAGCCCAACTTTATTCACTCCTTTCTGAAGATTTTCTTTTCATGTGTTGGAGTAGTGCTGATGATTATACCCAAGTAGAATGTGTGGAAAAAATATTTCTATCACACATAAATGTGTAACAATACATATTTTTCAGAGACCATTAGCATTTTGTACACTTTCATACCATC…	ChrZ	0.0	870	1	439	34162842	1	1	chr3	0.38	40	0.95	24	41907289	0	\N	\N	\N	\N	\N	0	3.82203	3.82573	3.91667	3.79012	3.84462	3.91434	3.81997	3.90576	3.75342	4.05374	3.83191	3.98783	3.99455	3.74177	3.83111	4.16115	3.8215	3.73933	3.79833	3.75484
sex-biased only in zebra finch gene nr165	SB02025A1C04.f1_at	CK304630	SB02025A1C04.f1	SB02025A1C04.f1		single-end EST, http: titan.biotec.uiuc.edu cgi-bin ESTWebsite estima_start?seqSet=songbird	mRNA	ACCACGCCTTCCAAGTGATTACAGAGCCCTTTTATCCATACAAGTATTGAATACCCAAAATACAAATACATATTCATAATTTTGGTACATCCCATTCCTCGCTTTGTATGCTAATCACTTCAAAAGCTATTAAGCATGCGTAGTTTGTTCCTTAAAATGGGTCGATGGTCCCTTTCATGGGGAGGGGTCCCAAAATGAGGAAGTAAATGAAGTCTTCCTCGTTCTGACCTTTCTACCTTTTCAGTGCAAATATGACAAATGAACTCTTGGTAGAACTCCCATTCCTTGTCTTCAATTGGTTTCAGAACAGAGGAGACCCACAATTGTCTTATGTTCCTAAAAGCTATTTGTCAGTTTCTGTATTCTTCATTATAAACCCAGCTAACTAAACATTGTGTT…	ChrUn	0.0	1160	0.99	589	61609162	20	1	chr11	0.033	44	1	22	6299242	0	\N	\N	\N	\N	\N	0	3.81885	3.61499	3.84472	3.73236	3.81692	3.80218	3.84101	3.78588	3.83237	3.90138	3.74673	3.66848	3.88121	3.81222	3.91726	3.86004	3.80039	3.79969	3.73233	3.69335
sex-biased only in zebra finch gene nr166	SB02026B2B02.f1_at	CK315750	SB02026B2B02.f1	SB02026B2B02.f1		single-end EST, http: titan.biotec.uiuc.edu cgi-bin ESTWebsite estima_start?seqSet=songbird	mRNA	GTAAACTCTTTAATATCCCAGTCTGATATACTGAAAACATATGTTGGACCACAAAAAGTCTTGAGTCTATGCGTCTCCCATAACACAAGCTAACCCAAGCCTGGTCCTTTTAATTGACCTCCTGTGTTTTGAACTGTCAGTGGACACGAAAGTTGTATTTCCAAACTCCAACTTCAAAACAGAAGCTAAAGTACTTTATTTTTAAAAGAAAGCTTAGATTCTGATGTAACCATAGCATTCTAAAGATAATAAGGGGGTATAGAGACTGTAAGGCACATGTTATTAAACTTCAAAATAATGAAAGTGTCATGAAAGCGGTCAACACCACATAAGCTTGAGTTTCCACATTGATTTATGGTGCTGTTCTTTGCAGGACCAATTTGAAATTCTGCAAGATGG…	ChrZ	0.0	1152	0.99	593	16498129	1	1	chr2	0.0005	50	0.96	29	106796561	0	\N	\N	\N	\N	\N	0	4.88034	4.93114	5.04103	4.7756	5.02187	4.86422	4.65165	4.8965	4.84898	4.93826	5.01943	4.74965	4.99258	4.88554	4.99334	4.8728	4.80723	4.72448	4.61129	4.81709
sex-biased only in zebra finch gene nr167	SB02030A2F05.f1_at	CK316338	SB02030A2F05.f1	SB02030A2F05.f1		single-end EST, http: titan.biotec.uiuc.edu cgi-bin ESTWebsite estima_start?seqSet=songbird	mRNA	GGTAAACAATTCCAGCTTCCTGCTGGAAGAAAATATTTTGATCTTAAGGTAAATTGTTTTGGAACTGTGATTGTGCTACCAGGATAAAGTAACTTAGAGTGAAAAATAGTCTTTACTTAGACTTTCTTGTATCTCCACAGTTTTGCTTATGCAGTTATACAACTACACTGATTGCATTGCCTATGGAGGCAAGTTTTAGAAAACAGAAAAGAGTAGGAAAACTTACATGAGAATGATAAATCAGAAAGCATCTGTTAAACTGGTGCCCATTTGAAGCAGCTATGTCCTTCGCAGAAACTTAGCTGTTCCATGAAGTTTCCAGGGTTGTAGTTGGCATTTTCTTAGGGACTTCTAGGGTATTCTTTTTCTATATGCAAGGGATTTCCTGAACCCAATAAG…	ChrZ	0.0	1061	0.99	539	25490806	1	1	chrZ	3e-05	54	0.88	59	64474873	0	\N	\N	\N	\N	\N	0	4.37797	4.61078	4.58713	4.2863	4.41272	4.80275	4.53161	5.11037	4.54589	4.63129	4.49304	4.18534	4.43224	4.58067	4.43741	4.95009	4.62439	4.62624	4.64896	4.5537
sex-biased only in zebra finch gene nr168	SB02031A1B01.f1_at	CK305736	SB02031A1B01.f1	SB02031A1B01.f1		single-end EST, http: titan.biotec.uiuc.edu cgi-bin ESTWebsite estima_start?seqSet=songbird	mRNA	ATCCCCACCACTGTGAAGTGCTGAGACCTGCAATTCGACAAGATAAGCATTATTGTTGTGTACAAGGAACTGATCTTGCACTGGGTCTCAACTGAGACGTCTGTTTAGATGTCTGTTTCCAGTGTTAATTGTACCATTACTTGTAAATCACAAGTTGTTTTTTTTTTTTCACCAAGCTTCCCACTTTATTTTCACTGAAATGCTGAAAGCATGTAATAGGAGAAAAACCCATGATACAGGTTCATCACACAGGACACAATAGGCAGGCAGACTCCTGCAGAGAAATATTGAGGAGTGAAAGCCTGCATTAAACATCTGCCATGTACCTTCTATTAAAGGACTTCCAGGGATGAAACTTGGGCTGGGGTTGTAGGACTGCTGATTTTAAAATTGCATATG…	ChrZ	0.0	807	1	407	19917541	1	1	chrZ	0.13	42	0.93	29	46618615	0	\N	\N	\N	\N	\N	0	7.33962	7.14834	6.96256	7.48891	7.49359	7.82296	7.66063	7.51938	7.49141	7.598	7.78111	7.46249	7.88643	7.2852	7.5208	7.77361	7.40833	7.42647	7.66538	7.6033
sex-biased only in zebra finch gene nr169	SB02033A2D11.f1_at	CK306149	SB02033A2D11.f1	SB02033A2D11.f1		single-end EST, http: titan.biotec.uiuc.edu cgi-bin ESTWebsite estima_start?seqSet=songbird	mRNA	GACAACTGGTCATATGTCTCACACTNNNATAAGTTCTGGTCCGTTAGCGTATTGGAGTTAATTGTCCAATTACAGCTTTAGGTTATGAAGTCCCATCCTTCTTGTTTTTCTCTCTTCAGTCCGCCGTTGCTTATGCTCTTGGGCCTGAGATTTGGGTGGTTGTCCTTGGTCCCAAGCTAGGAAAGGAATTGTTTTGTCTGCCTACTCTGTGAAGAAAATTGTACCATCCCTTAATATGAAGCTCAGACCCACACACTAAAGCAGTACAGAATCTGGACAATATAAAAGCTGAACCCTAAGGAATCATCCAGACACATAGAAGTACAATTATTAACTCCACTGCCAGCAATGCCAGATTTTCTTGACAGAGAATTTTAAGAGCTGGGTAGCAGACAGGTT…	ChrZ	0.0	839	0.98	440	14978854	20	1	chr6	0.097	42	1	21	22478834	0	\N	\N	\N	\N	\N	0	7.33187	6.86849	7.29267	7.11329	7.23871	7.56981	7.29827	7.72121	7.46063	7.69867	7.28548	6.97625	7.51335	7.16896	7.14113	7.94278	7.20643	7.30233	7.41493	7.42508
sex-biased only in zebra finch gene nr170	SB02035A2F05.f1_at	CK312619	SB02035A2F05.f1	SB02035A2F05.f1		single-end EST, http: titan.biotec.uiuc.edu cgi-bin ESTWebsite estima_start?seqSet=songbird	mRNA	GCAGATGCTATCCAATTCATTACTAGCAATTTTGTAAATACATGGAGAATTGGTTTACTTGCCTGTTAATTAATATTCTGAAATTCCACACAGAGAATGAACTACTCATAAGAGACTTACATAAATCTTTAACTGGATACTATTCCATGTTAGCTACATTTTTAATGTAGTTATGGGACTAATAGTAGTCTCTGGAGCTATCCTTTTACAAATATGATGTGCTTATTTTATTTTCTTTTCCTCTCTGGGGGACCAGGAATTGGGGAAAAGAAATTTTCCAAGGTTGAAAAAAGTAATGAATCTCTCCTAATTTATACCTGTCTGAATTCCTGTTGTGAGTCCATTCTACCCACTGGAGTTGCAAATATTCCTGAGATTTCCTGGTATATGTGGGGAAGA…	ChrZ	0.0	1094	0.98	592	70697206	1	1	chr2	0.13	42	1	21	66159051	0	\N	\N	\N	\N	\N	0	5.07221	5.20005	5.12234	4.95068	5.08501	5.33082	5.00104	5.32704	5.13678	5.64213	5.08902	4.71305	5.19963	4.89741	5.1623	5.6098	5.04488	5.07755	5.02029	5.14316
sex-biased only in zebra finch gene nr171	SB02039B2F06.f1_at	CK314548	SB02039B2F06.f1	SB02039B2F06.f1		single-end EST, http: titan.biotec.uiuc.edu cgi-bin ESTWebsite estima_start?seqSet=songbird	mRNA	CCTCCTTCAGATGCATGGGTACAAAAGAATTCTTTCCCAGATAGCAGGGAATGTTCATTATTTTAAGAGGAGCTATGCTTTTGTTAAAACTTGCACAATTTAACTGGATATCCTTATGATTATTGTTGCAGACTGTTGAAAATCCTTGTCCTGATTACTACTGAAAAAAATTGTATAGACTAAATTAGCTCATTAGGTGTTCTGTCATCTTAATTCTGAAGGTAAAACATTCTTTCCTTGGGTCTGTTAACTTTTATTACAACAATACATAGGGAAAAACAGGACTTTTTTTTAAAGACAGGCAAGTTGCTACTACTCGTTGGACTTTTTTTTTCCTCTTGTGAAGTAAAACTGGGAATCACAGGAATAAACTTGCCTTCTGGTGGACTGAATGTGGCA…	ChrZ	0.0	850	0.95	501	25414105	1	1	chr2	0.44	40	1	20	128325444	0	\N	\N	\N	\N	\N	0	5.83829	5.27333	5.70531	5.6148	5.99045	5.8911	5.61469	6.03761	5.63007	6.16085	5.72635	5.69015	6.09259	5.41654	5.52066	5.91121	5.60743	5.66538	5.72587	5.59781
sex-biased only in zebra finch gene nr172	SB02041B1D04.f1_s_at	CK315099	SB02041B1D04.f1	http://genome-www4.stanford.edu/cgi-bin/SMD/source/sourceResult?choice=Gene&option=Name&criteria=		single-end EST, http: titan.biotec.uiuc.edu cgi-bin ESTWebsite estima_start?seqSet=songbird	mRNA	TAACCTCTAGTGTGGTAGTTTAGTCTTGCTNNNNNNNCTGGCTTGGGACAGAGCTTATGCTTTTCATATTGCTTTGAAGCAAAAGTGTCANNAGGAGAACTNNTCTAAGTANNTGTGTTGTAATTTGAATATCTGGGAGCTCTTAGAAAAATACATCTCT	ChrZ	8e-62	240	0.91	160	31439316	1	1	chr4	0.51	38	0.95	23	74061956	0	\N	\N	\N	\N	\N	0	3.67422	3.78518	3.77392	3.76088	3.76208	4.17221	3.94967	3.84195	3.81494	3.83324	3.90164	3.99927	3.85435	3.87956	3.85972	3.89805	3.66876	3.85825	3.79917	3.81017
sex-biased only in zebra finch gene nr173	SB02044B1E05.f1_at	CK307778	SB02044B1E05.f1	SB02044B1E05.f1		single-end EST, http: titan.biotec.uiuc.edu cgi-bin ESTWebsite estima_start?seqSet=songbird	mRNA	GTTTTCTTCAATTATCATATGCCATTTTTATTGCATTTTTGTATTTGCACAGAAGTTAATCCACTCCAGGTTTTGTGCTGTAGGAATAGCACTCGGAGAAATTGTCAGTTTGAAGCTCTTAGCTCTAATAAGTAGTAGGACAGGAAATACTTTTTAAATAGAGAAACATTACACAAAGTGGGTTATATCTGAAATAATTCTACATTTATTTTATTAATTTTAAAAGATATTACACTGGTTTTGTCTGTATTTACATGAAGCCAAGAGTGCCAGTTAGTTGGTATTTATGTGTTTGATGACTCCAATAAGACTCTTTTTAACTATTAGAGCTAAACTATTTAGAATCCAAGTCTCAATTTAACTATTCTCTTCTGTAGTAGTGAAGGGACAAGAGATGCT…	ChrZ	0.0	1128	0.99	573	23632943	1	1	chrZ	0.0005	50	0.9	41	73598163	0	\N	\N	\N	\N	\N	0	3.699	3.79282	3.72515	3.66442	3.59664	3.74248	3.60887	3.77091	3.72289	3.79064	3.59515	3.76195	3.60894	3.73606	3.74125	3.75293	3.72604	3.81234	3.72061	3.74308
sex-biased only in zebra finch gene nr174	SB02046B1E09.f1_at	CK308451	SB02046B1E09.f1	SB02046B1E09.f1		single-end EST, http: titan.biotec.uiuc.edu cgi-bin ESTWebsite estima_start?seqSet=songbird	mRNA	CCTTCTCTTTTTGGCTCATCACTAAAACCATCTGTGACACACATGCAAGTTGATGGGTGTGTGAGCAATGCTTCACACATATTTACTTGCCCTACTTGGCATTATTTGCTAGTCATTAAAGATTATGCAGGAGTTTTTCATGTCCCATTTTTTTTATTCTCTTAGCAAATTAAGATAGGAATAAAAGTGTGGTCAGGCTATTGGACAGATTTTTTTTTTTTCTTTTTTTTTATTTCTTGGAGAGACTGTGTCTAGAGTTTAGACTGGGGAGGATTTAGACTGGGAGGATTAGCCTGGAAGGATTTCTGGGTTTTCTTCCTGGCACTGACAATCATGCATTGTGTGAGCTTGAGCCAGTCACTTAGGGCCTGTTTTTCACACTCCAGTTGAAATAAATGG…	ChrZ	0.0	662	1	334	6607117	1	1	chrZ	1e-102	377	0.91	290	43443734	1	\N	\N	\N	\N	\N	0	5.57554	4.96086	5.34561	5.3147	5.5002	5.52591	5.24301	5.74832	4.99176	5.63123	5.2072	5.22879	5.61777	5.03617	5.00192	5.85403	5.38956	5.23533	5.25037	5.50502
sex-biased only in zebra finch gene nr175	SB02047A2E07.f1_at	CK308723	SB02047A2E07.f1	SB02047A2E07.f1		single-end EST, http: titan.biotec.uiuc.edu cgi-bin ESTWebsite estima_start?seqSet=songbird	mRNA	AAATCTGCAGAGCATTTAACATGTGGTTGTTAAATCTGGTTTTACAAGACTGAAAGAAAATTATGTTTAATACTGGAGGGAATTATAGCTCAAGTTTTAATTTCTGTTCATTGACAATCTAGTGAATTATTTACCTATTTACTTTTGAAATGTTCTGTATAGGGAACTATATCAGTCATCACAACTGAAATTTGGCAATTTAACAAGAGAAAGAAATAAATAAGTATACATTAATGGGAACTGACTTTAGAACCATGTCGACCAAACAACTTCTATAGCAAGTTTCCCATGAACTTTAAGCTTCAAATTATAGCTCCATGATTGTTTGAGGGAAATTTAATTCAGACAATATTGCAGGTCTGAGGAAGTGTTCAGAAGCTTGTCTAATTTTATTCTGGC…	ChrZ	0.0	954	0.99	485	44782913	1	1	chrZ	0.0001	52	0.96	30	13634346	0	\N	\N	\N	\N	\N	0	3.75876	3.8394	3.91376	3.76548	3.7568	3.86217	3.87503	3.99717	3.94754	3.79953	3.76411	3.63612	3.89186	3.90908	3.66209	3.92313	3.80691	3.72944	3.71889	3.72628
sex-biased only in zebra finch gene nr176	SB03002B2C07.f1_at	DV945572	SB03002B2C07.f1	SB03002B2C07.f1		single-end EST, http: titan.biotec.uiuc.edu cgi-bin ESTWebsite estima_start?seqSet=songbird	mRNA	CTTTGTTAGAACTGTGCTGCTTTTTTTTTCTTGCTTTGATGGATTTCTGCTGTAAAAAATAGGTAGTAATAGCCCAAGTTAAAGAAAGATGTTAGACTGTTTCTTCTCCCCAGTTGTGGAGAAATAAGATAAAATTCCTCCTAATTGCCTTGTGGCCTTAACAGATGTGTGAACATTTCCTATAGCTTTGTATTCTACTTGAAAATCAAATCTGTATTTTCACCTGATTGTTGGTATCACTTTTTACTACAGTGCAGTATATATTATATCATGTGCCCTTAATTAGATATTGGTAAGTGAATTACTCATAATTGATCCCATGTCCCAA	ChrZ	1e-169	597	0.97	328	44337527	1	1	chr1	0.071	42	0.96	25	173932044	0	\N	\N	\N	\N	\N	0	4.22458	4.30653	4.47982	4.22005	4.25857	4.48292	4.34764	4.42614	4.44651	4.34982	4.1186	4.18633	4.77314	4.26663	4.31995	4.45553	4.19002	4.28521	4.29572	4.16142
sex-biased only in zebra finch gene nr177	SB03003B1B11.f1_at	DV945829	SB03003B1B11.f1	SB03003B1B11.f1		single-end EST, http: titan.biotec.uiuc.edu cgi-bin ESTWebsite estima_start?seqSet=songbird	mRNA	ATGATCTTATATTCCTTTACTGCAGCACCTCCAGCATGGTCAGCCTCTTGCAGGTTATGAAGGGATCAGGACCAGAAACTTTTACTTAATCTGAAAATCAGCAGTAAATCAACTACTAATACTTAGTTTTCTAACAGGCTGCATAAAAAAAGTATTTTCAAGAACATATAAGTAGAATTTAAAATTACAACTCTAACTACAATGATTAGACTAAATAATCTGTCATCTTTTTTAATATATGCAAATGTAAAGAGATGTAAGAACTGAAATTCAGCATCACCACATAACTTGTGGCTTTGACAAAAATGCATTTTTGTAATAAGAATAATCCACTCAGTTACTTTGTCTCTGCCTAAAAGTGACTGGCTCTATTATTACTGGCATTAAGCATAATGTTTT…	ChrZ	0.0	1086	0.98	569	50493838	1	1	chrZ	6e-16	89	0.88	81	19521613	1	\N	\N	\N	\N	\N	0	4.82113	4.77049	4.84262	4.78146	4.77125	4.84735	4.87661	4.88021	4.78115	4.80937	4.7915	4.76445	5.005	4.71835	4.76188	5.08002	4.78676	4.69661	4.89592	4.62599
sex-biased only in zebra finch gene nr178	SB03007A2B03.f1_at	DV947121	SB03007A2B03.f1	SB03007A2B03.f1		single-end EST, http: titan.biotec.uiuc.edu cgi-bin ESTWebsite estima_start?seqSet=songbird	mRNA	GGGCTCCTACAGTTACCAGAAATGGAAGTAAACTATTAATGCAGAAATACGGAGTTAACTTTAAAAATGTCTCAACCTCTGAGCAAATATGGCTGTATGGAAGCCTGTTTCTCTTGTTAGATATTTCTCACCTGTCTGCTGATTAGCTTCATTAAACACAAAAGTAAAATAAATCCATCAAGTTCAGTAGAAACTTTCAAGAAGAGATCCACAAAGAGTGTGCTTCATTGAAGCAATAGATTATAGTTCTTGTTAGATTACCAGTGATAAATGCACCTGCAAAATACAAGTGTATGATGCTTTGTAGAAATGTTCCCAGGTATACTCCAATGGTGTCACAGTCACAGATCTTTCCAAAGAGGCATCCATGCTCTGGAGAAGAGACAAGTAAGACCCTTG…	ChrZ	0.0	888	1	448	31416240	1	1	chrUn_random	0.39	40	1	20	5459371	0	\N	\N	\N	\N	\N	0	6.34221	5.91371	6.20796	5.99683	6.11401	6.42666	6.16173	6.49303	6.20556	6.38461	6.36644	5.98953	6.31952	5.99863	6.1531	6.18325	5.93753	6.12505	6.37257	6.01044
sex-biased only in zebra finch gene nr179	SB03009A2D12.f1_at	DV947838	SB03009A2D12.f1	SB03009A2D12.f1		single-end EST, http: titan.biotec.uiuc.edu cgi-bin ESTWebsite estima_start?seqSet=songbird	mRNA	AATATGTCTGTGATCTTTCAGTGAAAAATAATTTTATTATTTCATTTAGAAGAAGAGGCAATTTGTATGTAAAGTATATTGAATTATTCATGAAATGTTAAAATAGTGTTACTGGGTTTTTATCAACCATTTTGTCAGGAGACAGATATTAAACACTGGGTGTTGGTCAGCATGAAAAAGATCTTTTGAGGAGGAGGAGGGTTGATTGTGTGTGTACTAGAGGAATAAAGGTATGACTCCAGAGAGTCAAAAGTATTTATCTCTGTCTGGAGGATTTGCTGCTATGGTGATTTCATAAAGAATAATAAATAGATTTCAAGATGCCAGCTTTGAGAGGTGAATCACAAAAATTACTATAGAAAAGAATTAGTTCCCCTTGTAACACCCTTTTCAAATATT…	ChrZ	0.0	952	1	480	29164936	1	1	chr8	0.11	42	0.96	25	30202741	0	\N	\N	\N	\N	\N	0	3.89841	3.86733	4.07463	3.93742	4.00202	4.20571	3.84874	4.05216	3.92538	4.28378	4.01792	3.96792	4.1818	3.80958	4.0495	3.9703	3.77799	4.00882	3.90435	4.08486
sex-biased only in zebra finch gene nr180	SB03009B2C10.f1_at	DV948002	SB03009B2C10.f1	SB03009B2C10.f1		single-end EST, http: titan.biotec.uiuc.edu cgi-bin ESTWebsite estima_start?seqSet=songbird	mRNA	GCTGTGATTTTCCTACTTCTCATGGAAACTGTTTTGTAATTTATTTTGAAGACACCTGGTACTAAGGGTGTCTGCATGCCCTTGTAGAGGTTACAGTACTAAGAATTTTAAACTCTGACTGCATTTTACAGTTGAATGCTGCAGGTGACTTTTCCAACAGAGGGAGATGGCAGAGAATGGCAGTTTCTTCATGGACATTTTACATACCCCAAACCTATATGTACCAGTAACTCATTTTATTTCCATTTCACTGGTTGAACCTTG	ChrZ	1e-140	502	0.99	265	63758761	1	1	chrUn_random	0.014	44	1	22	31765125	0	\N	\N	\N	\N	\N	0	4.45505	4.48003	4.33318	4.25634	4.35839	4.37823	4.32512	4.47692	4.45793	4.56124	4.2647	4.43871	4.2843	4.28359	4.20763	4.18487	4.31151	4.42115	4.36103	4.28796
sex-biased only in zebra finch gene nr181	SB03011B1B05.f1_at	DV948589	SB03011B1B05.f1	SB03011B1B05.f1		single-end EST, http: titan.biotec.uiuc.edu cgi-bin ESTWebsite estima_start?seqSet=songbird	mRNA	TGCTGCACCCGGTCTGAAAGAAGGAGAAAAGAGCCATCATTGGACGGCTTTCAGTGCCGAAATGCGGGCCAGCCCGGCAAGGTCAGAGGTCCTGGACCGCGGGAGACCAAGGTAATGATGATGTCATGAGAAACCTCGAGTACACACGGCTATTGATATGCATGAGCCACCCGCGGCCGGCGCCGGGACCGAGTCCGGTCTCGCCTCCGGCATCGCCGCCTGCGCCGCCCTGGTGCGGGGTATCCGCCCGCCCCCGTTACCTTCCTCCTCCTCTGCAGCACAGACCGATCTAACATCCAGAGGCCGGGAGACAGGACTCTCTCCCCGGGGACGGGAAGCGGCCTGTCCGACCCCAGAGAGCGCTGCTGCGCTTCTCTAGGGCAGGGGGCTGGTGAGGAG…	ChrZ	0.0	926	0.97	519	12104691	1	1	chr10	0.11	42	1	21	8586702	0	\N	\N	\N	\N	\N	0	5.16761	5.36756	5.42101	5.44853	5.35427	5.63524	5.51883	5.5163	5.48593	5.36148	5.2357	5.49235	5.20837	5.49017	5.30728	5.37206	5.50469	5.47032	5.43395	5.25986
sex-biased only in zebra finch gene nr182	SB03011B2G04.f1_at	DV948726	SB03011B2G04.f1	SB03011B2G04.f1		single-end EST, http: titan.biotec.uiuc.edu cgi-bin ESTWebsite estima_start?seqSet=songbird	mRNA	AGAACAAATCCTGATTGCCATCCCATGTTTGTATCTGTCATGGCTTTCAGTGACTCTATCAGTAACCTTTGGGTAGTAAAGCCCTTGCAGTTGTTTGCAGCTGAGTTGCTAATTATATTTTTGTTACTTGGGAAGACAGTGGATCTACAATATTCTCAGTTTTGCTACTTCCCATGGCTAACAAGTGGGACAAGCACATAAAATCTCAACTTCCCATGGCTAACAAGTGGGACAAGTGCATAAAATTTCAAAGAGTCAAAGTAGATTGATTGAATAATTTATTCAATAGCCATATGGGTGAATAGAAGTTGTGACAGGTATTTTGTTGTCATTTTATACTTTGTGTGGCTACTTTGAGAATCTCATCCTAGATTCATTAAGCAATCTCTGTTTAGCAGT…	ChrZ	0.0	821	1	414	43768003	1	1	chr5	0.36	40	0.95	24	5942574	0	\N	\N	\N	\N	\N	0	4.96504	5.01397	4.95182	5.10673	4.89562	5.43506	5.05247	4.9687	5.04371	5.16651	5.19142	4.86484	5.14117	4.92424	4.94285	5.13515	5.06658	4.98831	5.17768	4.79988
sex-biased only in zebra finch gene nr183	SB03012A2D10.f1_at	DV948870	SB03012A2D10.f1	SB03012A2D10.f1		single-end EST, http: titan.biotec.uiuc.edu cgi-bin ESTWebsite estima_start?seqSet=songbird	mRNA	ATACATATTCTCTACGTTGAGCACAATTTTCATACAAAAATTTTAATATAAATACAGGTCAGACTTTCTGCTGGCTTTACAAGCAGATGTCTTCTGGAAATTATATTTATTCAGAACTTAAAGTCCCAAGGAACAAATATTCATATATGCTTTGCAGTAAAGTAACAGTGGCTCGAAGGGACTGCACTTTACATGTTTTAGTTCTGCATGATTTGTGGTGAGTCGTCTTTTTCTCTCAGGTAGCTGTCGTCTCCAGATGTACTGTCAGCTTGTGGAAACAGTAATTTTATGAGTAGGTAAAGAAGCATGCCAAATCATTGGGTAAAAAAAAAAATTTAAAAAAAAAAAATCAGGTCAAGTTTGCAATAGTAGGTTTTTCCTCCACTGAAAATACTAAAA…	ChrZ	0.0	640	1	323	44366216	1	1	chr6	0.46	40	1	20	29228564	0	\N	\N	\N	\N	\N	0	5.28317	5.29304	5.37216	5.08204	5.18462	5.42061	5.236	5.51164	5.22705	5.33343	5.28875	5.16486	5.50809	5.29443	5.38581	5.56657	5.26008	5.2508	5.24737	5.03884
sex-biased only in zebra finch gene nr184	SB03014B2A07.f1_at	DV949644	SB03014B2A07.f1	SB03014B2A07.f1		single-end EST, http: titan.biotec.uiuc.edu cgi-bin ESTWebsite estima_start?seqSet=songbird	mRNA	ACAGACTAATTCCTACCTGCGTCATCGGTTTCAAAGGCCTTGCCAAAGCCCATATCTGAGGCCTAGGCTGGGGGTAGCTCAACCTTCACTCTAAATATAAATCATGTCCTCTCTCTCTCAGAAATCTTGCTACAGGGAAAAAACTGAGAGCCTGAAGACATCTGGAAGTTTGCCAGCAGAGGAGAAGGGGAGGGAAGGGAAGGTGCCCAGCGTGGGAGATGGAGTCCTGGGCCAAGATTTCAGCCATCTGGGGAGTCCAGGATTTTTAACCCCTTCCTGGCGAGACAGAGTGAAAATTTAACAGGGTAGAAATCCATTTAGATTTAAGTGAAATGTGCCACTTTGAGCTTGCTAAATATGCTGCTTAGTCTGGTGACTGCAGGCCTAGCAAAACTACCC…	ChrUn	5e-81	305	0.95	190	25391114	20	1	chr1	0.026	44	1	22	116090842	0	\N	\N	\N	\N	\N	0	6.09791	6.18542	6.24634	6.24083	5.94002	6.06523	6.29099	6.17272	6.17567	6.3271	5.93591	6.03541	6.3339	6.34296	6.14104	6.20902	6.09388	6.0873	6.14966	5.89947
sex-biased only in zebra finch gene nr185	SB03015A2F04.f1_at	DV949836	SB03015A2F04.f1	SB03015A2F04.f1		single-end EST, http: titan.biotec.uiuc.edu cgi-bin ESTWebsite estima_start?seqSet=songbird	mRNA	TATTTCACCTGCTACATTCTGTACTATTCCTTCACCTGAGACATCAAAGGACAGTATTTTGTGATAGTCAAAAATTGTTGATTGCAAGTGGTAACACATGTGAAAACTGAATTTGATAATTTTGCCTTTGTTGCCCATAAGAACTTGCATTAGCATGGTGCTTTTGTAATGGCATATACAATAGGATGTGCAAGAAATGCTAGATGGATGAAGGGATATTCATGTTAACTCTTAAGTTTTCTTCCAAGCAGGGAAGCTACTGGGGATTTTACCATTCTTACACAATGCCAAACTCATCTTAAGCTAGCTCTTGTAGCAGCTTGCTGTTAGAATTCTCTGTTATTTGTGTGTCACAGCACTCCTTCCAGCTTCCTCTCAAGCCTGTGCCCACCTTCTGTT…	ChrZ	0.0	1118	0.98	593	20574498	1	1	chrZ	0.13	42	1	21	33284812	0	\N	\N	\N	\N	\N	0	6.06708	5.79606	6.21272	5.9134	5.97771	6.36632	6.02694	6.24209	6.17002	6.3106	6.04864	5.73519	6.39631	5.83541	5.93862	6.17341	5.99408	5.92404	6.07971	5.86988
sex-biased only in zebra finch gene nr186	SB03016A2D07.f1_at	DV950114	SB03016A2D07.f1	SB03016A2D07.f1		single-end EST, http: titan.biotec.uiuc.edu cgi-bin ESTWebsite estima_start?seqSet=songbird	mRNA	TGTCATTGGACTGCCTTTCTGAAATGATCACTGCATAGAAACTTTGCCTGGAATCCTGATATTGCTCAGATAAAAACAGATCACCAAGAAGTCAAACCATATCAGTACCTACAGGTCATCCAGACAGAANANTAGGAAATGGCTGTTATTTAGTGACTGTCAACTCTGACACCCACCCCAATCACATTCTGTGTTCCAGCATGCTTAGACTGTTTCTTGACTGTGAGGTTTTTTTAGCGGTTGACGGGCCCTGGGATCCTTCAGTTCAACAGTGCATTTCACAAGCTTATTAGTTAACATTAGTTAATATTAACCCTTGTCAAATAGCCTGGTAAGGAAAATTTTCATCAGCTTTTTCCACTTCCTTTTGAAACTTAACTGTTATGGCTCTTAATGTCT…	ChrZ	0.0	819	0.97	456	29194840	1	1	chrZ	0.4	40	0.95	24	16469701	0	\N	\N	\N	\N	\N	0	5.52339	5.42066	5.38123	5.09468	5.06667	5.23965	5.47697	5.54674	5.60603	5.50058	5.50223	4.97118	5.31595	5.17627	5.086	5.56483	5.23038	5.35981	5.26752	5.15932
sex-biased only in zebra finch gene nr187	SB03016B2D07.f1_at	DV950285	SB03016B2D07.f1	SB03016B2D07.f1		single-end EST, http: titan.biotec.uiuc.edu cgi-bin ESTWebsite estima_start?seqSet=songbird	mRNA	GAGATTCCAGTGTTGAGTCCTGTAAAAGTGCCGCAATGTTTAGGAGGGAAAAAAAAGAGAGAGAGAAAGGGAGAGACTGGGTCTGGACTTTTTAGGCTGTTTAGAAATGCTCTCTGGGTTGCTCACTCTGGCTGTGCTGTTTCCAGCCTGACATTGCTCTTAAGCTTGTGAGTACATATGTGTGTATATATATATATATGTTACATAGAGTTATATTTAGGGAATTTTTTTTTGTTTCCATAACTAAAAGTTCTAAATAAACTTTTTAAAGATAATGACTGACATTTCTCCCAGCCTTGTCCCATATGCTCTGAATAA	Chr9	9e-54	214	1	108	1157408	1	1	chrZ	0.27	40	1	20	23370166	0	\N	\N	\N	\N	\N	0	6.79938	6.76066	6.73686	6.91023	6.68733	6.98971	6.80164	6.85383	6.75669	6.87697	6.65392	6.61683	7.17897	6.67359	6.72536	6.85151	7.06005	6.81171	6.91535	6.67971
sex-biased only in zebra finch gene nr188	SB03019A2C07.f1_at	DV951128	SB03019A2C07.f1	hypoth. protein FLJ13231		single-end EST, http: titan.biotec.uiuc.edu cgi-bin ESTWebsite estima_start?seqSet=songbird	mRNA	GACATCTTATGTTCAGGACGGTTTTTTCATGTCAATGGATGCAATGGATAAAGCAAGTATTACCTCCGCAGATCTACATTATTTGGCTTCTGTAGGGAAAAAACCAGCAGAAACTCAAGATGCAAGTACTAATACTAACCCAGTGCTCAAATCATACCAGGATTGGGGGATCAGTGGTGGAAATGAGGTTTCCAAATTTCAAAAAAATGAGCTGGTCACGTCTGTTCCTGCATCAGAATCATCCAGTTCCTCTGAGATACTACTGCCAGACATGTATTTAAATCAGAGTTTCCCCACTGAAGTGAATGAGAAACCTTTACCATCCCATCTGTCAGATGCACCTGATTTGCAAAGACGGGAATATATCAGTGTGATTGACATTGAAGACACTGACATACT…	ChrZ	6e-93	345	1	174	42151853	1	1	chrZ	3e-30	137	0.85	157	10850036	1	Q9H799	Uncharacterized protein C5orf42 - Homo sapiens	0	96	0.39	2	5.94752	5.97881	5.90805	6.0598	5.50965	5.7176	6.05951	5.93607	5.87788	5.97834	5.88993	5.42006	6.06183	5.9266	5.53356	5.94563	5.79293	5.95393	6.03332	5.56558
sex-biased only in zebra finch gene nr189	SB03019B1F02.f1_at	DV951243	SB03019B1F02.f1	SB03019B1F02.f1		single-end EST, http: titan.biotec.uiuc.edu cgi-bin ESTWebsite estima_start?seqSet=songbird	mRNA	AAGCCTCTCTATGTTGAAGTTCTATCTTTTAAACTGTGTTGCTGAATAGGCTTGATTACTGAAGATAGAGAAAGAGGACATTTTCAAGATTGTCCATGCAATATTTTTCAAAAAATTAGTTTTCAAATTTTATTTCAGAGATACATAACTTCCTACATTTACACGGGGATTTACATGGCCTTATTTTTGGTAGCAGCAGGGCTTCAGGAATGGCTTCTGTGAGAAGCTGTCAGAAGCTTCCCTCATGTTTGGCAGAACCAATCCATGGTGCCTCCAAAGATGGACATGCTGCTGGCCAAGGCTGAGCCAACTAGAAATGGTGATAACAAAGTTATTGTGCAGTTGTAATGGCCAGAGAAAAGTAGAGTGAAAACATTTGAGAAGAACAACCGTGTGGAC…	ChrZ	0.0	904	1	456	66627449	12	1	chr1	0.0004	50	0.93	33	164400644	0	\N	\N	\N	\N	\N	0	5.65689	5.22628	5.35254	5.48737	5.42989	5.37976	5.46823	5.35029	5.23978	5.41305	5.3091	5.51645	5.31589	5.32842	5.51122	5.40441	5.29946	5.26392	5.39156	5.3258
sex-biased only in zebra finch gene nr190	SB03019B1H07.f1_at	DV951267	SB03019B1H07.f1	SB03019B1H07.f1		single-end EST, http: titan.biotec.uiuc.edu cgi-bin ESTWebsite estima_start?seqSet=songbird	mRNA	AATACATTTGTAGTGGCTCTTAACTAAGTGTATTTACCAGCTTCAGATCTATTAACTAATAATTTGACTAACTAATAATTTGAAGGTTTCGGGAATGTGGTTCTTTTATTGGTTTTTGGGTTATGTGTTGTGTTTCAGAGAAGAAGATAACTTTTTAGGGCACAAGAAAGTAATTTTAAATTCCATTCTGACCTCTGTATAGTTTCCAGGGGTGAGAGCTGAATTTCATGTTTGTGAGTCAATTGATATCAATGATAGATCAGAAGCTTGCATGACAGAAGAGCACCCAGTTTCTGGCCTTCTGAGGTTTTCTAGAGCAGATACTTCAGGAAGTGTAGATTTAATGTGACTTGCTGAGGATAAAATTCAGGGTAGGAGTTACTATACCCATATAAAAGC…	ChrZ	0.0	910	1	459	66591595	1	1	chrUn_random	0.4	40	1	20	44280912	0	\N	\N	\N	\N	\N	0	4.65811	4.65408	4.55946	4.44721	4.58928	4.6761	4.68916	4.656	4.54669	4.66288	4.63057	4.45394	4.63275	4.50117	4.57007	4.67933	4.70182	4.66565	4.6053	4.53488
sex-biased only in zebra finch gene nr191	SB03020A2D07.f1_at	DV951471	SB03020A2D07.f1	SB03020A2D07.f1		single-end EST, http: titan.biotec.uiuc.edu cgi-bin ESTWebsite estima_start?seqSet=songbird	mRNA	AAACCCCATCTGCAGGCTTTTAAGATTTTATGAAAATACAATTTTAGTTATTTTCATTGTTTGAAAGACACATAAACTTTGCCTGCCTGAATCACTCTGACACAGAATTAAGATGATGTAGTACTTTTTAGATGGTCACAGCTTTCTTGAAACAAGCTAAGTTTAATTTGAGAGTCTGGCTATTGCCTCTTTCTTTTGAAATACACATTCCAGTAAAGATCCCATCTTGGAAAGCTGGGATAATACATTTTAGATGTGTTATTTCACTATCCATACCACATGAATAAAAAAAAAAGATAATCTGAATATGCTGTAATCGTTGCTTAAACCACTTGTTGCAATACCAGAAAGATCCCTTTGGTAGAATTTTCACTGTAAAGTGGCTTGTAATGAAGATTG…	ChrZ	0.0	1033	0.97	557	50674086	1	1	chrZ	2e-06	58	0.83	89	19727364	0	\N	\N	\N	\N	\N	0	4.75523	4.60411	4.60167	4.59524	4.59065	4.91296	4.68792	4.85445	4.50907	4.76115	4.62261	4.54787	4.81306	4.55777	4.51598	4.79324	4.63175	4.64166	4.532	4.63129
sex-biased only in zebra finch gene nr192	SB03021B2E07.f1_at	DV952007	SB03021B2E07.f1	SB03021B2E07.f1		single-end EST, http: titan.biotec.uiuc.edu cgi-bin ESTWebsite estima_start?seqSet=songbird	mRNA	CATTGTTTGTGCCATAGTCCCAGAGCTGTCTGAATTAATGCTGCTCTGTATTTCCTCTAGGACTGAGCACATTCAGTTTACATTTATTGAAAATAGATCCTGGGAATGAATTATTTGTTCCTTATATGGAGCCTTGTGTTGAGATACCTGTTGAGACAATTTAGCTCGCTACTAAGTCACTAGGGATAAAAGCACCACTGTTACAAGCAAAATAACAATGTGCAAGAAACTTCTTAAAATTAAATGTGTTACAGTCATTTAGATGGTTCAGAATATTGAGGTCTTGGAAGACTGGAGGAATAAGAGTGGCTCCCCTTTCTTCAGACTTAGTATTTGCATAAAGTCAAAAAGAGAAAGTCTTGCCTCAGAGGGAGCTCTAGATTTAGTGTCTCTCTGGGT…	ChrZ	0.0	957	1	483	49529090	1	1	chrZ	1e-44	184	0.84	233	18461113	1	\N	\N	\N	\N	\N	0	5.44267	5.37436	5.17753	5.04939	5.29948	5.5101	5.43399	6.07946	5.77998	5.71311	5.49577	5.3487	5.43553	5.49017	5.57013	5.85015	5.49241	5.39961	5.72018	5.46258
sex-biased only in zebra finch gene nr193	SB03021B2H10.f1_at	DV952046	SB03021B2H10.f1	SB03021B2H10.f1		single-end EST, http: titan.biotec.uiuc.edu cgi-bin ESTWebsite estima_start?seqSet=songbird	mRNA	TTAATCTTAACCAGTGACATGCCAGAATTAACCAATTAACCTTTCCTTTTCCAGTGTATACTATTCTTGGTGAAAATGATACTGCTATAAACATAGTTTAATAAGGATCAGTATAACTTTCTATCAGTGATATGCTTTCATCTGCCACAAAACTCTCTCAAATCATCTTTACTGCTAATAGCTTTCAATGTCCTTTTCCAACCAGCAGTTGAACTTTGTTTTTGTTTTAAAACTTACAAAGACTGAGATTCTATTAGGATATTTTGCAAACTAAACCTTCAATTTTGAAATCAAATCATCTATTTGATTAATTTTACAGATTTAGAGCCCAAAGATCATTACAGAGACCTAGCTAATAAACTGTGCCCACTTTAAGACCTAAAGCTATATTATACAATA…	ChrZ	0.0	890	0.99	453	47616167	1	1	chr1	0.1	42	1	21	118818826	0	\N	\N	\N	\N	\N	0	4.77363	4.66132	4.59391	4.78832	4.65486	4.76811	4.6458	4.74722	4.70729	4.81629	4.65776	4.45471	4.74401	4.58248	4.61389	5.19356	4.9075	4.70939	4.71731	4.88183
sex-biased only in zebra finch gene nr194	SB03022A1A01.f1_at	DV952049	SB03022A1A01.f1	SB03022A1A01.f1		single-end EST, http: titan.biotec.uiuc.edu cgi-bin ESTWebsite estima_start?seqSet=songbird	mRNA	ATGTTTCTCATACAGGTTTCCTAAGTGATGATTTTTTTTTTGAACTGTTAATTTACAGTATTAAACCAAGACCTCTTAGAGAAGTCTTAATTTTTCTGTATGATTTACGTTGAGAAGATGCTCTATAAGCGTCCATAAGATGTTACTATGGACTGCTGTGAATGAGTGCTCAGCAAGGTGTGTACTGACCAGCAGCTTTTCCCACAGAGGATGTGCCTCTTCTCACATTTGTTCCTCCCTGTTTACCCTGATCCTTGCAATTCCTGCAACTGTACTAAATGTTGCTTTCCCTTTTTTGTATGTTAAGTTTTGCATAGTTCTCCAGGCCCCCTTCAAGAGATGATCATGTGTTTTTTCTCCTCTTATTAATAAAAGTTCACATTGACCCTTTTCAAGGAA…	ChrZ	0.0	825	0.97	446	47267007	1	1	chr5	0.098	42	1	21	38411469	0	\N	\N	\N	\N	\N	0	6.45402	6.53529	6.6611	6.48579	6.4782	6.5294	6.48829	6.84364	6.80398	6.68261	6.58318	6.45245	6.81895	6.51231	6.63303	6.40038	6.513	6.60916	6.66122	6.35475
sex-biased only in zebra finch gene nr195	SB03022B1C08.f1_at	DV952249	SB03022B1C08.f1	SB03022B1C08.f1		single-end EST, http: titan.biotec.uiuc.edu cgi-bin ESTWebsite estima_start?seqSet=songbird	mRNA	GTCATGCAACGTGTGATCTATACAAAGTTTGAGCTTTAGGTGTCTGAATGAATAAATAATATGCACAATTCCAGGAAGCTGGAGAGACCCTTGTAGGGTCCTTAGGATCCTTAGGACCCTGGAAGGATGTCATGCTAAGGCATTTGCAGATAAATATGAGCACCAGATACTCATTCTCAGTACATGTCTTTGAAGTGACAAAATGATGAGGTTAAAACTACCTCCTCCAGCTGCTGTCACTGTGTTGTGACTGTAGATGAGGAACATGTAGGATGATCCCAACATGAAAACAATGGGATGCAATGGAAGTTACTATGTAGTATTTGAGTTGACTTGGACCTGTCTTTTCCAGGTGATTAAAATTATTAACTAAAAAGGGCATTTTTTAAGTCAAATACC…	ChrZ	0.0	914	1	461	25226946	1	1	chr4	0.45	40	0.95	24	64441104	0	\N	\N	\N	\N	\N	0	4.64319	4.50063	4.85496	4.75124	4.68207	4.74767	4.55277	4.84704	4.73478	4.67043	4.6695	4.85992	4.73311	4.73531	4.65436	5.15825	4.80055	4.846	4.71664	4.47771
sex-biased only in zebra finch gene nr196	SB03022B2A01.f1_at	DV952307	SB03022B2A01.f1	SB03022B2A01.f1		single-end EST, http: titan.biotec.uiuc.edu cgi-bin ESTWebsite estima_start?seqSet=songbird	mRNA	AAAGGTGAACTTGTTGATGAGAAAATTATTTTCTCAATGTAATAAATGCTCCCTTCGGATCACAAAATACATTCCCTCCAGTATTTAAACACAAGGATTCTCCTCTTTCCTCGTTCAAAGAGATCTACAAACCACCTCATTTCAGTACAAA	ChrZ	9e-80	299	1	151	29575589	1	1	chrUn_random	0.47	38	1	19	8449593	0	\N	\N	\N	\N	\N	0	6.95098	6.83376	7.10658	6.91065	6.90611	7.00956	6.98501	7.05537	6.83691	7.2208	6.71795	6.88741	7.21337	7.0054	6.7979	6.85641	6.9353	6.81668	7.04582	6.65966
sex-biased only in zebra finch gene nr197	SB03023B1B01.f1_at	DV952578	SB03023B1B01.f1	SB03023B1B01.f1		single-end EST, http: titan.biotec.uiuc.edu cgi-bin ESTWebsite estima_start?seqSet=songbird	mRNA	AGGAAGCACTGGCAGACCCTGACTGGGCAGACCCTGCAGAGCCCAGTGTAGGATTTGGGAGCACAGGAGCTCAGCAAGGCAGTGGGTGCAGGAAGCTTCCCATTTGCATCCCACCCAGGGAGGAAAAGCAGACAAGATATGAGAACGTTTTGTCCAGAGTGGAGGCAGCCAAGGAGAGGCTCACCCAGGGCCTCTACCTCAGGGCAGGTAGCAGCATGTTCCCAACAGGGCTGGGTCACAGCTCTACCATGGCCAGGACCGACAGCCCTTGAGCATCGCCAGGAAACCACTGGAACTTTTTTCCCAGGAGGTGTGCATGGCATCAGGAAGGTCTAGGACCCCATCTACACTTCGGTTTAATTTTCTACAGTTTGAGGGCAGGGTGTGTAATGCCCCTCG…	ChrZ	0.0	1080	0.98	579	39869214	1	1	chr5	0.13	42	0.96	25	38387186	0	\N	\N	\N	\N	\N	0	7.10623	7.31355	7.55897	7.29538	7.0221	7.16958	7.63681	7.27084	7.38965	7.12793	7.06514	7.21568	7.20411	7.5925	7.00112	7.22779	7.23455	7.3485	7.3781	6.79696
sex-biased only in zebra finch gene nr198	SB03025B1B10.f2_at	DV953286	SB03025B1B10.f2	SB03025B1B10.f2		single-end EST, http: titan.biotec.uiuc.edu cgi-bin ESTWebsite estima_start?seqSet=songbird	mRNA	GCTTATCTTTGTTTGCAGATGACTGAAAAGATTTATGATTTCTTTACAGCGGCTGCCTTTTATTTTTTACTAACTGTACTGAATTCTTAGTGTCAAAACAGTGGTTACCTTTAGTCAAGGACTGCTGAGAAATAAACATTTAGTTTAAAAAGATTTTTCTGTATGTAATGGGAAGCTTTGGGGTTGTACATTGTTATGGAGCAAAGGCATAACCTGTACCATCTTAAAGAGGAACACTGCCACTTAAATTTAAGTGCTACTGACTAAGGAGAGAAAATTGGCTAACTGAGAAAGAGCAGAAGACTTTGTGACATTTTGTTAGGTCTTGCAGAAAAGAAGGGTTTTATCCTGGTTGCTTATCTCTGGGTTTGTGAGGACCTGGAGAGGGGAAGATTATTC…	ChrZ_random	0.0	918	0.99	467	2384871	1	1	chr2	0.1	42	1	21	23686094	0	\N	\N	\N	\N	\N	0	5.27646	4.88564	5.04357	4.85211	5.26218	5.15937	4.94644	5.27402	4.95214	5.3793	5.10001	4.8174	5.35632	4.79271	5.07383	5.32003	5.02367	4.9773	4.93616	5.13167
sex-biased only in zebra finch gene nr199	SB03027A1C08.f1_at	DV953743	SB03027A1C08.f1	SB03027A1C08.f1		single-end EST, http: titan.biotec.uiuc.edu cgi-bin ESTWebsite estima_start?seqSet=songbird	mRNA	AGCAGTCGCTAGTTGGTGACTTTCTTAAGGGCCACCAATATTCGTGTATTTTAATAAAGTTTTCCAGTGCTCAGATTCTTCAATGCTTCTTTAAAATGACCTTTATCTAGAGAGGGGTCCTTTTATTAGTTTGTGGTATGGTTGTATGAATGTAACTATTTGAAACCTTGTATTGGAAGCTGCAATGCAGTTGCTTTTATCAGATAGTACATTAAATTTCATCAGACAGTACATTAAATTGCTACCCTTCTCCTGACTCTTGACCCAATCAGTATTCTGAATTACCTTTGCTGACCTTTTCAAAATATGTATCTACAGCTGTGAGAAAACAGAGACTTACACTCATCTTTCCTGTATTCTCTATCTGATAACTGTAAGGTTCTGTAAACATACTGGCTG…	ChrZ	0.0	874	1	441	58236951	1	1	chrZ	2e-06	58	0.86	61	33512403	0	\N	\N	\N	\N	\N	0	5.82701	5.79766	5.97643	5.82648	5.68667	5.92277	5.93797	5.93704	5.9306	6.12086	5.8991	5.72775	5.91059	5.75558	5.7735	6.04474	5.74315	5.81833	5.87275	5.70307
sex-biased only in zebra finch gene nr200	SB03027B1F05.f1_at	DV953852	SB03027B1F05.f1	SB03027B1F05.f1		single-end EST, http: titan.biotec.uiuc.edu cgi-bin ESTWebsite estima_start?seqSet=songbird	mRNA	AAGAGTTTCACAAAATCTGGCCAAAAATAACCATGGAAGAATTTTTTTGTGAGCGCATTGCAAACACTTTTATTCTTCTGAAAATCAGGCGCTAATGGCACACTTCTGCAATTTAGTTGACAGCGTGAACACGGGGATGACTTAGTAACATACAAATGCTTGTAACTTGTTTGACACCCAACTCCTAGGAATCCAGATTTATCTGAATTCATAATACATTACTGATCTGAGCAAAGTGTTCTGAAGGAGGGATGAGGATAAGCTAGGTTTTGGTTCTGTTTTTCTGTCAATATAAACAGAAGAAGTATCATTTTGCTCACTTGTAAAACTCTTGCCTCCACATACTCTTTCTAGTA	ChrZ	0.0	656	0.97	356	58234627	1	1	chr2	0.077	42	1	21	124945672	0	\N	\N	\N	\N	\N	0	3.99279	3.85056	3.95705	3.8264	3.89094	3.82978	3.94278	3.94475	3.92065	3.91499	3.91601	3.72106	3.84803	3.91673	3.95	3.86304	3.84891	3.9244	3.91431	3.94098
sex-biased only in zebra finch gene nr201	SB03032B1C06.f1_at	DV955453	SB03032B1C06.f1	SB03032B1C06.f1		single-end EST, http: titan.biotec.uiuc.edu cgi-bin ESTWebsite estima_start?seqSet=songbird	mRNA	GATAAGTCCACTTCTAAATTTTGCTTTTACATGTAANNCCCTCATGTGGTATTAATATTAATACAGTTTCAGCAGGACTTAAAAAACTATTTTCTCTGTGGATTTTTAATATGCCAGGAGCTACTTTAGAAAATTTTTTGCCTGTTCATTATGCCAAGTAAGGCACTTATCTGGGTACCAATTTAATGGCTTTTAAGCCAGTGAGAATTAGAATATGCTTAAAATCTATGATCTCAAAATTAATCTAGGGAGCTGGTTTGGCACCCATGTTTATGGGTTTTATAGTAATTTCTTACGAAAAGTTTTCAGATAATGAACTGCACAAAGAATATAAAGGAAAATATATCACCCCAATGA	ChrZ	0.0	688	0.99	357	7322777	1	1	chr3	0.31	40	1	20	66359336	0	\N	\N	\N	\N	\N	0	3.77209	3.59265	3.71314	3.6934	3.75439	3.98302	3.75546	3.82479	3.7456	3.85256	3.72175	3.7621	3.85219	3.67196	3.77033	3.94264	3.69993	3.68417	3.73139	3.60056
sex-biased only in zebra finch gene nr202	SB03033A1G06.f1_at	DV955649	SB03033A1G06.f1	SB03033A1G06.f1		single-end EST, http: titan.biotec.uiuc.edu cgi-bin ESTWebsite estima_start?seqSet=songbird	mRNA	TTTTTAGTTTTGTTGTTGCTGCCCACACAATGCAAAGAAAAACATTTACCTCAAAAAAAGAAACCTAACTTCTTTCAAGTTTTAACTCTGCAGGACTTTACTAAGAAGCAGTTATCACAGCAATCCAGACAAAAAGGACACATATATATACTAATAATAATCTTCACATTCTTCACTTCATAGAAAATTTCACTTAGTTTTGAATTAATGTATGCCTGGGTGTGTTTGGTGTCTTGTTCGTCATGGAAGAAAAAGGAGGACTGCTGGAAAAAGCTTTCATTGACCTGGACTTTATTTGATCTTCATGGTAACTACATAAAGTGTAAATCTGCATCTTAATCTCAAATTCTGAGGCTACCTTTGTTTTCTGAGTCATCTGCACTGTCTCATGCA	ChrZ	0.0	737	0.98	393	7364121	1	1	chrZ	0.0004	50	0.87	49	42725522	0	\N	\N	\N	\N	\N	0	9.5052	9.16001	9.54309	8.85166	8.89405	9.22533	9.34516	9.16397	9.19437	9.11297	9.48773	8.98891	8.22773	7.18127	8.57904	7.98874	7.41964	7.2952	8.26307	9.7209
sex-biased only in zebra finch gene nr203	SB03033A2C08.f1_at	DV955691	SB03033A2C08.f1	SB03033A2C08.f1		single-end EST, http: titan.biotec.uiuc.edu cgi-bin ESTWebsite estima_start?seqSet=songbird	mRNA	ACCAGACCATGGGTACCACCAAAAGCAAAGTCTTGAGGTTCACAGGGCTTACAGTCTGATTTATTGGCACACCAGAGCAAGGCCTACAGCTGATATGATTATACTAATTATTAATTAGATTTGCTGCCTTCCCTGTTTATTATAGACTCCTTTCTGCCCCATCACATTCTCTCTATGTAAATCTTTCCAATCCATGTCTACCTTCTGTTCCCTTTGCCTCATTGTCCTGTTGCCACTTACCAATGACCAATTACACTTTGCTCAAAATCAAGTACCTAAAGCTACTGAATAAGTGGGAAGAAATTACTAGCCCATCCCATATTTTTTCTTTTNTTTTTTGTTCTGGTTTGCATTCTCTGTGGAA	ChrZ	0.0	636	1	321	33482603	1	1	chrZ	0.31	40	0.95	24	2599166	0	\N	\N	\N	\N	\N	0	7.18995	7.30718	7.69802	7.50302	7.25456	7.50761	7.43268	7.43202	7.53256	7.46271	7.12736	7.05804	7.56232	7.39868	7.27115	7.51261	7.273	7.32112	7.41903	7.2031
sex-biased only in zebra finch gene nr204	SB03035A1F09.f1_at	DV956243	SB03035A1F09.f1	SB03035A1F09.f1		single-end EST, http: titan.biotec.uiuc.edu cgi-bin ESTWebsite estima_start?seqSet=songbird	mRNA	AATCTATGGATGTTGTCTTTGGTCAATTTAATTTAGCTGTTTGGTGAACTTGTTTTATTTGAATCCAGAGAAACTAAAGAAGTAATCAGAAAAGGACAGCTGGCAAAACTTAGATGTGCTGTCTTTTCTTATACAAAGTCATAGGCTGGTGGAGCTGTGTTAGATTTCAAAGAAACACGTTAGTGCTGCTGTACTTAGGTCATTAAAGCACGGAGTACCTAACCTTGCTTGCTGTGGAAGTCTGAAAACTTGCTTGCAAGGGCATTTCCTGCATCACCAGAAGAAGCCACATGTATGAAGTTTATTCAGTGATGTTGCAAAACAACACATTTCAGTTCCTTGGCAACACAAAAATACTGGTGGAAGTAACAATAAACTAGAGTGTAATTGCCTTCTACT…	ChrZ	0.0	918	1	463	29165814	1	1	chr1	0.1	42	1	21	58619551	0	\N	\N	\N	\N	\N	0	4.86817	4.77253	4.76758	4.97144	4.86507	4.93842	4.96445	4.86953	4.83519	5.02678	4.89273	4.62233	5.33127	4.79792	4.89019	4.92238	4.89395	4.81761	4.8598	4.67917
sex-biased only in zebra finch gene nr205	SB03035A2B03.f1_s_at	DV956278	SB03035A2B03.f1	SB03035A2B03.f1		single-end EST, http: titan.biotec.uiuc.edu cgi-bin ESTWebsite estima_start?seqSet=songbird	mRNA	CTTTCTGTCTGAATGGCAGCATCAGAGCAATTGATTATGGAATCCTCTTAGGAGAGACCTATGGCAGCAATGTGTTTCCCATGTTAGTGCCACCAGTGGCGACTGTAAAACACATTGCTGCCATAGGAGGGACATCTTACAGGTCTGATTAGAATCATGAAATATGACAGCTTTTTTCAGGAAGGCTATTGTCTTGTTTCAAATGTGT	ChrZ	3e-40	168	1	85	32310321	1	1	chr9	0.68	38	1	19	8827231	0	\N	\N	\N	\N	\N	0	3.91878	3.73581	3.91999	3.83146	3.94298	4.19686	3.845	3.91614	3.9388	3.96082	4.17155	3.88428	3.95402	3.81286	3.90765	3.97474	3.77346	3.8791	4.0857	4.09685
sex-biased only in zebra finch gene nr206	SB03038A2A08.f1_at	DV957230	SB03038A2A08.f1	SB03038A2A08.f1		single-end EST, http: titan.biotec.uiuc.edu cgi-bin ESTWebsite estima_start?seqSet=songbird	mRNA	TACTCTGTTTACTGTTCACACTGCTTTCTGATACAAAGTACACTTGTTCTTAGCCCAGGGATGTTCTCAACACACTTTCCCCTTCCTATATCTTAATTAATTTTAGGAGCTTGCTTTGAATTCTTAGACAGAGTGATCTCTGGTGGCCAGTCAGTCTGGAGGAGGTATGTGGAGGAGTAACAATAGACTCCCAAATGGAGAAATCCTCAGAAACTCCTGAACCTTAGACTTTATATCCAATTGAGCTTGTGCTCATGAAAGAGCTTCTCCAGCAGAAGCAAATGCAAAATTTGGGGCTAAGTAATATACTCAATTCTAACAAATTATTGTTGTACATCTACGGTATGAATTTTACCCTAATAAACAGACAGAAAAATGCTGATCCAATGAGAAATGAAA…	ChrZ	0.0	1162	1	586	50939055	1	1	chr1	0.033	44	1	22	87944328	0	\N	\N	\N	\N	\N	0	5.41386	5.25053	5.25495	5.29565	5.29849	5.34528	5.23504	5.26898	5.52611	5.28242	5.46345	5.34406	5.26211	5.01613	5.13139	5.28149	5.21018	5.4506	5.27818	5.27068
sex-biased only in zebra finch gene nr207	SB03043B1F07.f1_at	DV959106	SB03043B1F07.f1	SB03043B1F07.f1		single-end EST, http: titan.biotec.uiuc.edu cgi-bin ESTWebsite estima_start?seqSet=songbird	mRNA	GTCCTTCCATGGTTTATTTGGCTAAAAAAACAAAACAAAACAAAACAAAAAAAACCCCAGCAAAAAAACCCCAGATTTAACTCTGTTACTCAAAAAGTGACTACTGGTGTGTGAACTGTCAGTTTCTGTAAGCTGTCTTGTTGGTTTTTTTTTTTTTTTTTGCAATAGGGACTGGACTCTCTAAGGATTTGTTTGTTTTCCTTGCTTGCAGAAAGGCTTATGTAATTTATTTCCTAATGTAACCTGCTTAGTAGCTATGCACTTAAGAAATATTCCTGAGATCTACCTGGGATCTTTTAATAATTAATTTGAGCTTAAGGGTATAATGTTGCCCCTCTCCCATTTTTAAACTGAATTAGAAAATTGTTTTGAATTTTTTTTCAAAAAGCATTTTGAAAA…	ChrZ	1e-157	557	0.97	305	57918497	1	1	chr2	0.1	42	0.96	25	47846350	0	\N	\N	\N	\N	\N	0	4.65191	4.54195	4.58174	4.71133	4.57487	4.80063	4.39484	4.39053	4.50896	4.75225	4.5945	4.44207	4.57575	4.24522	4.53052	4.54459	4.37975	4.48044	4.54021	4.57397
sex-biased only in zebra finch gene nr208	SB03046B1D12.f1_s_at	DV960131	SB03046B1D12.f1	SB03046B1D12.f1		single-end EST, http: titan.biotec.uiuc.edu cgi-bin ESTWebsite estima_start?seqSet=songbird	mRNA	ATTAGAAAACACTTCTCGGCCTGCAGCGATACCAGCGGTGGGGGCAGGGGAGGACAAAAGGCTGACTGGAACTGTGGGGTTGGGGCCAAATTTGGTGCTGGAAGGGAACAAAAGCTCCCTCAGGCCTCGGGGGGGGGGTGGGAATGCAGAAATGCGGGGATGCAGAAATGCGGGGATGCAGAAATGCGGGGATGCAGAAATGCAGGAATGCAGAAATGCGGGAATGCAGCGGGGGCACAAAGGAGGCTGCCGGGCACCTTGGCTTGATCCGTTTTAATTTGTACCAGACGTGGAACACTTGGAAAAGGCTCAGCAAGGCGAATCCCGGGCACGCCGCGTGCCGGGGTTACAAAACATCCGCGGGTCAAAGTACCGGGCACCTCCAAGCCCTGCTTTTCC…	Chr22	2e-89	333	0.98	180	679921	1	1	\N						0	\N	\N	\N	\N	\N	0	5.98632	6.08111	6.34101	6.2562	5.94868	6.24736	5.98203	6.26945	6.25712	6.03119	6.05297	5.98808	6.50304	6.04779	5.9003	6.85108	6.11026	5.9469	6.0217	5.80188
sex-biased only in zebra finch gene nr209	SB03047A1G06.f1_at	DV960326	SB03047A1G06.f1	SB03047A1G06.f1		single-end EST, http: titan.biotec.uiuc.edu cgi-bin ESTWebsite estima_start?seqSet=songbird	mRNA	GGAGTTGAGGTTGCTAGGCACCAAAGCACCTAAGCGAATATCTTCAAGGACAGTTCCGTTACAGACTTAGCAAAACATGTAATCTTGTGGAATGCGAGTAAACGTGCCTAGAAATAACATTTCTTGTTTTGAGAAAATTCCCAGATCCCAGGGACAACCTTGAGGAAGACTACTGGCCTTCATCCCACGACCACCAGGAGGCAGAAAACGACCACCTAGCAACAGAGTGCACCTGCGCAGAAAAGACACCAGAACGTCACACATCCGGAAGAGAAGACCCAATAAGTGTGGGGGGAACGGGGCACGAAAATGCGGTAGTTGGAATAACTGCTGCCCAGCGCGCTGATTTGCTTTCGTTTCCTACCATTAATAAATCATTTTAATTGGATTAGAAAGCCT…	ChrUn	0.0	759	0.98	415	30646447	8	1	chr4	6e-09	65	0.95	41	14924553	0	\N	\N	\N	\N	\N	0	3.87288	3.87481	3.94857	3.93327	3.64961	3.90049	4.00041	3.78983	3.86583	3.81006	3.81894	3.9775	3.84135	4.11468	3.84928	3.99387	3.77042	3.96147	3.91538	3.80021
sex-biased only in zebra finch gene nr210	SB03049A1H06.f1_at	DV961031	SB03049A1H06.f1	SB03049A1H06.f1		single-end EST, http: titan.biotec.uiuc.edu cgi-bin ESTWebsite estima_start?seqSet=songbird	mRNA	GGCAGTAAAGCTTTCTACTTTCCTAAAAGAGTAAGTTGTGGTTTCATTAAACCCTCATCCATTAGAAGGATTTGTTTCAAGAAATCTGGCCCTTGTTTTTGGTTCAGAAACAGTTTGATGTGGCTGCAGTGTAGTGTTATGAGCACCAGCTGATTTATTCCCTTTTCATACACGCAGTTAGAGTTTACAAGTACACACACTCTTACATGCACCTTTGGGTGTTGCCTAGTTTCATTATCTTTGCTGAATTTTGTGTGCAACAGCTAAAATCGGTAGCCAGCTCTGTCTTCCACTTTGTATTTTTACCATGTATTGCCTGTACCAAAGCAACCAAACCCACAAAATAATTCCTTTTACACACTCTGTTAAAGATCTAAGTAGGAGACACTGAAAGGTTAA…	ChrZ	0.0	1100	1	555	24546820	1	1	chr20	0.031	44	0.96	26	11486018	0	\N	\N	\N	\N	\N	0	5.4286	5.34545	5.53503	5.3404	5.25446	5.39125	5.41363	5.89027	5.27954	5.54939	5.38191	5.12414	5.53005	5.49543	5.29859	5.72921	5.56822	5.48677	5.53031	5.11642
sex-biased only in zebra finch gene nr211	SB03037B1F02.f1_at	DV957018	SB03037B1F02.f1	MGC78830 protein, partial (86%)	TC192887	single-end EST, http: titan.biotec.uiuc.edu cgi-bin ESTWebsite estima_start?seqSet=songbird	mRNA	TCCTTGCCTCTGTCATTGATGTGGACCACTTCTTTCTTGCTGGATCTCTGTCATTAAAGCACAAGACAGCTGATTTCTGTGCTGTCCCCCAGAATGATTTTCAAATCAACAGCACAAAACATTCCATATATTAAGTGGGCTAATAAAGGAAATAATCTGGTGTAGGTCTCTTGACTCTTAGAGCAAAAGCATCATTAAAACTTGCAAAGCCAATATGCTTTGCAAAGGCTCTCTTCTCAACTAAATAACTTTAAAAAAAATCTTAAGGAAATAAATTTATGTTTTCTAAATCTCATACTACTTTCCCTCTCTCCTATGTATTGCATTTTTGCCTAAATTACCTCTAAAGGGTCCAGTCCAAAACCATCAGTAGTATTTTAGGTGAGACTCCATTTGAGG…	ChrZ	0.0	918	0.98	495	44345837	1	1	chrZ	2e-12	77	0.91	59	13117321	1	\N	\N	\N	\N	\N	0	6.68083	6.27152	6.73829	6.62124	6.54957	6.99952	6.34038	6.95391	6.5809	6.91936	6.50819	6.48731	7.01031	6.30956	6.51978	7.14629	6.41896	6.39539	6.63449	6.47855
sex-biased only in zebra finch gene nr212	PTA_05.7263.C1.C7833_at		PTA_05.7263.C1.Contig7833	http://genome-www4.stanford.edu/cgi-bin/SMD/source/sourceResult?choice=Gene&option=Name&criteria=	TC193119	contig from multiple zebra finch brain ESTs, http: titan.biotec.uiuc.edu cgi-bin ESTWebsite estima_start?seqSet=songbird	mRNA	CAAATTTCTTTTTTCAGTCAGCCAGAGTATTTCCTCAGGTCTTTGAAGTATGACAAGTACACTGGATTGTACTTTGCCAGACAAAATTCAGACAGCTGGAGCAGTTTTGGATCATGACAAGTTTTGGCTAAAATACCAAGTTAAAAAAAGCAAAGATGAGATGTGGAAGACTGCTTTTCATTTTAGTAAGTGATTACATACAAGAAATCGTTTGGTGCTTTGAAAGATTGAAGGTGTTGTGTGGCATGAGTTAAAAGCAGAAGAGTTGATGTGCTGTCATTCTAATAGATGCTTT	ChrZ	1e-153	543	0.97	295	9397640	1	1	chrZ	0.0003	50	0.86	53	41665407	0	\N	\N	\N	\N	\N	0	5.79845	5.61697	6.07132	5.72867	5.677	5.97088	5.71115	5.71765	6.56971	5.93024	6.7031	5.8496	5.60963	5.7355	5.81177	5.67632	5.56112	5.82625	5.64878	6.13254
sex-biased in both species gene nr1	PTA_05.1569.C1.C1965_at	DV952886	PTA_05.1569.C1.Contig1965	AL587084	AL587084	contig from multiple zebra finch brain ESTs, http: titan.biotec.uiuc.edu cgi-bin ESTWebsite estima_start?seqSet=songbird	mRNA	CAAGATGTGTCCTGTTGGTTTGATTTTACCCCACAATCCCCAGTATAGCTGTTATTTTAGAGGGGGAAAATAAAAGAAAGAAAAAAAAGTTCTGTGGGCCTTCCCCTTTCTTTCATTTCCTCCCTCCCGCCCTCTTGCTGTGGAAGACAAGCTCTTGTGGGCAGTTTCATCACTGCAGCCTTGAGCTGCAGTCTCAACTTTTAATTCTTCAATTTTTTAATAAGAATAATAAAAAGGACAGGGTTTATATTTTTGTTTGTGCAGAGGCTTTTTGTTGGTGGTGATTTTCTCTAGAAAGAGACTTTGGATGGCTCAGTGTGTCCTGGAACCTCCTTTGCATCATTAGAGGGAAAAACTATGTAGCGGTTTCTTAAATAAAAGTATAAGCTGTGTCTTGTA…	ChrZ	0.0	916	0.98	483	38032286	1	1	chrZ	4e-29	133	0.85	155	6875348	1	\N	\N	\N	\N	\N	0	8.35168	8.21744	8.18848	8.12223	8.22773	8.84483	8.60342	8.78801	8.68842	8.73018	8.7387	8.29083	8.33703	8.38183	8.57776	8.49667	8.49923	8.73521	8.63247	8.94297
sex-biased in both species gene nr2	SB02043B1G11.f1_at	CK307429	SB02043B1G11.f1	BI064762	BI064762	single-end EST, http: titan.biotec.uiuc.edu cgi-bin ESTWebsite estima_start?seqSet=songbird	mRNA	GGCTGAAACAGATTACCTCTCATTTGAAAAGCAGCGCCACAGACACTTTCATAATGTCTCCCAGAGGAGTAAGGGAAAAGAAAACAGAAAGCTAGTTTTATTTCTAATGTAGGAACAGAAAGCAGCTGCCAGAAGTTAGGTGGAGCCATGGAGAGCAGATAAAAAATATTTCACAGGATCTTCAGAGTAGTTAAGAAAATTCACATTCCAATTCAGACATCTCACAGCAACATCTCCCATGTCCCACTTTAGTTTTACTCTGGTAAGCTCTTCAGAGCAAAATGAAGGTGGAATAGTATACCTATAGAAAATAATAATTTCTATATAATTAATGGTGTTGCTGATTACAGAAACTACTCTTAAGAAAAAGGAAAATCTTCTGAACAGATTTTAAAGGCT…	ChrZ	0.0	1013	0.98	551	5013071	1	1	chrZ	2e-06	58	0.87	70	53871471	0	\N	\N	\N	\N	\N	0	6.84851	6.77154	6.84465	6.73507	6.5496	7.16071	6.8934	7.17972	7.00017	7.07078	6.7168	6.73303	6.83625	6.8187	6.81646	6.87841	6.69828	6.91791	6.98872	6.96297
sex-biased in both species gene nr3	SB02049A2E09.f1_at	CK309404	SB02049A2E09.f1	hypoth. protein FLJ3059	BI390717	single-end EST, http: titan.biotec.uiuc.edu cgi-bin ESTWebsite estima_start?seqSet=songbird	mRNA	AGAGTTCAGGGCTTAATGTGTGTACTGGAACAGGATCAAAAGCATGGTCGTATAATATTAACAAGGTTGCACATCAAGCTATTGAAGAGATACTTAAGATTGCAAAAAAGCATGGAAGTTTGAATATGCCATTGAATATGGAACTGGTACAGAAAGTAACAAATGATTACAATGAGTCTCTGCTCTACAGCCCAGAGGAACCAAAGATGTTTTTCAGTGTTCGAGAGCCTATTGTAAACAGAGTTTTCTCAAGTAGCCGTCAGCGTGGCTTCTCGTCAAAGTAAGTGTTGGCTGCAGTAGCAGACTTACTTCGTTCATTGTATCTGTCGAAGTATGAACAATCCAGGATTTTCCCTTGAAGTGTTTCAACATCCAGTTTGTGCTTTGATGACTTGAGTA…	ChrZ	1e-107	392	0.99	206	41689066	1	1	chrZ	3e-39	167	0.9	136	10345444	1	Q4G0N4	UPF0465 protein C5orf33 - Homo sapiens (Human)	0	154	0.77	15	5.76423	5.9154	5.88965	5.61197	5.88317	6.5326	5.92151	6.00578	6.58503	6.31211	6.61865	5.81191	5.8559	5.77556	5.97573	5.51966	5.64167	6.35925	6.01094	6.28528
sex-biased in both species gene nr4	PTA_05.2583.C1.C3076_at	DV956689	PTA_05.2583.C1.Contig3076	KIAA0433	BU117010	contig from multiple zebra finch brain ESTs, http: titan.biotec.uiuc.edu cgi-bin ESTWebsite estima_start?seqSet=songbird	mRNA	GGCTCATTCAAAATCCCTAGACTACCTCAATTTAGACAAAATGAGCATTAAGGAACCTGCTGATACAGAAGTGCTACAATACCAGCTCCAACACCTTACTCTTAGAGGGGATCGTATGTTTGCAAGGAATAGCACATGAGCTATCATCTCAAATTTAGAAATGGTTTCTGATCTTTTCTCTGTTGCTGCAGAAATCCACTGTTGTGCTG	ChrZ	1e-114	414	1	209	17680838	1	1	chrZ	5e-57	224	0.88	205	48879562	1	Q8VEB3	Uncharacterized protein C5orf30 homolog - Mus	0	89	0.93	6	5.64512	5.30292	5.56509	5.17201	5.48411	5.56985	5.50664	5.67965	5.52438	5.65226	5.73928	5.42694	5.32063	5.17249	5.67067	5.36109	5.0765	5.83224	5.91296	5.71809
sex-biased in both species gene nr4	SB02009A1B06.f1_at	CK311451	SB02009A1B06.f1	KIAA0433	BU117010	single-end EST, http: titan.biotec.uiuc.edu cgi-bin ESTWebsite estima_start?seqSet=songbird	mRNA	TCTTCCTTTTGAAAGCATGGACAGGAAAGTGAACTTGACTGGATGAATCACATGCTATTTAAACAATCCAATTCATACATTTTGAGACTGCGCTTGTACTGGTGTTGTGGGTGAGATTCATTCGTAAAAGAAACATTTGCTACTTGAATCCTATCAAATGATTTTTTTGTTTCTGCATGGAAGTCATTGTTTT	ChrZ	2e-84	315	0.96	180	17681447	1	1	chr7	0.62	38	1	19	35472351	0	\N	\N	\N	\N	\N	0	3.83929	3.69406	3.5229	3.52014	3.5994	3.74264	3.62955	3.70003	3.6702	3.54927	3.66297	3.69046	3.63834	3.54619	3.59919	3.65892	3.44658	3.49811	3.5958	3.66029
sex-biased in both species gene nr5	PTA_05.1459.C1.C1825_at		PTA_05.1459.C1.Contig1825	http://genome-www4.stanford.edu/cgi-bin/SMD/source/sourceResult?choice=Gene&option=Name&criteria=	BU275415	contig from multiple zebra finch brain ESTs, http: titan.biotec.uiuc.edu cgi-bin ESTWebsite estima_start?seqSet=songbird	mRNA	AGCCTTCTATCTTGCCTTGTCTTAATGCTTTAAAATAACCAAACTGGAGATCTAACTACCAAACTGTTCATTATATTATTAAATACCAACTTTGGTTACAGTATAGTGTCTTTACTTTAGCTGATGGTTCTGTATCCTTGTGCTTTTTAAA	ChrZ	9e-80	299	1	151	49639132	1	1	chrZ	8e-80	299	1	151	18580645	2	\N	\N	\N	\N	\N	0	8.71826	8.5095	8.56313	8.50956	8.58462	8.78814	8.71245	8.91523	8.62188	8.65708	8.8811	8.4043	8.3284	8.15551	8.48316	8.34137	8.44353	8.6441	8.68243	8.75125
sex-biased in both species gene nr6	PTA_05.2634.C1.C3130_at	CK302758	PTA_05.2634.C1.Contig3130	BU341924	BU341924	contig from multiple zebra finch brain ESTs, http: titan.biotec.uiuc.edu cgi-bin ESTWebsite estima_start?seqSet=songbird	mRNA	GAGGCCTAACTCTTGCAGCTTATGTGTATCTTTCTGTAACTTATAGAAAAGCACCTAAGAATGTTTTATATACAAATAATTTAATTTAACATTTATGTTTAATTGAATCACCAATAGAGAATCAATTAATTATGAAATATTTGTCCCAGCCCTTCTCTCCACCTATACTTTATGTGTATATATTTCTAGATATCACTCCGTTTGTCACTTTAGGTAAAGAGGAAGATATCTACATACAAATATAAATCTCTATATTGTCACCAAATTGTGACCTGGTGTGTAGAGCTATCTTTCTCCTTTCTTTTTTCCTTTTTTTTAAAAATTTATTTAATGTGACGTCTCTGTGGAAATATTTAGTGATTCTTGTTTTGCACTTTGTTACAAGTAGTCATTGCTTTA…	ChrZ	1e-168	597	1	301	52306289	1	1	chrZ	2e-67	260	0.86	291	39993516	1	\N	\N	\N	\N	\N	0	9.81554	9.9821	10.0142	10.2837	10.1303	10.3543	10.2228	10.1908	10.3085	10.5207	10.4058	9.95472	10.1559	9.70356	10.0015	9.73918	9.96551	10.2113	10.2659	10.2448
sex-biased in both species gene nr7	PTA_05.5829.C1.C6413_at	CK312886	PTA_05.5829.C1.Contig6413	BU362487	BU362487	contig from multiple zebra finch brain ESTs, http: titan.biotec.uiuc.edu cgi-bin ESTWebsite estima_start?seqSet=songbird	mRNA	AATTTCTCCAGATTTGGCAGCTTCTGGGGTAAATCCAAAGTCACTTGTCAGAATTCAGTCCCTGAAACTGTGGCAAGCTGTCATGAGTTTTGACTGATTTCTGTTATGCACTGCATATGCAGTGAGTGCAAATGTGAATCTGTGAGGCTACTATCAAAATACTATGGTAGAGTTTTTAAACACGTTGGAAAAGTTTTAGATTAATAAACACACCAGATGTATCGAGGCAAGCTACAAGGGGCATGGCATGGCAATCTATTCAAAGAAAACAAGTCTTGCTCTGTCTGCTTGTTTTGAAAGAAGGCAGGTTCTGTCTCCAAGATTACTTTGTAAGGGAATACAGTCTATTAGCAATTAGTATTAAGTAAATGTTAATATAGAATTCTCTGTGCTGGAAGG…	ChrZ	0.0	910	1	459	62851437	1	1	chrUn_random	0.002	48	0.93	32	20917167	0	\N	\N	\N	\N	\N	0	6.27375	6.32358	6.25957	6.20609	6.26503	6.394	6.37809	6.34617	6.31153	6.62864	6.38633	6.08512	6.29329	6.07379	6.19616	6.38118	6.19012	6.55011	6.34451	6.47385
sex-biased in both species gene nr8	SB02038A2H11.f1_at	CK313695	SB02038A2H11.f1	BU373052	BU373052	single-end EST, http: titan.biotec.uiuc.edu cgi-bin ESTWebsite estima_start?seqSet=songbird	mRNA	TCACACAACAGTCCTTGGTGGTCTTTCCCAAGCACATTCAACACTATCCCTATTTAAAAACAAAACAGGGACTGCATTGAATAGTGGAACCTAATGAATTTCCTTGGTTTGAGAGAGACCCTGGAGATGAGTCCAGGTTCCATGTGTTTTAAATATAACTTTAAACCAATGCAGCTATTCTCTCAGACCAGTGCAGCTTCCTACCTTTCCTTCCATTTACATGGGAATTTAAAAATAAACCAAGCAATACATGAGCCAGTTGATGTCCTTGCAGGTGGAATATGGTTTTTTTTAATTTGAAGATTGAGATTACTCTTGTATAAGAGCTCATTGTGGGTGCAAAAGTGTGGTGCTCAAACTATGGCTCTTCTGCCGGCTTGTTAAATGCAATTAAGTATT…	ChrZ	0.0	1037	0.98	547	38135593	1	1	chr3	0.031	44	1	22	35840819	0	\N	\N	\N	\N	\N	0	5.98904	5.96833	6.10969	6.20762	5.89192	6.4452	6.03418	6.46937	6.0212	6.49785	6.58407	6.22614	5.96375	5.70253	6.29837	6.00299	5.89819	6.16656	6.149	6.69838
sex-biased in both species gene nr9	SB02006B1D02.f1_s_at	CK310538	SB02006B1D02.f1	Deoxyuridine 5'-triphosphate nucleotidoh	BU395616	single-end EST, http: titan.biotec.uiuc.edu cgi-bin ESTWebsite estima_start?seqSet=songbird	mRNA	GAGCTTTTATGTGGCTTTTGCACACCTCCATTCAGTTATGACATCTAACCTGTGTGTTTGTTTACTCTCCACACCAACTTGCTGACTGTATTCCATATATTAACATTTTATAAGTCACAGAACATACAACTCTGTGGTAAACTAAAGCAAGCATATTATTAAGATTATGGTCAAACTAAAACTGATACATATGTATGTGCGTTCGTTCATATGTTCAGATTTAACTGGAAATTTGTATGTGTGCTACTGGACATTACAAAATA	ChrZ	1e-146	521	1	263	23202216	1	1	chrZ	2e-17	93	0.91	71	73944576	1	\N	\N	\N	\N	\N	0	7.44174	7.54072	7.17546	7.77182	7.4416	8.2643	8.0522	8.19678	7.99034	8.07621	8.06433	7.51113	7.4358	7.12458	7.39964	7.49909	7.54319	7.9383	7.93158	7.97523
sex-biased in both species gene nr10	PTA_05.743.C4.C967_s_at		PTA_05.743.C4.Contig967	http://genome-www4.stanford.edu/cgi-bin/SMD/source/sourceResult?choice=Gene&option=Name&criteria=	BU402041	contig from multiple zebra finch brain ESTs, http: titan.biotec.uiuc.edu cgi-bin ESTWebsite estima_start?seqSet=songbird	mRNA	AAAATAGACCGACTTTCTTCTCTCGGATTGTCTTTGTCTTGCTTTGTTCTGCTTGAATCAGCTGCGGGGCTGTTGGTGCAGTGTATCTCTTTGTTAGAAATCAGCACCAATTTGATTAACAGTGTAAACAATTAGCAGCCCTGCTTCTTTTGATGGGCTAATGTT	ChrZ	4e-88	327	1	165	31605771	1	1	chr20	0.13	40	1	20	12251639	0	\N	\N	\N	\N	\N	0	7.06903	6.56643	6.76129	6.63134	7.18221	7.70851	7.04891	7.40307	7.25774	7.81943	7.3615	6.84995	7.34195	6.4715	7.26863	7.30908	7.22001	7.37328	7.41051	7.72606
sex-biased in both species gene nr11	SB02023A1A07.f1_at	CK304248	SB02023A1A07.f1	Protein C9orf72	BU435507	single-end EST, http: titan.biotec.uiuc.edu cgi-bin ESTWebsite estima_start?seqSet=songbird	mRNA	TTACTGGGATAATATTCTTGGCCCCCGAGTGCGGCACATCTGGGCTCCAAAGACAGAACAGGTACATCTCAGTGATGGTGAAATAACTTTTCTTGCTAACCACACCCTGAATGGAGAAATACTTCGGAATGCAGAAAGTGGTGCAATAGATGTGAAGTTCTTTGTTTTGGCTGAAAAAAGAGTAATCATTGTGTCATTAATCTTTGATGGAAACTGGAACGGAGACAGAAGCACATATGGACTATCAATTATACTTCCACAAAGCGAACTTGGTTTCTACCTGCCACTTCACAGAGTGTGCGTGGATAGGTTAACACATATTATAAGGAAAGGAAGGATATGGATGCATAAGGAGAGGCAAGAACATTTCCAGAAGATTGTCTTGGAAGGCACAGAAAG…	ChrZ	0.0	700	1	353	29422932	1	1	chrZ	1e-149	533	0.94	353	67025065	1	A6QR41	LOC506309 protein - Bos taurus (Bovine)	0	380	0.93	16	6.41159	6.45819	6.48032	6.36532	6.5871	6.7376	6.77756	6.58077	6.97759	6.73417	6.69554	6.49163	6.41802	6.68375	6.27347	6.19979	6.51414	6.95601	6.66363	7.16847
sex-biased in both species gene nr12	SB02005A2E10.f1_at	CK310291	SB02005A2E10.f1	http://genome-www4.stanford.edu/cgi-bin/SMD/source/sourceResult?choice=Gene&option=Name&criteria=	BU491040	single-end EST, http: titan.biotec.uiuc.edu cgi-bin ESTWebsite estima_start?seqSet=songbird	mRNA	TCTCCAGATTTCACTGCCGCATAGGGCTCACTCTCCTGGCTTAGGCAGTGGTAGAGCGGCGTGCCTAGCCTCCTTTCCGGCCGCCATCTCGCGTGTTCTGCTCGATCCTCATCCCACTCCCACAAACCCTCATCTCCCCCCGCTCTGGCACCGCTGCTTCCGCTCTAAGAAGATGAAAGA	Chr5	0.65	38	0.95	23	23065117	0	0	chrUn_random	0.037	42	0.96	25	31602746	0	\N	\N	\N	\N	\N	0	7.6306	7.55379	7.66603	7.65403	7.62959	7.55174	7.1947	7.57249	7.28018	7.71941	7.22282	7.46947	8.08097	7.35597	7.46109	8.18652	7.65778	7.42259	7.46885	6.92832
sex-biased in both species gene nr12	SB02005A2E10.f1_s_at	CK310291	SB02005A2E10.f1	http://genome-www4.stanford.edu/cgi-bin/SMD/source/sourceResult?choice=Gene&option=Name&criteria=	BU491040	single-end EST, http: titan.biotec.uiuc.edu cgi-bin ESTWebsite estima_start?seqSet=songbird	mRNA	AACGATCATGAACCAAGAAAAGCTTGCTAAGCTCCAGGCCCAAGTGCGCATTGGTGGCAAGGGTACTGCCCGCAGAAAGAAGAAGGTTATCCATAGAACAGCTACAGCAGATGACAAGAAACTTCAGTTTTCTTTGAAGAAACTGGGTGTCAACAATATTTCTGGAATCGAAGAGGTAAATATGTTCACCAGCCAAGGAACAGTCATTCACTTCAATAACCCCAAAGTTCAGGCATCCCTGGCTGCTAACACTTTCACTATCACTGGCCATGCTGAGACAAAGCAGCTGACAGAAATGCTTCCTAGCATCTTAAATCAGCTTGGAGCTGACAGTTTGACTAGCCTGAGAAGATTGGCAGAAGCC	ChrZ	1e-62	244	0.91	191	66587594	1	1	chrUn_random	2e-79	299	0.94	191	47169939	2	Q64152	Transcription factor BTF3 - Mus musculus (Mouse)	0	232	0.98	30	5.77191	5.72009	5.20008	5.84557	6.22756	3.94989	4.09744	3.67737	3.73622	3.83396	3.91024	6.0549	4.93201	5.98556	6.16682	5.51243	5.88232	3.61198	3.90396	4.10441
sex-biased in both species gene nr13	PTA_05.2081.C2.C2534_s_at		PTA_05.2081.C2.Contig2534	http://genome-www4.stanford.edu/cgi-bin/SMD/source/sourceResult?choice=Gene&option=Name&criteria=	CO504546	contig from multiple zebra finch brain ESTs, http: titan.biotec.uiuc.edu cgi-bin ESTWebsite estima_start?seqSet=songbird	mRNA	ATGCGCATGGCGGATTTCTGGCTGACCGAGAAGGACCTCATCCACAAGCTGTTCAAGGTGCTGGCGCCCCGCTTCCAGACGCACCCCGGCAGCTACACGCGGCTGCTGCAGATCCCCAACCGGGACGGGCTGGACCGCGCTAAGATGGCGGTGATCGAGCTGAAGGGGAACCCGCTCCCGCCGCTCGTCCGCCCGCGCCGCGACTCCGACAAGACGCTGCTGAACCAGCTGCTCAAGGGGTACCGGCAGGACGCGCGGCCCCGGGGCACCCCCGTCTAGCGGACACCCCGTGCCCTGGAGAAGGGAAGGTGTGGCAGGAGGGCTGGAGGGTGATGGAAGTTGCCATGGCCAGGCCTGAGTTTACTGGCTGCTTCCAGTGCTTTGAATAGAGACTCGGCA…	ChrZ	0.0	801	0.99	408	40020010	1	1	chrZ	2e-55	220	0.87	227	8639393	1	Q5I032	Putative uncharacterized protein - Xenopus	0	135	0.75	16	9.84571	9.96782	9.62417	9.83929	9.62787	10.2654	10.5331	10.0495	10.3427	10.1856	10.4671	9.96612	9.61303	9.68039	9.90041	9.47894	9.84533	10.4885	10.3107	10.3759
sex-biased in both species gene nr15	PTA_05.3662.C1.C4219_at	CK308322	PTA_05.3662.C1.Contig4219	Reverse transcriptase (Fragment), partia	TC186452	contig from multiple zebra finch brain ESTs, http: titan.biotec.uiuc.edu cgi-bin ESTWebsite estima_start?seqSet=songbird	mRNA	ATTTATGCTTTGCAATGCTGTTTTAAAGTGAGATATATATTTTTTTAGAAATCTATTGGCATACTTCAGTGCATCAAATTATTAGATGGACCATTTTATGAAAAAATCTGTTTTTCTATTTCAGGTTTATTAATACTAAACCATGCAACTTCTTCACTCTTATTTTTAGTTCAATTGTGATTGTGTTTGAAATCCTTTACAGTAGGATGTAAAGGATGTAAATTCCAGTTTGCAAGCCTTTGTGTAGGAAGATATGGACTTAAATATGCTTAATGTCAGAGTGGTTTGTTGCAGTGTGATTTTGTTTACATCAGATTTGGAAATTCAAGTGAGATTTTCTATTACCTTTTAAATAAATGTATGCTTTACACAACATTTCTGCTTACATATATTAATCAG…	ChrZ	0.0	821	0.98	435	50566627	1	1	chr4	0.024	44	0.96	26	54685761	0	\N	\N	\N	\N	\N	0	4.44069	3.96012	4.17596	4.32317	4.30982	4.52112	4.3404	4.36754	4.4001	4.4876	4.57597	4.32424	4.55348	4.26802	4.04105	4.41488	4.27498	4.247	4.35379	4.39465
sex-biased in both species gene nr15	PTA_05.3662.C2.C4220_s_at		PTA_05.3662.C2.Contig4220	http://genome-www4.stanford.edu/cgi-bin/SMD/source/sourceResult?choice=Gene&option=Name&criteria=	TC186452	contig from multiple zebra finch brain ESTs, http: titan.biotec.uiuc.edu cgi-bin ESTWebsite estima_start?seqSet=songbird	mRNA	GAGAAGGGCGCGATGGCTCTGCCGGGTGGAAATAAGGATAATATCAGAGCTGGATGCAAGAAGTGTGGCTACCCTGGTCATCTGACATTTGAATGTCGAAACTTCCTCCGAGTAGATCCTCAAAGAGATATTGTTTTGGATGTTAGCAGCACTAGCAGTGAAGACAGTGAGGAAGAGGAACTACAGAGATTACAAGCCATGCGTGAAAAA	ChrZ	3e-71	272	1	137	50570269	1	1	chrZ	5e-42	174	0.91	136	19602441	1	Q28EE8	Protein SFRS12IP1 - Xenopus tropicalis (Western	0	94	0.95	10	7.30527	7.51522	7.24864	7.62372	7.57859	7.91018	7.81358	7.75442	8.06384	7.72408	8.01174	7.58158	6.97282	7.6138	7.60958	7.24109	7.62227	8.06294	7.89794	8.04135
sex-biased in both species gene nr16	PTA_05.575.C1.C744_at		PTA_05.575.C1.Contig744	http://genome-www4.stanford.edu/cgi-bin/SMD/source/sourceResult?choice=Gene&option=Name&criteria=	TC186568	contig from multiple zebra finch brain ESTs, http: titan.biotec.uiuc.edu cgi-bin ESTWebsite estima_start?seqSet=songbird	mRNA	ATAAGTCTGAGAAACCTGCGCCGGGTTGCTAGAGAATTGGGTGAAAATATGTCTGATGAAGAACTGCGGGGTATGATTGAAGAATTTGATAAGGATGGAGATGGAGAAATCAATCAAGAAGAATTTATTGCTATTATGACTGGAGATATTTAGCATTAGAAGAAAAGAAATTAACTGACCACAAAAGGGAGGAGTTGTTGGCAGCTTCCATTACAATGTTTTGTACTTTCATTTATTTTGGTAGCTGGAGTGGCGTGGAAGGTTAGTTGTCACAGGACCAAAATAATAAACGGGTTACATGCACTGATAATTCAGTACTTTGTATCATTAAATATTATCACTAGGATAATTGATGTAATATTTTAGATTAAGTAAGTAATGCTGAATTTCAGAATGTTT…	ChrZ	0.0	779	1	393	12833952	2	1	chrZ	3e-42	176	0.95	109	58574003	1	O35648	Centrin-3 - Mus musculus (Mouse)	0	98	0.98	30	9.63371	10.0057	9.59152	9.90958	9.85336	10.5074	10.2798	10.3462	10.2132	9.9482	10.3485	9.69984	9.60683	9.44957	9.62539	9.70135	9.70388	9.91855	9.81301	10.3011
sex-biased in both species gene nr17	PTA_05.3954.C1.C4499_at	DV951361	PTA_05.3954.C1.Contig4499	40S ribosomal protein S6	TC186707	contig from multiple zebra finch brain ESTs, http: titan.biotec.uiuc.edu cgi-bin ESTWebsite estima_start?seqSet=songbird	mRNA	AGAAAGCGCAAGTCTGTCCGTGGCTGCATTGTTGATGCAAACTTGAGTGTCCTGAACTTGGTCATAGTGAAAAAAGGTGAGAAAGACATTCCTGGGCTGACTGACACAACTGTGCCCCGTCGTCTTGGTCCCAAGAGGGCCAGCAGGATCCGCAAGCTGTTCAACCTCTCCAAGGAAGATGACGTTCGCCAGTATGTTGTGAGGAAGCCTCTGAATAAGGAGGGCAAGAAGCCCAGAACGAAAGCTCCCAAGATCCAACGACTGGTGACTCCCAGAGTGCTGCAGCATAAGCGCAGGCGTATTGCCCTGAAGAAGCAGCGCACTCAGAAGAACAAGGAGGAAGCTGCAGAGTATGCGAAGCTGTTGGCCAAGAGAATGAAGGAAGCCAAGGAGAAACGC…	ChrZ	2e-84	317	1	160	58227421	1	1	chrZ	9e-55	218	0.92	158	33522151	1	P47838	40S ribosomal protein S6 - Gallus gallus (Chicken)	0	233	0.89	30	10.9446	10.9286	10.6738	10.9958	10.6888	11.4716	11.5581	11.2752	11.6661	11.3525	11.5724	10.8887	10.5962	11.132	10.9537	10.8298	11.0125	11.6469	11.6538	11.5934
sex-biased in both species gene nr18	PTA_05.1255.C1.C1589_at	DV958715	PTA_05.1255.C1.Contig1589	Thioredoxin	TC186804	contig from multiple zebra finch brain ESTs, http: titan.biotec.uiuc.edu cgi-bin ESTWebsite estima_start?seqSet=songbird	mRNA	TGGTTCCTTGCCTTTACAGCACCGAGTCTCCTTTCCCAGCCGTCGCCGCCATGGTGAAGATCGTGGGCAACCTGGTTGAATTTGAGGCAGAACTGAAAAGTGCTGGTGAAAAGCTTATAGTAGTTGATTTCTCTGCCACATGGTGTGGACCATGCAAAATGATCAAGCCCTTTTTTCACAGTTTGTCTGAGAAGTATAGTGAAGTGATATTCATAGAAATCGATGTGGATGATGCCCAGGATGTTGCTTCACACTGTGATGTGAAGTGCATGCCAACGTTCCAGTTCTACAAGAATGGAAATAAGGTGCAGGAGTTCTCTGGGGCCAATAAAGAGAAGCTGGAAGAGACCATTAAAAGTCTAGTCTAATCTCCAGCCATGAAGACTGAAGCATGACTGC…	ChrZ	1e-81	307	0.95	179	26108421	1	1	chrZ	2e-31	141	0.93	95	65070820	1	P08629	Thioredoxin - Gallus gallus (Chicken)	0	197	0.87	30	9.96744	10.0646	9.95168	10.1715	10.0473	10.9077	10.7041	10.6804	10.6211	10.6372	10.6364	10.0403	9.77979	10.0116	10.1214	9.84327	10.3624	10.7537	10.7508	10.731
sex-biased in both species gene nr19	PTA_05.16.C1.C20_s_at		PTA_05.16.C1.Contig20	http://genome-www4.stanford.edu/cgi-bin/SMD/source/sourceResult?choice=Gene&option=Name&criteria=	TC186878	contig from multiple zebra finch brain ESTs, http: titan.biotec.uiuc.edu cgi-bin ESTWebsite estima_start?seqSet=songbird	mRNA	AGCGTCTCGCTATGACCCGTGGGAACCAGCGTGAACTTGCTCGCCAAAAGAACCTGAAGAAAACTCAGGAGATCCACAAAGGCAAAAGGAAAGAAGATAGCTTGTCTGCTTCTCAGAGGAAACAGAGGGATTCTGAAATCATGCAGCAAAAGCAAAAGGCAGCTAATGAAAGGAAGTCTCTGCAGGCAGGAGCAAAATGAGCCGCCGCTATGGAGAAGATAGAGTGCGCCAATGAAGCAGAAGGACCGTAGAAGATCATACATA	ChrZ	2e-72	276	1	139	32303412	1	1	chrZ	5e-21	105	0.94	69	71158972	1	Q32P76	Small EDRK-rich factor 1 - Bos taurus (Bovine)	0	103	0.83	18	7.54322	7.85514	7.79402	7.78877	7.58054	8.15695	7.92861	7.77615	8.13524	7.84135	8.03913	7.70056	7.40811	7.66967	7.69759	7.66636	7.95763	7.94254	7.94996	8.11293
sex-biased in both species gene nr19	PTA_05.16.C2.C21_at	CK308913	PTA_05.16.C2.Contig21	Small EDRK-rich factor 1 (4F5) (m4F5)	TC186878	contig from multiple zebra finch brain ESTs, http: titan.biotec.uiuc.edu cgi-bin ESTWebsite estima_start?seqSet=songbird	mRNA	GTTGTCTATAGTGCTCGTTCAAAACTGACTATACTCTTCTGCATGTCTGTGAATAAAAGTACCAAGCAATAGCTTTATTCTAGCTTTTGCTGCATTTGTTAGTTTTACTTAATGGTTCCAGTAACAGGATTTCTGAAGTTAGACGAGATTTGGTTACCCGAATTCTTGAAAGTACAGCTTCATTCAGAATAG	ChrZ	1e-101	373	0.99	192	32303638	1	1	chrZ	0.0002	50	0.85	57	71158686	0	\N	\N	\N	\N	\N	0	4.30184	3.90364	3.84919	4.15296	4.3786	4.55896	4.53098	4.31868	4.42414	4.64392	4.48941	4.04	4.41799	3.67413	4.38583	4.4877	4.39164	4.32213	4.50293	4.34765
sex-biased in both species gene nr20	PTA_05.1116.C1.C1415_s_at	CK308785	PTA_05.1116.C1.Contig1415	40S ribosomal protein S23	TC186958	contig from multiple zebra finch brain ESTs, http: titan.biotec.uiuc.edu cgi-bin ESTWebsite estima_start?seqSet=songbird	mRNA	ACCGCCGGGACCAGAAGTGGCACGACAAGCAGTACAAGAAGGCGCACCTGGGCACGGCGCTGAAGGCCAACCCCTTCGGCGGCGCTTCCCACGCCAAGGGCATCGTCCTGGAGAAAGTGGGGGTAGAAGCCAAGCAGCCCAACTCAGCCATCAGGAAATGCGTCAGAGTGCAGCTCATTAAGAACGGCAAAAAAATCACAGCTTTCGTCCCCAACGATGGCTGCCTGAACTTCATTGAGGAGAACGACGAGGTGCTGGTGGCCGGGTTTGGGCGCAAGGGCCACGCCGTGGGGGACATCCCGGGCGTGCGCTTCAAGGTGGTCAAGGTGGCCA	ChrZ_random	7e-61	238	0.99	124	2959539	3	1	chrZ	2e-48	196	0.95	119	62025999	1	P62268	40S ribosomal protein S23 - Rattus norvegicus (Rat)	0	226	1	30	9.96993	10.573	10.1648	10.5055	10.0202	10.8458	11.3954	10.3953	11.0235	10.7489	10.9737	10.3628	9.96529	10.545	10.1686	10.3778	10.1855	11.0086	10.8538	11.1078
sex-biased in both species gene nr20	SB02046B2C08.f1_s_at	CK308519	SB02046B2C08.f1	40S ribosomal protein S23	TC186958	single-end EST, http: titan.biotec.uiuc.edu cgi-bin ESTWebsite estima_start?seqSet=songbird	mRNA	AATGCGTCAGAGTGCAGCTCATTAAGAACGGCAAAAAAAATCACAGTTTTCTTCCCCAACGATGGCTGCCTGAACTTCATTGAGGAGAACGACGAGGTGCTGGTGGCCGGGTTTGGGCGCAAGGGCCACGCTGTTGGGGACATCCCACGTGTGCNNNNNNNNNTGGTCAAGGTGGCCAACGTGTCCCTGCTGG	ChrZ_random	1e-27	127	0.87	111	2960712	2	1	chrZ	0.04	42	0.96	25	62026852	0	P62268	40S ribosomal protein S23 - Rattus norvegicus (Rat)	0	95	0.8	30	11.3379	11.6414	11.4318	11.5402	11.2524	12.236	12.2815	11.8837	11.9912	12.0346	12.0172	11.4891	11.1143	11.3034	11.3628	11.3976	11.3008	11.8784	12.0534	12.1585
sex-biased in both species gene nr22	PTA_05.2632.C1.C3128_at	DV956481	PTA_05.2632.C1.Contig3128	Polyposis locus protein 1 (TB2 protein)	TC187312	contig from multiple zebra finch brain ESTs, http: titan.biotec.uiuc.edu cgi-bin ESTWebsite estima_start?seqSet=songbird	mRNA	GACACCATCACTAAAGAGGCCAAGAAAGCAACAGTGAACTTGCTGGGTGAAGAAAAGAAGAGCACTTAAACTGGATAAGTTTCCCTACCACCTCCTTTGTGCAGCTTGATGTTACTGGGGACTGTGGTATAAGTTCAATAATATTGCCTTGGAAACATTTTGACATATTAAAGGAATGTTCTGTAAGTTTACTTACTACTTTGCTGTGACTGGTAGAGAGTATGCATTTTTATTTAAAAGCAATGCAGTGGGCAGCATCTGAAGCTTAATGAAAATACTTTATTCATCTTCATGCAGAAGAAGTCTTTCAGTAATCTCTTTCTGCAGTAACATAA	ChrZ	1e-178	628	1	317	21261403	1	1	chrZ	3e-50	202	0.84	329	45162066	1	\N	\N	\N	\N	\N	0	9.17807	9.28796	9.02092	9.26261	9.20367	9.66284	9.67552	9.45631	9.86674	9.7509	9.85657	9.02333	9.22893	8.70884	9.13869	9.10394	8.99067	9.948	9.40638	9.88279
sex-biased in both species gene nr23	PTA_05.2276.C1.C2760_at	CK301630	PTA_05.2276.C1.Contig2760	Signal recognition particle 19 kDa prote	TC187313	contig from multiple zebra finch brain ESTs, http: titan.biotec.uiuc.edu cgi-bin ESTWebsite estima_start?seqSet=songbird	mRNA	GAAGGATACCCATAGACAAAGCTGTAGAAAACCCCACATCTACAGAAATCCAAGATGTATGTGCAGCAGTAGGATTCAATGTGTTACTAGAGAAAAACAAGATGTATCCCAGAGAGTGGAACAGAGATGTGCAGTACAGAGGTAGAGTACGAATCCAGCTCAAACAAGATGATGGCAACCCATGTTTACCTCAGTTTCCAACACGTAAATCAGTCATGCTGTATGCTGCAGAAACCATTCCCAAACTGAAAACAAGAACTCAGAAGATGGGAGGTAGTGATCAAAGCCTTCAGCAAGGAGAGGGAGGCAAGAAAGGTAAAGGGAAGAAAAAGAAATAAATTGATGTCTGGAGTCGGTGTTGCATCACATAGTTGTACTTACAGCAAGTACAGGTGGACA…	ChrZ	1e-170	603	0.99	312	21251409	1	1	chrZ	6e-56	222	0.96	132	45168695	1	Q5RBR1	Signal recognition particle 19 kDa protein -	0	176	0.85	26	6.68418	6.84776	6.66585	7.04855	6.73199	7.385	7.62998	7.18805	7.36317	7.3039	7.54125	7.00315	6.61999	6.67721	7.09835	6.61561	6.90438	7.12919	7.11008	7.50298
sex-biased in both species gene nr24	SB02003B1G11.f1_at	CK309668	SB02003B1G11.f1	Heterogeneous nuclear ribonucleoprotein	TC187473	single-end EST, http: titan.biotec.uiuc.edu cgi-bin ESTWebsite estima_start?seqSet=songbird	mRNA	AGTGACTTCGACTGCGAACTTCGACTTCTTATTCACCAGAGTTTGGCAGGAGGCATCATTGGTGTCAAGGGTGCTAAAATTAAAGAACTCAGAGAGAACACTCAGACCACCATTAAACTCTTTCAAGAGTGTTGTCCTCATTCGACTGACAGAGTGGTGCTTATTGGTGGAAAACCTGATAGAGTTGTTGAATGCATCAAGATTATCTTAGATCTTATCTCTGAGTCTCCAATTAAAGGACGTGCCCAGCCTTATGATCCCAATTTCTATGATGAAACGTATGACTATGGTGGCTTCACGATGATGTTTGATGATAGAAGGGGACGGCCAGTGGGCTTTCCAATGCGTGGAAGNNNNNGTTTTGATCGAATGCCCCCTGGTCGCGGTGGACGACCTATG…	ChrZ	5e-90	335	0.95	209	52722517	1	1	chrUn_random	4e-75	285	0.9	217	38157052	2	P61980	Heterogeneous nuclear ribonucleoprotein K - Rattus	0	231	0.78	30	9.24574	9.00067	9.28945	9.23033	9.29522	9.10923	9.61439	9.22589	9.56479	9.25438	9.68683	9.31374	9.24429	9.42607	9.19681	8.94491	9.14651	9.55308	9.48299	9.5001
sex-biased in both species gene nr27	PTA_05.3429.C1.C3976_at	DV953765	PTA_05.3429.C1.Contig3976	Synphilin 1 (Alpha-synuclein interacting	TC188375	contig from multiple zebra finch brain ESTs, http: titan.biotec.uiuc.edu cgi-bin ESTWebsite estima_start?seqSet=songbird	mRNA	AAATATGAGACATACCCCTCACCAGCAAAACAGCAGCTGTTAGGATGCCTTAATTTGTATCAGACCATATACAAATCTTTTTTATGATATATGTGTATATGTAACTTGTTTGTAAGCTGTGCTGTGTAAAGGCATGGGTGAGCAGAAGTAACAGTTTGAAAATTGTTATGACACTTGCAATCTCCAAAATGTTTGTTAGGCCACGGAACACATTTTGTACTTTGTGTCTTGCATGGATATATTGTCATATATCTTTATTTCCCTTTGTCAACAGCATATACTGTCAAAGTTTCATCAGGACTCTGCCTGTGCAGCTCCTCAGTGAGATCAAGGCAAAAGCATTGGATTTTTTTAGTATGTTTCGTCTGTTGTTATTACTATTTTTTTTGTAAAAAGGAA…	ChrZ	0.0	1041	0.96	591	23430310	1	1	chrZ	6e-53	212	0.85	276	73776754	1	\N	\N	\N	\N	\N	0	6.27086	6.63147	6.50344	6.64944	6.73548	6.85371	6.81727	6.83454	6.79492	6.74135	6.86213	6.46517	6.43654	6.56073	6.288	6.46581	6.5445	6.63211	6.72293	6.662
sex-biased in both species gene nr28	PTA_05.6256.C1.C6847_at	CK315522	PTA_05.6256.C1.Contig6847	TC188501	TC188501	contig from multiple zebra finch brain ESTs, http: titan.biotec.uiuc.edu cgi-bin ESTWebsite estima_start?seqSet=songbird	mRNA	TAATGTGGAGTGCTTCCTGAGCCATGTGTGCTGTTTGCCTACTGTAAGGGCTGAGCCTTTCATCTCCTGCAAGTTTTTGGGCTTCAGGGAACAGGCATGCCTTGAACCAGACTGCTGAGGCGGCATGTTCAGAGAGCAGCAGAGCTGCTTGCTCTTCTGAAGGCTTTCCTGGCCACAGGACAATTTCAAAGCCGTGTCCTTGTGTGCCCAAGCTTTGCTGTGCTAGCTGGTGATGCAGTCAATGGTTCTGGGCTGAACAGAAGCACTTTGAGCTGGTGAGCAATGCCGGAGTGGAGCTTAGTGGTACCTTTAGAGATCTCCTTGTCCTACTGCAGGATATTCCATAGAGTCATAAAGCATGGTTTGGATTGGAAGGGGCCTTTAAAGGTCACTAGTCCA…	ChrZ	0.0	827	1	417	39870181	1	1	chr4	2e-05	54	1	27	7937966	0	\N	\N	\N	\N	\N	0	7.25391	7.3252	7.24404	7.49449	7.21398	7.74815	7.89074	7.54294	7.83055	7.90589	7.61999	7.48879	7.59925	7.36491	7.47659	7.483	7.44817	7.68322	7.6986	7.70846
sex-biased in both species gene nr28	SB02041B2E04.f1_at	CK306823	SB02041B2E04.f1	Cyclic AMP-responsive element binding pr	TC188501	single-end EST, http: titan.biotec.uiuc.edu cgi-bin ESTWebsite estima_start?seqSet=songbird	mRNA	ACAGAACATGTCACTGCTCAGGCAGTTGCAGAAATTGCAGGCCTTTGTGAGACGGTCCACCCCCAAATCTACCAGAAGAAAAACATGCACCATGATTGTGGTTCTGTCTTTCTGCCTTGTTCTGTCTCCCAGCATCCGCTTACCTGGGAGTGTGGAGCCACAGCAGGAGCTCAAGGTGCTGTCACGGCAGATCCGCGAGTTTCCAAACCAGGGAGCACCTGATGTGCAGCACGACACTGAGCTGGAGGGCTTCAGCCCAGAGCCTGGAGACCCCTTGCTGTTGGGCAACCTCAGTCAGTCACGGGAAGAGGGGCAGAGTCCACTTAACTCCAGTCCCAGATCTTTCAACAGCAACTCATCCTCTGACCCTCCAGCAGCAGCAAGCTCCAAGCCGGGCCT…	ChrZ	1e-180	634	0.99	324	39871078	1	1	chrZ	1e-10	71	0.95	44	8505441	1	\N	\N	\N	\N	\N	0	7.55462	7.5618	7.77066	7.8501	7.59153	7.84088	8.26163	7.73738	7.95115	7.96932	8.11543	7.90008	7.90622	7.82425	7.84558	7.74096	7.69028	8.32199	8.04302	8.10581
sex-biased in both species gene nr29	PTA_05.1276.C1.C1620_at	CK307215	PTA_05.1276.C1.Contig1620	RC126, partial (5%)	TC188573	contig from multiple zebra finch brain ESTs, http: titan.biotec.uiuc.edu cgi-bin ESTWebsite estima_start?seqSet=songbird	mRNA	GGGCCGCAGGGTTTTCTCAATAGGAAAACAGAAAAGATGTTCGATATTAAGGCTTGGGCCGAGTACATCGTGGAGTGGGCTGCCAAGGACCCCTATGGCTTTCTGACGACCGTGATCTTGGCTCTCACGCCACTGTTTGTAATTAGTGCGGCGCTGTCATGGAAGCTTGCAAAAATGATTGAGGCCCGGGAACGAGAGCTGAAGAAGAAACAGAAACGCCAGGAGAACATTGCAAAGGCCAAACGAACAAAGAAGGATTAAATGGGCAAAAATGGCCTTCCTTGTGCAAAGAATCCACTTTTAAAATGAAATACTTGTACATTTTGTGTTGCAACTGTCCTTTGATACTTGATCCTGTTATTTCTTGAAATATGAAATTTAATACTTCCAGTGTATTTT…	ChrZ	0.0	932	0.98	491	49455853	1	1	chrZ	1e-69	268	0.85	334	18389472	1	Q5R4D8	UPF0542 protein FLJ76405 homolog - Pongo abelii	0	107	0.72	7	8.12399	7.92051	7.93718	7.8405	7.89181	8.09031	8.06683	8.19533	8.20538	8.16493	8.38906	7.91258	8.08633	7.74404	8.04018	8.00633	7.83685	8.16469	8.20735	8.41057
sex-biased in both species gene nr29	SB02045A1E08.f1_at	CK307956	SB02045A1E08.f1	RC126, partial (5%)	TC188573	single-end EST, http: titan.biotec.uiuc.edu cgi-bin ESTWebsite estima_start?seqSet=songbird	mRNA	ACGGCCCTTGAAATTTGGCTGCCTTACAGGTTGCAAGATGCTGACATAGTCAAAAAAGTCAGGTTTGTGTTGTAAATACATCAAAATTATTTGACCTTATTTCCAATTAATCTTTTCTTAATATAATTGATTATTTTTTCAAAGCCTAATTTTTTAATGATAATCTGTGGTGGCCTCTATGTAGTCTAGTTCAAAAGAGCTTGTAGCAGTCATTAAGATTTTACATTTTGCGTATTTCTAAGCAGCAGCACGGAGTATTCTAGCAGATACTCTTTGATAGGTTTAAAAATAAAACCTTAAAATAATACCATTGTTCAAATGAAGAGACCTACAGAGCTGGCTGACACCAAGGGGGATCAGAAGTGGGGAGTCTAACTGAAATTATTTTTAAGTGTGAAG…	ChrZ	0.0	1166	1	588	49454701	1	1	chrZ	0.033	44	0.96	26	58506164	0	\N	\N	\N	\N	\N	0	7.22586	7.48832	7.32527	7.37968	7.40045	7.51933	7.46071	7.32533	7.61125	7.69983	7.70434	7.4687	7.08721	7.07683	7.53398	6.78074	7.38119	7.56775	7.40865	7.69729
sex-biased in both species gene nr31	PTA_05.5934.C1.C6520_at	CK305515	PTA_05.5934.C1.Contig6520	Autophagy protein 12-like (APG12-like) (	TC189123	contig from multiple zebra finch brain ESTs, http: titan.biotec.uiuc.edu cgi-bin ESTWebsite estima_start?seqSet=songbird	mRNA	ATCCAGGGCCTCGTGGAGTTCATAAAGAAGTTCCTCAAGCTGATGGCCTCCGAACAGCTGTTCATATATGTAAACCAGTCTTTTGCTCCATCTCCAGACCAAGAAGTGGGGACCCTCTATGAGTGTTTTGGAAGTGATGGCAAGCTTGTACTGCATTACTGCAAAACTCAGGCATGGGGATGAATGACTGGCCACACAGTTGTTCAGGTTTTCTCTTCAAAAATGGAGAAAGGACTAGCTTAAACTCAAGCTGTAGACACACCAAAAGAGGGATTTTTTGCATTTCTGCCTATGAAAATATTATGCAGGTGAATAGCATAAGCAAAGAGCTGATTTGGCTATATGATCACATGGCTTTTTTTCTAATGTAGATCGGGGGTACAGAAAAAACACCTGCAC…	ChrZ_random	7e-31	139	0.94	117	2648745	1	1	chrZ	3e-20	103	0.96	60	71048558	1	Q9CQY1	Autophagy-related protein 12 - Mus musculus	0	122	0.93	20	7.98232	8.20531	7.83403	8.17001	7.98142	8.45519	8.46952	8.29293	8.56644	8.55075	8.64621	7.95015	7.97544	7.89784	8.22671	7.95597	8.16229	8.43394	8.51183	8.58076
sex-biased in both species gene nr32	PTA_05.1103.C1.C1401_at	CK302831	PTA_05.1103.C1.Contig1401	Cyclin-H (MO15-associated protein) (p37)	TC189440	contig from multiple zebra finch brain ESTs, http: titan.biotec.uiuc.edu cgi-bin ESTWebsite estima_start?seqSet=songbird	mRNA	TCCGTTGTGGGTACAGCTTGCATGTATTTTAAACGTTTTTACCTCAATAACTCAGTGATGGAGCATCATCCTCGGATAATAATGCTAACATGCACATTTTTGGCCTGCAAAGTAGATGAATTTAATGTATCCAGTGCACAGTTTGTTGGTAACCTTCGAGAAAGTCCTCTTGGACAGGAAAAAGCTCTTGAACAAATACTGGAATATGAACTACTACTTATTCAGCAACTGAACTTCCATCTGATCATCCACAACCCATACAGACCATTTGAGGGATTTTTAATTGATATTAAGACTCGCTATCCAGTGCTGGAAAATCCTGAAGTTTTAAGGAAAACAGCTGATGACTTCCTTAATCGAGTGGCTCTGACAGATGCGTATCTGCTCTTTACTCCCTCA…	ChrZ	1e-115	418	1	211	24537973	1	1	chrZ	3e-54	216	0.88	205	59654713	1	P51946	Cyclin-H - Homo sapiens (Human)	0	283	0.81	30	7.38064	7.24349	6.59317	6.91883	7.1321	7.69558	7.74027	7.70474	7.9224	7.60394	7.69879	7.42363	7.09238	7.08311	7.33799	6.84084	7.33713	7.73694	7.85483	7.98813
sex-biased in both species gene nr33	PTA_05.5935.C1.C6521_at	CK313884	PTA_05.5935.C1.Contig6521	Peroxisomal multifunctional enzyme type	TC189803	contig from multiple zebra finch brain ESTs, http: titan.biotec.uiuc.edu cgi-bin ESTWebsite estima_start?seqSet=songbird	mRNA	GTACCAGCCTTGGAAAAGCCTTCTGCTCGAGAGCCTCTGATGACTGAAGGGCTGCAGAGTAACCTTGTGTTTGAAGAAATTGGTCGTCGTGTAAAAGAGATGGGAAATGAATTGGTAAAGAAAGTAAACGCCGTATTCCAGTGGGACATCACTAAAGATGGAAACACAGCAATGCAGTGGACAATTGACTTAAAGAATGGCTCTGGAGCAGTGTATCAAGGACCTGCCAGAAATTCTGTTGATACTACCTTCACTCTCTCGGATGAGGATTTCATGGATGTGGTACAACAAAAGATCACCCCCCAAAAGGCATTCTTTTCTGGCAAACTAAAAGTGAAGGGGAATATCATGCTGAGCCAGAAGCTGGAAATGATCCTGAAAGACTATGCCAAACTCTGA…	ChrZ	1e-72	278	1	140	24452025	1	1	chrZ	2e-39	167	0.92	120	69622141	1	O42484	17-beta-hydroxysteroid dehydrogenase type IV -	0	223	0.84	30	6.21362	6.40298	6.16599	6.56511	6.26961	7.16221	6.82212	6.85121	6.82337	6.66834	6.97758	6.37258	5.97065	6.30805	6.33085	6.2129	6.39196	6.92347	6.82001	7.01355
sex-biased in both species gene nr34	PTA_05.1892.C1.C2335_at	DV958433	PTA_05.1892.C1.Contig2335	Possible global transcription activator	TC189905	contig from multiple zebra finch brain ESTs, http: titan.biotec.uiuc.edu cgi-bin ESTWebsite estima_start?seqSet=songbird	mRNA	AGAAGAGGCAGACCTCCTGCAGAGAAGTTGTCACCCAATCCACCCAAACTGACAAAACAAATGAATGCCATCATTGATACTGTGATAAACTACAAGGACAGTTCAGGACGGCAGCTAAGTGAAGTATTCATACAGCTGCCATCTAGGAAAGAACTACCAGAGTATTATGAATTGATTAGGAAACCAGTGGACTTCAAAAAGATAAAGGAAAGAATTCGCAACCATAAATATCGGAGTCTTGGGGATTTGGAAAAAGATGTCATGCTGCTGTGTCACAATGCACAGACATTCAACTTGGAGGGATCTCAGATCTATGAGGATTCCATTGTTCTTCAGTCTGTGTTCAAAAGTGCACGACA	ChrZ	2e-55	220	1	111	64886363	1	1	chrZ	5e-40	168	0.93	117	27218108	1	Q90755	BRM protein - Gallus gallus (Chicken)	0	239	1	30	6.07934	5.79346	5.73106	5.84519	6.13819	5.95102	6.27523	6.0208	6.52755	6.20908	6.82937	5.99565	5.57743	5.90025	5.71014	5.73434	5.70213	6.41044	6.10448	6.6005
sex-biased in both species gene nr35	PTA_05.4197.C1.C4749_at	DV948179	PTA_05.4197.C1.Contig4749	TC189906	TC189906	contig from multiple zebra finch brain ESTs, http: titan.biotec.uiuc.edu cgi-bin ESTWebsite estima_start?seqSet=songbird	mRNA	AAGAGCTGGTGTTTCCTAACTCTCTGTCTTTCCTCTCTAAAGAAGTCTACAGCAATTAGATGAAATTTCTTGAAAGAGAAATACTAGATAACACAGTACCTTTCTTCAGGCTATCTTGATTTGTCAGTTTAATTGTCATATTTCTTCCTCATACTTCCTTTTATTTTTCCTTCTTTAACAAATTCCACAGAATAGCTGGAAAGAATTTCTGACTTGTCTTGTGTCTCTTACCTCTAGGACCAGTCGGAAGCA	ChrZ	1e-140	500	1	252	64879088	1	1	chrZ	9e-41	170	0.86	191	27225225	1	\N	\N	\N	\N	\N	0	8.51553	8.26887	8.36088	8.64899	8.60866	9.34687	8.76475	9.27478	9.16541	8.90669	9.36719	8.85758	8.55889	8.4581	8.73491	8.49709	8.72835	9.15884	9.15815	9.24803
sex-biased in both species gene nr35	SB03016B1D10.f1_at	DV950201	SB03016B1D10.f1	http://genome-www4.stanford.edu/cgi-bin/SMD/source/sourceResult?choice=Gene&option=Name&criteria=	TC189906	single-end EST, http: titan.biotec.uiuc.edu cgi-bin ESTWebsite estima_start?seqSet=songbird	mRNA	AAAAAAGTCTTTTGTAGCATTGATAATAACCAGGAGAAGTCATTAAAAGCCACTGCTTATTTTATTTTTCATCAGGCAGTTTTCAGATTTTTTATTTGTCCTGTATTGGTTTTTTACACTGTGGTACATATATGCGACTTTGTTTAATAGCTTATAACTGTTCAGTAGTTAGCTTTCATACACTTTACCCCATATACA	ChrZ	5e-39	165	1	83	64878342	1	1	chrZ	8e-16	87	0.92	64	27225940	1	\N	\N	\N	\N	\N	0	7.00382	6.99735	7.00665	7.26007	7.69419	7.51171	7.72424	7.92783	7.57381	7.81929	7.90317	7.44507	7.35476	7.13812	7.29576	7.25072	7.49497	7.70055	7.80226	7.51025
sex-biased in both species gene nr37	PTA_05.6213.C1.C6804_at	CK305229	PTA_05.6213.C1.Contig6804	TC190056	TC190056	contig from multiple zebra finch brain ESTs, http: titan.biotec.uiuc.edu cgi-bin ESTWebsite estima_start?seqSet=songbird	mRNA	GCAGCTTCTGACACTAGAATGGTTGTTTTGTAAGCTGAACTAGTTCAAAAGGCTGAAAATGCAGCAATCATCAGATACTGATCAGATACATCAGATGCATCTTTGGATATCTGCATCTGTTTGGAAAATTTGGATGTTGCCAAACTAGATCTGAAGGATATGACTTGATAGAACTTGTACTGGGGATGAAGATGAGCTGGTTACTCTGTCTGAGAACCTGAAAATCTTCAACAAATTTATCTGTGAAAAATGTGATGCACTTTGAAAAAAACTTACCTTAATTGGGCTGAGCTGGCTTATCTGAAGTTGTGCAGATTCTCTTTAATCAGATTGTCCACCTGTATTTTTGTCAAGTTGTACAGATAATGCTGTATTTGAATTGCCGCTGTTCATTTACAG…	ChrZ	0.0	983	0.98	525	67339195	1	1	chrZ	6e-93	345	0.92	252	23463844	1	\N	\N	\N	\N	\N	0	9.13203	9.00354	8.86929	9.30812	9.29333	9.78454	9.60307	9.65989	9.74659	9.90034	10.04	9.06965	9.03974	8.97138	9.01354	9.11223	9.01767	9.77552	9.61554	9.91816
sex-biased in both species gene nr38	PTA_05.7671.C1.C8222_at		PTA_05.7671.C1.Contig8222	http://genome-www4.stanford.edu/cgi-bin/SMD/source/sourceResult?choice=Gene&option=Name&criteria=	TC190220	contig from multiple zebra finch brain ESTs, http: titan.biotec.uiuc.edu cgi-bin ESTWebsite estima_start?seqSet=songbird	mRNA	GGAGCAGCAGCAATGTGACCAACTTGCAGGATGCCTACAAAAGGCTAACTAGTCATCGATGCCGCATGCTCCGCCGTGGCATAGCAGCTGAACCAGTGTTTGTTGGATACTGTGCCCATGAAGCAAGGGGGCCATAACTACTGAGAAGACTTCTTGTCAACAGCCTGAAGTGCCTCGGGGATATGAATATGTATGTGTGGTTTCGTATCTGAATCAAGACTTA	ChrZ	3e-77	291	0.99	151	67100364	1	1	chrZ	3e-15	85	0.9	71	23700373	1	\N	\N	\N	\N	\N	0	7.97247	7.87716	7.52979	7.55182	7.94861	8.32235	8.26301	8.38814	8.33577	8.22477	8.30276	8.16738	7.7006	8.15884	8.22642	7.8612	8.11022	8.20262	8.19079	8.51959
sex-biased in both species gene nr38	SB03048A2E12.f1_at	DV960732	SB03048A2E12.f1	Beta-hexosaminidase beta chain precursor	TC190220	single-end EST, http: titan.biotec.uiuc.edu cgi-bin ESTWebsite estima_start?seqSet=songbird	mRNA	TACAAACCTGGATGCCATGGCTTTTAATAAGTTCAATGTTCTCCACTGGCATATAGTAGATGATCAGTCCTTCCCTTACCAGAGCGTTTATTTCCCTGAATTAAGTGATAAGGGGGCATACTCCTCTAATCTCATCTACACTCCTACTGATGTCCGTCTGGTGATTGAGTATGCCCGGTTAAGAGGCATCAGAGTTATCCCGGAGTTTGATACGCCAGGACACACGCAGTCTTGGGGAAAAGGTCAAAAAGATCTTCTCACTCCTTGTTACAATAGAGGACAGCCAACTGGGTCCTTTGGAC	ChrZ	3e-69	266	1	134	67092771	1	1	chrZ	2e-33	147	0.91	110	23707028	1	P49614	Beta-hexosaminidase subunit beta precursor -	0	177	0.82	30	7.59921	7.44881	7.51142	7.25906	7.52654	7.61281	7.81129	7.99644	7.97933	7.90521	7.77959	7.45928	7.4642	7.39444	7.52374	7.1972	7.31631	7.96833	7.84422	7.68863
sex-biased in both species gene nr39	PTA_05.3720.C1.C4270_at	DV950902	PTA_05.3720.C1.Contig4270	Peptidyl-prolyl cis-trans isomerase C (P	TC190268	contig from multiple zebra finch brain ESTs, http: titan.biotec.uiuc.edu cgi-bin ESTWebsite estima_start?seqSet=songbird	mRNA	GTTAGCATGGCTAATTCTGGCCCAGACACCAATGGATCCCAATTTTTCATCAGTGTGACAAAGCCTTCCTGGTTAGATGGAAAACATGTAGTATTTGGCAAAGTCCTTGATGGAATGTCTGTGGTGCACTCAATAGAACTTCAGCAGACAGATGAACATGATCGGCCCCTTCAAGACTGTGTGATTGTGAACAGTGGCAAAATAGCTGTAAAGGAACCATTTGTAGTTGAAGTTGGTGACTGGTGAGACCAATAGCCAGCATGGAAAGTAAAACTTAATCACTTCTCTTTAATGCCGGTTTTTGATCAATCTCAATGATCCACTGAGTTTTCTTCTCTAAACATATTAAGTTACATTTAGGCAATGCTTATAATTTGCCAAATACAGAAGAGATAAGAC…	ChrZ	0.0	652	1	329	23199847	1	1	chrZ	2e-37	161	0.92	117	73947221	1	Q6AYQ9	Peptidyl-prolyl cis-trans isomerase - Rattus	0	148	0.85	30	6.87174	7.00888	6.8918	7.08495	6.70847	7.52641	7.2764	7.42773	7.14668	7.19219	7.5587	6.74247	6.55312	6.95017	7.053	6.6731	6.83248	7.33665	7.33385	7.24506
sex-biased in both species gene nr40	PTA_05.6190.C1.C6780_at	CK305271	PTA_05.6190.C1.Contig6780	Ankyrin repeat family A protein 2	TC190301	contig from multiple zebra finch brain ESTs, http: titan.biotec.uiuc.edu cgi-bin ESTWebsite estima_start?seqSet=songbird	mRNA	AGTGGGTGCCACTATGCCAAGTGTCCTTCATCATCACATCATTGATACCTATTTACAGGAAGAAATATGTTTAGATATGTAGGGATACCACCACAAAATATGTTGTTAATAATATGTATTGATATGTACTGTTAATAATACCAAAATATGCACTGTGTGTGAAGCTTTTGAGACCCCCAGTTAATATTTATTCTGGCTGGAGCCAGAACAGGGTTCATTTTTGCAGTAGTGAGGAGGGGGCTAGGACCAAGAGCTGTATAACCGTATCTCGTTGGTAAGAGGAGTCAGTCCCTTCCAGGGAGAAGGAGTTCCTTCCAGTCAGGGTGGACTGGTTGCAGTGGGGTCGGTGGAGCTCTGCAGTAAGAATTTTTGCATGTGAATCCTTCTCTCTTTTGTACA…	ChrZ	0.0	878	1	443	66608668	1	1	chr2	0.006	46	1	23	31739372	0	\N	\N	\N	\N	\N	0	6.69545	6.79316	6.78447	6.75289	6.85556	6.89648	6.7514	6.96315	6.86212	6.82531	6.75348	6.63551	6.90456	6.77612	6.63395	6.91314	6.81073	6.86348	6.81058	6.60938
sex-biased in both species gene nr40	PTA_05.6374.C1.C6961_at		PTA_05.6374.C1.Contig6961	http://genome-www4.stanford.edu/cgi-bin/SMD/source/sourceResult?choice=Gene&option=Name&criteria=	TC190301	contig from multiple zebra finch brain ESTs, http: titan.biotec.uiuc.edu cgi-bin ESTWebsite estima_start?seqSet=songbird	mRNA	CTGTCTTATTTAAAGCTGAATGCAACAGCCACGCTTCTCCTTCCCCTGGTATCCAAGTAAGACATGTTTATACTCCATCAACTACTAAGCATTTCTCACCAATAAAACAATCAACTACACTAACTAACAAACACAGGGGAAATGAAGTCTCTACAACACCTCTGCTTGTAAACTCTTTATCAGTTCAT	ChrZ	1e-85	319	1	161	66614213	1	1	chrUn_random	2e-65	252	0.94	159	31625321	1	Q6NRS9	MGC81501 protein - Xenopus laevis (African	0	125	0.96	14	5.2979	5.26906	5.3285	5.2381	5.0301	5.59154	5.66784	5.39666	5.62136	5.47551	5.78619	5.51947	5.07395	5.5183	5.41827	5.31943	5.18756	5.35266	5.77027	6.03044
sex-biased in both species gene nr40	SB02022B1D03.f1_s_at	CK304051	SB02022B1D03.f1	Ankyrin repeat family A protein 2 (RFXAN	TC190301	single-end EST, http: titan.biotec.uiuc.edu cgi-bin ESTWebsite estima_start?seqSet=songbird	mRNA	GCTACGGTTGCAGTTTGTCCAGAAAATTTGGCTTGGCTGACCAGAATTGCATCTGGCTGCAAACAATGAAGCATCTTTTTGCGTGATGCTTTTACAGGGCTGCTATCATGGCATCTTCAACAAACTTAGATGCCGGGGCCCAGTTAATTGTGGAAGAATGTACCACCAGCTACAGCCTCCCACCCATGCCAGACATTAAAGTGGAGCATCAGCTTGACACCAGCACAGAGGAAGGCCCAGCTCAGAGTGTCACCATGGGGATGAAATTCATTTTGCCCAATAGATTTGATATGAATGTCTGCTCACGATTTGTGAAGTCTTTGAATGAGGAAGACAGTAAAAATATTCAAGATCAAGTCAACTCTGACCTTGAAGTTGCATCTGT	ChrZ	0.0	735	0.99	379	66616155	1	1	chrUn_random	2e-79	299	0.88	279	31627351	1	Q5ZIC2	Putative uncharacterized protein - Gallus	0	176	0.94	14	4.98291	5.0593	4.98271	5.24233	5.035	5.00245	5.27699	5.02989	5.27495	5.43532	5.16686	5.19247	5.21604	5.00196	5.14955	4.95942	5.15667	5.18524	5.19113	5.13735
sex-biased in both species gene nr41	PTA_05.6018.C1.C6607_at	CK313926	PTA_05.6018.C1.Contig6607	TC190364	TC190364	contig from multiple zebra finch brain ESTs, http: titan.biotec.uiuc.edu cgi-bin ESTWebsite estima_start?seqSet=songbird	mRNA	TTCTGTTCCCAGCATCTACTGCTAACCAGTGTGGGCCTATGGAATAAAAATACAATATTTTAGAAAAATAGAGGGAATCTAAAGATTTAAAAAAGAAAAACACTTAATAATAGTGTTCTGCGAGCATCAGAGTGCAATTTTCAAGGGAGTGATTATAAGGGGTTAGCATATAAAAGTAAAGCTTTCTCACTGTAGGAAAGCTTACTAAATAATTAGAAATAGGAAAAGCAGAAATGCTTTGAAGTTACTTTAAAAAAATTACACTCATTTCATTGTCCATTGCTCCAAGCATATGCTTGTTCTAAGGGGATATCTTGCTGCCATCATGTCTAGTTAGCCATTACTATTTATTTTGAAAGCTGCAGGTGCTATTCATGTGGCTAGTTCAACTCCATACCA…	ChrZ	0.0	952	0.96	537	40508664	1	1	chrZ	7e-34	149	0.85	189	9102822	2	\N	\N	\N	\N	\N	0	9.00383	8.6178	8.57699	8.9601	9.16015	9.62663	8.87534	9.21328	9.1065	9.18634	9.38151	9.03696	9.01085	8.63895	9.0719	8.93979	8.90842	9.25211	9.08756	9.62747
sex-biased in both species gene nr41	SB03047B1B04.f1_at	DV960437	SB03047B1B04.f1	TC190364	TC190364	single-end EST, http: titan.biotec.uiuc.edu cgi-bin ESTWebsite estima_start?seqSet=songbird	mRNA	GCATTTGTGTTTCTGTTGCTATGTGTATTTTGACCTTTTATTTAGAAGTATTTTTGTTTGCCTTTGACACTAGTTGTATGAGTTACTTTGTGTTAGGTAGTAAAACAGTTCCCCTCCCAATTAATATTTTAGAGAAGGTTTTTTTTTCCTTTTTTTGTAAAGTGAGACTGCAGGATTATGTTTTTTTCTAAATGTGAAGGGGTTACAACACATAATTGTCCTGCCATTTGAGTGCTCAGAATCCAATGTTTTTGCCAATCTTGTGGCATTTGTCTTCTTAGTGTGATATAACAGTGTAATTAAGACAAATTTGTGTTAATCTAATCGAGTTTGCTGTTAGTTGTGCATTAGCAGTATAAAAGCTAATATATACAGTATGGTCTTGCAACAGTTTTAAAG…	ChrZ	1e-142	509	0.97	278	40509755	1	1	chrZ	5e-72	276	0.87	277	9104251	2	\N	\N	\N	\N	\N	0	7.78744	7.30878	7.37467	7.88081	8.21972	8.43669	7.63872	7.94204	7.92133	8.06311	8.48849	7.80233	7.83784	7.64911	7.99281	7.77442	7.68182	8.01018	7.94107	8.55132
sex-biased in both species gene nr42	PTA_05.6617.C1.C7197_at	CK301837	PTA_05.6617.C1.Contig7197	PHAX {Homo sapiens;} , partial (86%)	TC190470	contig from multiple zebra finch brain ESTs, http: titan.biotec.uiuc.edu cgi-bin ESTWebsite estima_start?seqSet=songbird	mRNA	GAGAGCGGCTCCGAATCCGATGACGACAGCTGCCTGTGGAAGCGAAAGAGGCAGAAATGCTTCAACTTCTCCCCTGGCAAGCCCGAGCCCTTCCAGCTCAGTCAGAGCCACCAAAAACAAACTGCTCTGCGTGGGAAGAAGGTCAACAACATCTGGGGCGCCGTGCTCCAGGAGCAGAACCAGGATGCGGTGGCAACTGAGCTCGGGATTCTGGGCATGGACGGTTCAATTGACAGGAGCAGGCAGTCTGAGACTTACAACTACCTGCTGGCTAAAAAGCTGATGAAGCAGAAGGAGGCAGAGACTTTGGATAAGGAGCTGGATGAATACATGCACGATGACAAGAAGACATTGCCGGCAGAGGAGGAGAACGGGCAGGGCTTCCTCAAACGGAAGCGG…	ChrZ	0.0	987	0.99	506	68898848	1	1	chrZ	3e-76	289	0.83	398	55051052	1	Q5ZLY0	RNA U small nuclear RNA export adapter protein -	0	355	0.92	11	5.97317	6.12864	5.94969	5.64441	5.83444	5.80891	6.0363	5.86473	6.3207	5.81241	6.28641	6.02817	5.83897	5.91852	5.93675	5.84835	5.7839	6.13374	5.89055	6.01078
sex-biased in both species gene nr42	SB03004A2G08.f1_at	DV946138	SB03004A2G08.f1	PHAX {Homo sapiens;} , partial (86%)	TC190470	single-end EST, http: titan.biotec.uiuc.edu cgi-bin ESTWebsite estima_start?seqSet=songbird	mRNA	GAGCAATGCTCTTTACTACGGATAAACAGAAAAAACAGAATAAATTTAGTCTTGATATAAATGATCATATATTCTTAATGTGGCAGTGTATTGACAAAAACAGTATTTAGAGGATTAAGACCTGTAAAAACAGATTGGTTTGTGAAATAATTTTAGTGGTCAGTGACCTTTGAATAACAACCTTGTAAATAAGCAGTATTGAGCAATGTATGTTTCAGATTTCTGCAGTATTTTTATTCTTTGTATTCCAATGGTGACTTGAGCTTCCTATCTGTTCTTTCTAAACATTTTCCATTATTAGGCACATACCTAAGTTCCATGGATCTTTTTGTTTGCAGACAAATTTAACTGAAAGTCTTCAGAGTAGTGAGATTTTACTGAACTGTGTTCCATTCAAGG…	ChrZ	0.0	884	0.99	454	68904691	1	1	chrZ	4e-07	60	0.87	62	55058050	0	\N	\N	\N	\N	\N	0	6.29102	6.02666	5.95872	6.17053	6.30559	6.55957	6.31088	6.76837	6.65561	6.6171	6.59882	6.16983	6.36165	6.07974	6.06077	6.07142	6.18298	6.27171	6.37312	6.70816
sex-biased in both species gene nr43	SB02024A2E12.f1_at	CK315349	SB02024A2E12.f1	hypothetical protein XP_844651 isoform 1 [Canis familiaris]	TC190691	single-end EST, http: titan.biotec.uiuc.edu cgi-bin ESTWebsite estima_start?seqSet=songbird	mRNA	TAAAACTAAGCTGGACGAGGCCACTGGTTTAGCTTCTTGAAATGAAGAACTGAAAACAGTTCGAAGGAAAATAAAACTGTTCACTTTCACATGTTTTGCTTCTTCTTTTGCAGCCACTTGAGGTGTG	ChrZ	2e-65	252	1	127	47949635	1	1	chr7	0.098	40	1	20	33988186	0	\N	\N	\N	\N	\N	0	6.01274	6.50432	6.20149	6.1376	6.79798	6.38733	7.06283	6.70587	6.98655	7.21271	7.11351	6.06496	6.43108	6.07688	6.63711	6.54343	6.30488	6.53081	6.51482	6.37516
sex-biased in both species gene nr44	SB02006A1F02.f1_s_at	CK310477	SB02006A1F02.f1	hypothetical protein XP_877025 isoform 2 [Bos taurus]	TC190695	single-end EST, http: titan.biotec.uiuc.edu cgi-bin ESTWebsite estima_start?seqSet=songbird	mRNA	GCCAGCGCAGGACTCTTCGATATGTTCCTGAAAGCTCTCAAGACAAAATTATTGCTGATGAAGATGTCTTTGAAACACTACTGAAAATATTCAAAGCTCTGTTCATAAACGACTTCAGTAGACAAGCAGAGATTCTGGCCTTACTTCCAGAAGTCAAGTGTCAATATCTGGAATTACTTACTGTGGAGCAGAAGCGGTCGAAAGTGCATTGATGGTGTCCTTATTGATGGGAATGATAAAGGACTGTCAAGATCAGTGTACAGGTCTTGCAGCAGAAGAGATCAACTTGGCCCTTTTCAAATGAGCGATGAGAGCTGGCTCACAGCCACCCTGCAAAACCCACTGGCAGTGGGACAGTATGTCAACAACTGCTCACATGCCACTTGAGGTG	ChrZ	1e-107	392	1	198	47943218	1	1	chrZ	2e-24	117	0.87	114	16823634	1	B2KI44	Putative uncharacterized protein	0	101	0.71	8	6.18789	6.15347	6.03026	5.99803	5.44367	6.1998	6.47384	6.49883	6.51021	6.27202	6.57202	6.02155	5.67812	5.99197	6.00905	5.89676	5.94632	6.2203	6.09281	6.44443
sex-biased in both species gene nr45	SB03026A1G06.f1_at	DV953504	SB03026A1G06.f1	Polyadenylate-binding protein-interacting 1	TC191082	single-end EST, http: titan.biotec.uiuc.edu cgi-bin ESTWebsite estima_start?seqSet=songbird	mRNA	TGTCTAACCTTTCACAACCCTTGTAACTTTCTTTTATTCTTCTAATTTTATGTAGTTTGATTTAATTTTGTAGTTGGAGTAAATTCATATATTTCATAAATGTTAACATTCTGAAGCCAACAGAATTTTTTTTTGACTTCATAAAATGATGTTAGTTTTCCTAGGATACTCCATTGTTCCTGTTGCCAAACTCAGTTGAACTGTTTCCTACTACCTGTTGCTGGTTAGACTTGAGTAGAAATCCTTACCAAAAACAAACATGAAGTATTTCCCAACAGTTAGCTACTCTAAAGAATACGCATTGTAAATATGCATGTAAATAATTCTGATAATATTTCATTGCTATTTGTTAGGTTAAATAAGTTGTGCATCTGCTAGTAGAGTAAGCAGTGGCTGTTT…	ChrZ	0.0	1066	0.97	586	44366953	1	1	chrZ	6e-13	79	0.92	56	13136700	1	\N	\N	\N	\N	\N	0	7.32707	7.23654	7.39765	7.22936	7.35868	7.64806	7.3041	7.81053	7.34894	7.54452	7.59692	7.11194	7.17399	6.72887	7.2027	7.57438	7.38546	7.3473	7.3973	7.27877
sex-biased in both species gene nr45	SB03045A2H05.f1_at	DV959740	SB03045A2H05.f1	Polyadenylate-binding protein-interacting 1	TC191082	single-end EST, http: titan.biotec.uiuc.edu cgi-bin ESTWebsite estima_start?seqSet=songbird	mRNA	GGGAATTCCGCCTGGATCACAAGATAAAGTTTCAGTTACTGATTCTGGACCAAAAATGGCTGAACCTCAGTTGGCTGTGGATCCTGTAGCAACATCAAACTTGTCTGCTAAAGCACCTGAATTTTATCCATCGGGGTACAACCAGAACTTCAATCAGAATTTCACAGATTCTTCCTTTGAAGATAGATGTGATGGCTATCTGACCCTGGCAGAATATGTACAAGACTTCCTAAATCACCTCACGGAGCAACCAGGTTGTTTTGAAACGGAAATAGAACAGTTTGCTGAAACACTGAATGGCTGGGTTATTGCAGATGAAGCTTTACAAGAACTTGTTGAACTTGTCTATCAGCAGGCCACCTCTGTGCCAAATTTTTCTTACATGGGAGCACGGTTGTG…	ChrZ	1e-102	377	1	190	44384113	1	1	chrZ	8e-55	218	0.89	190	13151560	1	Q8VE62	Polyadenylate-binding protein-interacting	0	234	0.74	9	7.95852	8.00048	7.86988	7.9491	7.93585	8.07848	8.22936	8.02065	8.20859	8.14907	8.13438	7.98243	7.90221	7.89281	7.94581	8.20653	8.0098	8.22802	8.40555	8.01405
sex-biased in both species gene nr46	SB03033A2E06.f1_at	DV955711	SB03033A2E06.f1	hypothetical protein FLJ20265	TC191158	single-end EST, http: titan.biotec.uiuc.edu cgi-bin ESTWebsite estima_start?seqSet=songbird	mRNA	GAAGTGAACTACTGGGTGCCTTTATGGCAATAGCAGTTGCTATGCTTGCACCTGACATTCACAGCATATATAGAGGTGACAAGAACAAATTTTATTGGTTCATCATTGCACTAACAATCAGTTTTCTAACACAAAGTGGAGATCTCTGAACACTCCTTGTATTGTGAAATAATGCTAAAGAGGGGAGGAACTCTTAGGTGTCTATTCTGAGTTTGCCTTAGAATGAACTCATGTGTTTGTGTTCCCAGGAATTCTGCAGCAGTGGGTCACGGCTGCTTCTGCTACGCTCTGATGCGTTCAATTCCAGTTGCCATCTACGTTGTTTTGGTGACAGGTCTGCGCTACCACCTGTTCATATGGAGTGTCTTCTCTCCAAAGCTCCTGTACGAGGGAGTTCAT…	ChrZ	0.0	801	0.99	412	3225049	1	1	chrZ	1e-40	170	0.87	166	52129941	1	Q5RER7	Putative uncharacterized protein DKFZp469H0124	0	92	0.72	5	5.83193	5.92117	5.86372	5.62751	5.92505	6.2106	5.7503	6.35394	6.08335	6.23658	6.18993	5.77258	6.20212	5.62566	5.95724	5.62411	5.96159	6.16384	6.08319	6.35339
sex-biased in both species gene nr47	SB03028B1D08.f1_at	DV954155	SB03028B1D08.f1	hypothetical protein FLJ20265	TC191159	single-end EST, http: titan.biotec.uiuc.edu cgi-bin ESTWebsite estima_start?seqSet=songbird	mRNA	TAAGCTTAGCAACTCCATGGATCATCCTTATTTGCTGCCGGCTGCTTCGATCCTTGAATCAGACAGGTGTTCAGTGGGCTCATCGGCCAGACTTTGGACACTGGTTGACAAGCTCTGAACATAAATCTGAGCTCTCCTTCTTGGCTGCAGTCTCCCTTCTTATGATCTTCTTTCTGGTTCAGAGAAGATGCTCCCTGGTTTCAAAAATTGCTATGGCACTGGGGCTCCTGGGAATCTACAGTTACCGGGCAGCTATTGGAAATGTCACATTTCCATGGCAACATGGTGGCAAAGATATTTCAAAGGGGATTACTGAAGCTCGTTTTGTTTATGTCTTTGTTCTTGGCATAGTCTTCACTGGCACTAAAGATTTACTAAAGTCACAGGTTATTTCTGCAG…	ChrZ	1e-103	379	0.99	195	3262440	2	1	chrZ	5e-59	232	0.91	177	52173358	1	Q5RER7	Putative uncharacterized protein DKFZp469H0124 -	0	241	0.74	5	7.11073	6.8836	7.14885	7.39191	7.10796	7.52278	7.2707	7.60175	7.45152	7.53069	7.99759	7.31919	7.2854	6.91698	7.2963	7.05045	7.05184	7.65726	7.33271	7.78165
sex-biased in both species gene nr48	PTA_05.7301.C1.C7875_at		PTA_05.7301.C1.Contig7875	http://genome-www4.stanford.edu/cgi-bin/SMD/source/sourceResult?choice=Gene&option=Name&criteria=	TC191213	contig from multiple zebra finch brain ESTs, http: titan.biotec.uiuc.edu cgi-bin ESTWebsite estima_start?seqSet=songbird	mRNA	AGGTCACTGAGCACTTCCACATGGCGGCTGGCGCAGAACCAAACTCGAGACACGCAACTCATCACAGTTGATGAAAAATTGGATATCACTACTTTAACTGGTGTTCCAGATGAGCACATCAAAACCAGAAAAGTTCACATTTTTGTTCCAGCACGTAATGCAATGCAGTCAGGAGCTAACAATACAAAGAAATGGAAGATGGAATTTGATAACAGGGAGCGCTGGGAGAACCCTTTAATGGGCTGGGCATCTACAGCTGATCCTTTATCCAACATGGTTCTTACTTTCTCTACTAAAGAAGATGCCATTGCTTTTGCTGAAAAA	ChrZ	4e-93	345	1	174	46676020	1	1	chrZ	1e-71	274	0.94	174	15467622	1	Q5ZJL0	Putative uncharacterized protein - Gallus	0	214	0.95	30	11.0042	10.9433	10.4567	10.9339	10.8348	11.7896	11.4141	11.3976	11.3228	11.1759	11.5646	10.9546	10.7252	10.6174	11.0144	10.8607	10.8635	11.5035	11.4459	11.623
sex-biased in both species gene nr49	0063P0030Z_B02.x0_s_at	DV580609	0063P0030Z_B02.x0	http://genome-www4.stanford.edu/cgi-bin/SMD/source/sourceResult?choice=Gene&option=Name&criteria=	TC191268	x-end read, zebra finch brain cDNA clone, http: songbirdtranscriptome.net	mRNA	GTCTCCGCTCGGATTATCAAGCACTTCGGCGTGAAGCACCTCTCCAGCGGCGACCTGCTGAGGGACAACATGCAGAAGAAGACAGAAGTGGGAATCCTTGCCAAGTCCTACATTGATCAAGGGCAGCTTATTCCAGATCACATCATGACACAACTAATGCTGAATGAGATAAAAAGTCTAGACCAGCACAATTGGCTATTGGATGGTTTCCCCAGAACAGTTGCTCAGGCAGAAGCCCTCAATAAAGAATGTCACATAGACACTGTGATTGACCTGGACGTGCCATTTGAAACCATAAAGTGTCGGCTTACAGCACGCTGGATCCACCCTGCTAGTGGCAGAGTCTACAATCTTGAATTCAGTCCTCCCAAAGTGCAG	ChrZ	5e-93	345	1	174	64128317	1	1	chrZ	3e-57	226	0.91	174	27995015	1	P08760	GTP:AMP phosphotransferase mitochondrial - Bos	0	191	0.71	30	7.61935	7.65997	7.38006	7.7221	7.75971	8.42269	8.49931	8.00355	8.22144	7.97913	8.59954	7.84398	7.43926	7.60302	7.87134	7.9822	7.90331	8.71701	8.36195	8.28714
sex-biased in both species gene nr49	PTA_05.3516.C1.C4065_at	CK316513	PTA_05.3516.C1.Contig4065	GTP:AMP phosphotransferase mitochondrial	TC191268	contig from multiple zebra finch brain ESTs, http: titan.biotec.uiuc.edu cgi-bin ESTWebsite estima_start?seqSet=songbird	mRNA	AACCAAGTTGCCAGATGTGAGCCAGAAAGATGCTGCCAAGCCCAGGTGAAAATAGGTCAAACTTCTGCTCATCTTTCATAGCTCACTCCCAATTACATGAGATTCATCAATCAAGGATTTGTCCAAGTAGTCTACCAGACTCATCAATAATTTAAGTCCTATGCTGCCCTTAACTTACACTATGGTAAAATTTTGTTGCCTGTGGTTACCACTTCAATGCTGTATT	ChrZ	1e-124	448	1	226	64131257	1	1	chrZ	6e-20	101	0.92	71	27991115	1	\N	\N	\N	\N	\N	0	7.73945	7.76971	7.51695	7.82926	8.01011	8.74789	8.58292	8.38047	8.20932	8.47809	8.48636	7.77026	7.67853	7.17468	7.88569	8.14642	7.92371	8.47003	8.60336	8.33804
sex-biased in both species gene nr49	SB02043A1G05.f1_at	CK307280	SB02043A1G05.f1	http://genome-www4.stanford.edu/cgi-bin/SMD/source/sourceResult?choice=Gene&option=Name&criteria=	TC191268	single-end EST, http: titan.biotec.uiuc.edu cgi-bin ESTWebsite estima_start?seqSet=songbird	mRNA	CCTCCCAAAGTGCAGCTGTTGTGGCATCATATTTCACCTGGAAGCTCTATTAATTTACATCAGAAGCACTGCAGGCCCTGTAGTTTTTGGATTTCAGTGTTGCAGGAAAAGAGGCCAGCTCAAAATACCAGGGCATCGATGA	ChrZ	1e-60	236	1	119	64129194	1	1	chrZ	0.002	46	0.93	31	27994085	0	\N	\N	\N	\N	\N	0	5.37635	5.4002	5.2607	5.45167	5.41437	5.44225	5.57471	5.30239	5.3743	5.39767	5.67979	5.25714	5.21601	5.35596	5.38131	5.17672	5.35034	5.29437	5.4395	5.41276
sex-biased in both species gene nr50	PTA_05.287.C1.C398_at	DV961485	PTA_05.287.C1.Contig398	Small glutamine-rich tetratricopeptide r	TC191289	contig from multiple zebra finch brain ESTs, http: titan.biotec.uiuc.edu cgi-bin ESTWebsite estima_start?seqSet=songbird	mRNA	ATTGCCTAGATTGTTTCAGTCATGCAACATGTCTTAATCACAGGGTGTGGAAGGATGCTTTTCCTGTGCAGTAACTGCACTGTATCTTGCGCTAAAATTTTTCATCCTGCTAGATAAAGTGGTAAACCACAATCCCTGTAAATATTGCTTTAATTTAAGATCAATTGCAGTTTATCATTCAACTGAGAAAATCTACATTTACACCTAATAGGTTTTGTATCATTACTGTTCCATCAGTGTATAAGTACGATAATTTGTTAGAGAATAAAGTATTTTGCAATCAATTGTGAACTCCTGTAACCTGCTTGCATGGGAGTATATTCTTCTAACTATGATCATAAAGACACTTAATGAAATATTCAGCTTAGAAATTGTTTCAGTTGCGCTCTTGGTTTTGTA…	ChrZ	0.0	1118	1	564	50937511	1	1	chrZ	6e-19	99	0.82	170	20044973	1	\N	\N	\N	\N	\N	0	10.7517	10.5571	10.6902	10.7939	10.6707	10.9247	10.8756	10.8292	11.0291	11.2405	11.3587	10.6976	10.7022	10.0594	10.6142	10.3319	10.6535	10.9643	10.7968	11.1224
sex-biased in both species gene nr50	PTA_05.5310.C1.C5891_at	CK310433	PTA_05.5310.C1.Contig5891	Small glutamine-rich tetratricopeptide r	TC191289	contig from multiple zebra finch brain ESTs, http: titan.biotec.uiuc.edu cgi-bin ESTWebsite estima_start?seqSet=songbird	mRNA	CAGGAATGTTCTTCAGTGCTGCCACTCAAATATCGGCTCCGGATATGATTTCTCAGTTGCTCTATGAGCTCAGGATTCTGTTGCTGTATCTGCTGTGCAAACTGCTGCCCCCTGTGTTGAACAGTTTTAAGTGAACTAAGCAAGTGAAAGCAGCACGTGTAAGAAAACAGGATATCCCAATACAGCTGAAAGGTGCACGACATTAAAATTAAGATTAAAGGTATCTTGATTTACAGTCTTAAGGTATTTGCAGTATTATTAATTTATCTGGTTAAAGTGTCTCCAAACAGGATTGTTGTCATAAATTTATTTTCTTTCTTTAGTAGTATTCTACTTGATAACATAGAGAAGTAAAGTACCACCTTTCAAAATATATTACCTTTTATGGTAAAATAACAC…	ChrZ	0.0	1065	1	537	50940139	1	1	chrZ	3e-45	186	0.93	130	20047646	1	\N	\N	\N	\N	\N	0	5.94466	5.79727	5.774	5.82809	6.07993	6.03666	5.88214	5.9345	5.89583	6.11081	5.90263	5.64488	6.20192	5.81556	5.76979	6.40122	5.9938	5.9302	5.92175	5.89824
sex-biased in both species gene nr51	PTA_05.6720.C1.C7297_at	CK311497	PTA_05.6720.C1.Contig7297	COBW domain containing protein 2, partia	TC191293	contig from multiple zebra finch brain ESTs, http: titan.biotec.uiuc.edu cgi-bin ESTWebsite estima_start?seqSet=songbird	mRNA	GACTGGATGCACCATGGATGTCATAAGACTGAAGGGACTGGTATCTATTCAAGGCAAATCTCATCAAGTGATAGTCCAAGGTGTCCATGAACTCTATGACCTACAAGAGACTTCAGTTGCCTGGAAAGAAGATGAAAAGAGAACAAACAGGCTGGTCCTAATTGGCAGGAACTTGGATAAGGAGATCATCAAAGAAGTATTCATAGCCACTGTGAGAGAAGAACGAGGAAACAGTTGACATAAAACTAAAAAAAAGATTAAATGTCTGTTTTAATCCTGCAAGGATTTTATTCCAGAAAAGACTGAATGGCATGGACTGTAATAGTTTCTATATCCTCTTGCAGTTTATGCAGCAGTTGAACCCTGAAGTCTTCCTAAGAATTCCAGCTGACCTACTGC…	ChrZ	1e-115	420	1	212	65684890	1	1	chrZ	2e-34	151	0.91	116	26478629	1	Q5ZK54	Putative uncharacterized protein - Gallus	0	134	0.87	29	5.98708	5.89843	5.74892	5.85202	5.8109	6.44869	6.60659	6.55038	6.41332	6.42818	6.23795	6.02318	5.87782	5.74794	5.96905	5.55488	5.6268	6.356	6.33268	6.55238
sex-biased in both species gene nr51	SB03013B1G07.f1_at	DV949309	SB03013B1G07.f1	48.1 kDa protein in SEC12-SSK2 i	TC191293	single-end EST, http: titan.biotec.uiuc.edu cgi-bin ESTWebsite estima_start?seqSet=songbird	mRNA	AGGAAGATCCCCGTGACGATCATCACGGGGTACTTGGGAGCTGGAAAAACAACTCTTCTAAATTACATACTGACAGAACAGCACAATAAAAGAATTGCAGTTATTCTGAATGAATTCGGAGAAGGAAGTGCCTTGGAGAAATCTCTGGCAATCAGTCAAGGGGGAGAGCTCTACGAAGAATGGCTGGAGCTCAGAAATGGCTGCTTGTGCTGTTCAGTAAAGGACAATGGTGTGAAAGCAATTGAGAACCTGATGCAAAGGAGAGGAAAATTTGACTATATATTGTTAGAAACAACTGGTTTGGCAGATCCAGGAGCTGTGGCCTCCATGTTTTGGGTTGATTCTGAGCTGGGAAGTGACATCTATCTCGATGGTATTGTGTCTGTTGTTGATGCAAAG…	ChrZ	9e-49	198	1	100	65665606	1	1	chrZ	1e-32	145	0.94	93	26495039	1	Q5ZK54	Putative uncharacterized protein - Gallus	0	315	0.97	30	5.92153	5.87123	5.90144	5.91827	5.95983	6.17961	6.03369	5.88479	6.11187	5.78956	6.31888	5.96365	5.95009	5.74428	6.03632	5.75141	5.49659	6.03285	6.00176	6.72577
sex-biased in both species gene nr52	SB03034B2H01.f1_at	DV956173	SB03034B2H01.f1	Very low-density lipoprotein receptor pr	TC191306	single-end EST, http: titan.biotec.uiuc.edu cgi-bin ESTWebsite estima_start?seqSet=songbird	mRNA	ACCTACCCTGCAATATCTGTTGTCAGCACAGATGATGATATGGCATGAGCACTGGATTAGCAATTACTTTCGGTTTACTTGTGTCTTACACTCCTTGGGGATAGTAACCAGGTTTGTGGCTGAAGGACTTCCTCCATTCTTGGAAGAAAGAAGATACTTTCTGTATTTATGGAACACTTGTGTAAATAGTTATTTTCTACAGCTTAACAACTCTGTAAATACCTGTCCACAACAATTCAGCTTTTAGTGGTTACAGTTTTATCAGTAACCCTTGGGTTGGTTAGTCAGTAACATCACTGACTAAATATAAAGCACTTTCCATAGAAAGCCATATTCCAGCCACAACTTGTAACACCTGTACATATGTCTATAGGCCACTTGTAAATAATTATTGGAAAA…	ChrZ	0.0	1076	0.99	551	64740569	1	1	chrZ	1e-137	494	0.86	568	27367082	1	\N	\N	\N	\N	\N	0	7.01706	7.09201	6.59876	6.87627	7.19737	7.30803	7.52266	7.20341	7.55031	7.39246	7.46513	6.944	7.06456	7.02999	6.73759	7.25825	7.07089	7.3638	7.63335	7.33989
sex-biased in both species gene nr53	0061P0015Z_H10.x0_at	DV576524	0061P0015Z_H10.x0	http://genome-www4.stanford.edu/cgi-bin/SMD/source/sourceResult?choice=Gene&option=Name&criteria=	TC191702	x-end read, zebra finch brain cDNA clone, http: songbirdtranscriptome.net	mRNA	AGTGTGCGCGTTTCCTGCCAAGGATGGAGGTGTTCCCGTCCCCCCTGGAGTCCGCCAAGTTCATAGCCGAGCACAGCAAAGATGTCTCCGTGGACGAGGAGGGAGCGCGGCGGGTGGCGGAGAGCCTGTTCGACAAAGTCTCGGCGGCAGAGTTCGGGCTGGCGGGGTGGAAAAGCCTACACGAGCTGAACCCCCGGGCCGCCGACAAGGAGGCTGTAGACTGGGTGTTCCTGGTGGACACTCTCAACTTCTCCTTCTGGTCCGAGCAGGAGGAGTGCAAGTACCTTGTGAAGTACAAGGACAAAACCTACAGCGGCTACTGGTCGCTGTGTGCCGCCGTCAACAGGGCCCTGGACGACGGAATACCTATCACCAGTCCATCCTATTTTGCCACCATGA…	ChrZ	0.0	716	1	361	52734458	1	1	chrZ	5e-22	109	0.8	243	39552681	1	Q5T6V5	UPF0553 protein C9orf64 - Homo sapiens (Human)	0	203	0.66	30	6.52322	6.70382	6.56949	6.58999	6.81574	6.86367	7.18682	6.74892	7.4577	6.83693	7.40565	6.81592	6.65925	7.04044	6.96074	6.33561	6.82264	7.23526	7.51257	7.34915
sex-biased in both species gene nr54	PTA_05.6284.C1.C6877_at	CK304617	PTA_05.6284.C1.Contig6877	Mitochondrial 28S ribosomal protein S27	TC191707	contig from multiple zebra finch brain ESTs, http: titan.biotec.uiuc.edu cgi-bin ESTWebsite estima_start?seqSet=songbird	mRNA	GAGACTGGACCATTCACAGCTGGATCAGACAGTGCTTAAAATACAATGCTCAAGATAAAGCCTTATACACAATACAAAACAAGGTTCAGTATGGAATTTTTCCAGATAATTTTACATTCAATATTTTGCTGGATTGCTTTATAAAGCAGAAGAAATATGAAGATGCTATGTCAGTAGTTACAGAGATCATGCTCCAAGAAAGTTTTGATGAATTATCAACACAGCTTCTTTCTCTCTATGTTTTATACCAGTACCTGGCAACCAAGTCTGAACATACGTGGGAAGAAGAGAGAAATATTGGAGCTTCACTATTGCTTACGGGTCTAAAGCAAAGTAACACTGTGGGTTTTAGTTCCCAGCTCTATGGCTATGCGTTCCTTGGAAAGGTGGAGTTGACAA…	ChrZ	5e-75	285	1	144	65993802	1	1	chrZ	2e-40	170	0.93	118	26171265	1	Q92552	Mitochondrial 28S ribosomal protein S27 - Homo	0	254	0.65	13	5.71279	5.41473	5.13047	5.5978	5.30599	6.15668	5.73659	5.7899	5.55899	5.99188	5.80027	5.20159	5.63501	5.35459	5.63476	5.50328	5.32799	5.86128	5.67592	6.08287
sex-biased in both species gene nr54	PTA_05.6945.C1.C7511_at		PTA_05.6945.C1.Contig7511	http://genome-www4.stanford.edu/cgi-bin/SMD/source/sourceResult?choice=Gene&option=Name&criteria=	TC191707	contig from multiple zebra finch brain ESTs, http: titan.biotec.uiuc.edu cgi-bin ESTWebsite estima_start?seqSet=songbird	mRNA	GTACCTGAGTACTACAGCCGATTCAAGGAGCTGAACTCCAAACTGCATTCACTTGGCAAAGTTGAATCTGAAAGCCTGTTAACCCTGACAACCCAACTTGTCAAGGAGAAACTGCCGCAGTGTGAAGTGGAAGACATTGCAAAATATGAGCAGAACCTCAAGAAGTGGGAAGAACTACAAATACTTCTCATTGAGAGAGAGAGAGCAATGAGAGAACAGGCTAAGCAGGACATGGAAGCTAGGAAGCTAGCTAAAGCATCTGCTTAGTACTGGAACTTGGAATGCCGTGGTATGCACTCCTCTGTCAGTGAATTGAAGTGTTTCCCATTATTAATATTTCACTTCAGTCATGCTGTGGGTGTGACTGCTGTATGCAAATAAAGCGTCCCATTTTCTCTG…	ChrZ	1e-123	444	0.99	228	65989150	1	1	chrZ	5e-31	139	0.88	146	26182753	1	Q5RAP6	Putative uncharacterized protein DKFZp469J2323	0	93	0.54	10	6.68061	6.69337	6.60768	6.79114	6.62043	7.00575	6.87983	6.77614	6.89708	7.22581	6.84626	6.54348	6.71004	6.64147	6.71612	6.42702	6.9051	7.13443	7.13335	6.99638
sex-biased in both species gene nr55	PTA_05.3218.C1.C3751_at	DV954627	PTA_05.3218.C1.Contig3751	Threonyl-tRNA synthetase, cytoplasmic (	TC191778	contig from multiple zebra finch brain ESTs, http: titan.biotec.uiuc.edu cgi-bin ESTWebsite estima_start?seqSet=songbird	mRNA	AGGCCTCCTGCTCCCATAGTGGTTGTTACCTCCGGCAGTGTCTCAGCTCCCGAAGTGAGGCATTCCTAACTCCACAGTGGGAACCTGTGCCACAGAACACAGGACTGCTAACCAAAGCCTACTCTGCCCCCTTCCAAAGGCAGTCTCTGAAATATGCTGGCTCTGCAGGGAAGGTCCTCAGAGCTGTAGGAAGGGGATAACACTGTCTGGAAAAAGCAGGGCAAAGTAGGGCCAAAATTCACTGAGAA	ChrZ	1e-137	492	1	248	40852078	1	1	chr5	0.013	44	1	22	24936206	0	\N	\N	\N	\N	\N	0	6.34864	6.46186	6.45339	6.20221	6.316	6.40356	6.4629	6.1804	6.53493	6.22298	6.37633	6.26959	6.37932	6.4656	6.46868	6.37397	6.40057	6.41774	6.6178	6.34527
sex-biased in both species gene nr55	SB03006A1A06.f1_at	DV946673	SB03006A1A06.f1	Threonyl-tRNA synthetase, cytoplasmic (T	TC191778	single-end EST, http: titan.biotec.uiuc.edu cgi-bin ESTWebsite estima_start?seqSet=songbird	mRNA	AAGGCCGATATGGAATCCCTCCAGAGGATCTACGGAATTTCATTCCCAGATACAAAAATGCTGAAGGAGTGGGAGAAATTCCAGGAGGAGGCTAAAAGCAGAGATCACAGAAAAATTGGGCGGGACCAAGAACTGTTCTTCTTCCATGAACTTAGCCCTGGTAGCTGTTTTTTCTTGCCAAAAGGAGCTTACATTTATAACACGTTAATTGAATTTATACGGAGTGAGTATCGAAAACGTGGATTCCAGGAGGTTGTCACTCCAAATGTTTTCAACAGCAAATTGTGGATGACTTCAGGGCACTGGCAGCATTACAGTGACAATATGTTTTCCTTTGAAGTGGAGAAAGAAATCTTTGCTCTGAAGCCTATGAACTGTCCAGGACACTGCCTTATGTTC…	ChrZ	3e-89	333	1	168	40845455	1	1	chrZ	2e-65	254	0.94	168	9473313	1	Q5ZLW1	Putative uncharacterized protein - Gallus	0	377	0.97	30	6.89417	6.7991	6.71454	6.60379	7.18713	6.91462	6.9384	6.91918	7.38906	6.93522	7.9823	6.86792	6.56929	6.82041	6.92464	6.55433	6.60436	7.25068	7.00431	7.4417
sex-biased in both species gene nr56	SB02044B2C06.f1_at	CK307839	SB02044B2C06.f1	TC192261	TC192261	single-end EST, http: titan.biotec.uiuc.edu cgi-bin ESTWebsite estima_start?seqSet=songbird	mRNA	GCTTGTAGTTGATAATGCCCCTTTTAAATATCATAGAGTGGGAGCTGTGACTTATGTTTGTATTTGTAGCAGTACATAATACTGTCAGTGTGTCATTCTTGTGTTGCTAACTGATTCTGTTACCTTAGACACATGATCCAAGTTCTTCGTGATTACTTCAGCAACTTGTGAAAGTTAAAACTCTGGCCATCTAGGTACTTAAACTGGCTTGCTGGGTGACTTTACACCAGAAAATTCTCAGCTGACAGCTGACATTGCAGATGTTCATGGAGAAAGGTGGAAGAAATGCAGATTTTGTACTGCGCCAGGGTGGTGCAGGGTGAGGTCATACATGTTCTACTGCATTTTAGGAACCTCAGAACCAGTTGCAGGAAATAAACTATGGCGATATCCTGCACT…	ChrZ_random	0.0	858	1	433	1276778	1	1	chrZ	3e-11	73	0.95	45	69740156	1	\N	\N	\N	\N	\N	0	6.05652	5.93557	6.21182	6.04571	6.30452	6.38258	6.47613	6.55714	6.60587	6.67404	6.9781	5.98097	6.10062	5.39375	6.32792	6.17172	5.98557	6.58944	6.20779	6.64395
sex-biased in both species gene nr56	SB03049B1H06.f1_at	DV961204	SB03049B1H06.f1	TC192261	TC192261	single-end EST, http: titan.biotec.uiuc.edu cgi-bin ESTWebsite estima_start?seqSet=songbird	mRNA	AGCACACTGCTTTAGAATCAACTGAAACCATGACTTTGTAGCTGCTTTATATAAATGTGTCAGTTTTATACACCCACTGAACTAACAAAGTTACATGTGCAAAAATCATGGCAGTATTATATAATTATGTCCTTGATGTTTTGTCCTTAAATATTTATATCTTATTAGCTTTAATACTTCAAGCTCAAATCTGTTGTACTGGCAATCACAAGAAGTTGTCTTACCGTCTGCAAACTGAGCAGATTTTAAATGCAATTTGCCATGATATAAAATGTTGTCATTTTTCTGAGTAAAGCTGCACTTTGAGAAATCTTGGCAAACTTAGGCTTATACCAGAAAATTACTGACCTTGACCAGGCATTTTCAGTAATGTTTATAGTTACCATAAGCTATCCCTGA…	ChrZ_random	0.0	858	0.98	456	1277671	2	1	chrZ	2e-12	77	0.84	123	69740941	1	\N	\N	\N	\N	\N	0	4.11514	4.3528	4.08374	4.14821	4.13183	4.61497	4.44505	4.51228	4.55842	4.39671	4.25967	4.09314	4.10289	4.11524	4.03967	4.25886	4.26223	4.41844	4.27115	4.17272
sex-biased in both species gene nr57	PTA_05.3103.C1.C3631_at	DV954862	PTA_05.3103.C1.Contig3631	Ubiquitin-like containing PHD and RING f	TC192333	contig from multiple zebra finch brain ESTs, http: titan.biotec.uiuc.edu cgi-bin ESTWebsite estima_start?seqSet=songbird	mRNA	TTATGTTTTAGCTACACACTGCCTCCTGAATATTAGTTGTGCCTGGTCCATGTGGTTTGATTTACAAAAAAAAGAACCCAATAATGAAACCCAAACAAAATAAAAACCCACAAAAAAAACAGGAAAAAGAAATAGATTCAGCACTTAAGCCATTTGGATTAAACAGCAAATTCTGTGGTGTGCATAATCCCTTTTTTGTCTTTTTCTTCTATTATGCTGTATTTTTTTGCAAGAACAGGCTGATTTTTAGTCTATTTTTGTGAGCTTCATTGTGCTTTTCTTGTATCTTATGCAAGTTGACTACTAATGACTAATGAGAACAATATGAATGCATTGTTGCTGCATTAGTGTAAAGTGATCTGTGTTTTTTGCACTTAAAGAGGGTATTCAAGACACTCT…	ChrZ	0.0	749	0.98	399	63563624	1	1	chrZ	8e-40	168	0.96	97	28555220	1	\N	\N	\N	\N	\N	0	9.55918	9.24784	9.01004	9.38967	9.38847	9.85161	9.65654	9.81794	9.72211	9.72529	9.95774	9.28262	9.11569	8.8029	9.57963	9.01433	9.16877	9.59198	9.59676	9.97127
sex-biased in both species gene nr58	PTA_05.5180.C1.C5756_at	CK234718	PTA_05.5180.C1.Contig5756	Protein farnesyltransferase/geranylgeran	TC192466	contig from multiple zebra finch brain ESTs, http: titan.biotec.uiuc.edu cgi-bin ESTWebsite estima_start?seqSet=songbird	mRNA	AGTGTTAAGCTCTCAAGTTGTTCCAAAGCTGTACGAAGTAGGGTCATCAACAAGTTCAAAATCCATTTGTAGGTATTGCAATGAAAGAGGAATGCAGACTGCTGCATAGTCCTGAGTTGCTGCTGCTACTTGACTAGCTGCAGTCAAGAAATGTAAAAAGGCTTTATTATTGAAATGTACCAAGTAAAGTTTTTAGTTCCTAACTAAAAATACATAAAGCTATACCTGTTACATTGACAGTGCTCAGTTAACGGTTGGCCTTGATCTTAGAGGTATTTTCCAACATAAGTTACTCTACAACTTGTGAAGCACTAAAACCGTATCTCATATCATGGCTTACCCACTTGTGGTTCCTAACACTGTCTCATGAGTTTGCTGCAGTAGTGACTGCAGGTAACT…	ChrZ	0.0	985	0.99	509	3834820	1	1	chrUn_random	3e-05	54	0.94	35	223264	0	\N	\N	\N	\N	\N	0	7.79632	7.66371	7.5101	7.58135	7.87613	7.86605	8.40765	8.04967	8.01934	8.1895	8.13539	7.59829	7.96125	7.53136	7.75753	7.82451	7.80774	8.20194	8.04743	7.87899
sex-biased in both species gene nr59	PTA_05.3619.C1.C4175_at	DV952973	PTA_05.3619.C1.Contig4175	TC192665	TC192665	contig from multiple zebra finch brain ESTs, http: titan.biotec.uiuc.edu cgi-bin ESTWebsite estima_start?seqSet=songbird	mRNA	TGTCCCAAAGCGATGCCGAGCAGTACCTCATTTCTCCAAGTGGTCTGTGCAGATTAGAGACTAAGTATCAGTTGTTCTTGAACCTTGATGACATTTATATGTAAGTGTGTTTAGCTTGACAAAAGTTGTTTGAGTTTACTAATGCAACAGAGATGCCAGGTGGAGCCAGTCAAGGAGCTGGCTACTTTAACTAGATTAGCCTGGCATCTCTGTCATGAAGTGGTTGTGAGCTCTCAACTCAGAGCTGATCTCCAGCATGTCTCTGATATACTAACTTCATTTGTGCTGCATAGAAAACTCTCTTACCTTCTTAATAGCAGCTTGTTTGACAGTCCTGAATTAAATGTTGATCAATTATCAAAGTAATAACTGTTTGTGAAGTTGCCAGTGATATATTTT…	Chr23	0.11	42	1	21	973602	0	0	chrZ	1e-35	155	0.84	223	52653366	1	\N	\N	\N	\N	\N	0	10.3613	10.0209	9.82357	10.0833	10.3202	10.5163	10.4169	10.3877	10.618	10.3647	10.6911	10.1889	9.8868	9.80908	10.2331	9.83515	10.1372	10.4957	10.4742	10.6094
sex-biased in both species gene nr60	0065P0011Z_F10.x0_at		0065P0011Z_F10.x0	http://genome-www4.stanford.edu/cgi-bin/SMD/source/sourceResult?choice=Gene&option=Name&criteria=	TC193189	x-end read, zebra finch brain cDNA clone, http: songbirdtranscriptome.net	mRNA	TAGTCACGTGGGAAACGCGCTACCGCAGCTGATTGGCTGTGGTGGCGGCTGCGGCGGCGCGAACATCACGCGCGAGCACAGTGATGCGTATGTGCTGGCTTGTGAGCAAAGAGAAATGCACTCAGCGGGTGAAACTGCCACACTTGGAACCTGTGGTAATTGGGCGTGGCCTGGAGACTGGGATAACGGATAAGAAGTGTTCACGGCAGCAAGTTCAGTTTAAAAGCAGACTGTAACAAGGGTTATGTCACAGTTAAACAGATAGGGGTCAACCCAACTAGTGTTGATCTTGTGAATATTGGCAAGGATGAAGTGGTAAAAATGAAGCCAGGCCAAGTTCTGCATATTGTAAATAATCTTTACCCCTACATGGTGGAA	ChrZ	4e-72	276	1	139	31429087	1	1	chrZ	2e-27	127	0.89	108	68667310	1	Q9BGQ0	Aprataxin - Macaca fascicularis (Crab eating	0	89	0.75	30	6.45045	6.34329	6.19933	6.57859	6.13771	6.84396	6.98915	6.6623	7.01285	6.55713	6.3994	6.37291	6.43346	6.53761	6.60744	6.4906	6.72569	6.91209	6.95468	6.47879
sex-biased in both species gene nr60	PTA_05.5654.C1.C6245_at	CK310754	PTA_05.5654.C1.Contig6245	Aprataxin homolog (Forkhead-associated d	TC193189	contig from multiple zebra finch brain ESTs, http: titan.biotec.uiuc.edu cgi-bin ESTWebsite estima_start?seqSet=songbird	mRNA	ATGATTGAACAGTGCCCTGCCAGAGACAGCCTGGAATTCAGACTGGGTTACCATGCTATCCCCAGCATGAGTCAGCTACATTTGCATGTAATCAGCCAGGATTTTGATTCTCCGGCCCTGAAAACCAAAAAGCACTGGAATTCTTTTACTACAGACTACTTCTTAAACTCTCAAGATGTCATAGAGATGGTAAGAAGCAAGGGAAAAGTGATGGTGAAAGACCATACCTCTGAACTTCTCAAACTTCCCCTCAGATGCCATTGCTGTAAACAACAGTTGTCCACAATCCCACAGTTAAAGGAACACCTTCAGAAACATTGGCCAA	ChrZ	5e-80	301	1	152	31419812	1	1	chrZ	4e-28	129	0.88	125	68661360	1	P61798	Aprataxin - Gallus gallus (Chicken)	0	204	0.88	30	7.64627	7.66627	7.87798	7.86536	7.97635	8.22226	8.3076	8.0838	8.29958	8.10416	8.41011	7.78212	7.57054	8.09928	7.84225	7.8112	8.10613	8.33553	8.2363	8.06261
sex-biased in both species gene nr61	PTA_05.2788.C2.C3295_s_at		PTA_05.2788.C2.Contig3295	http://genome-www4.stanford.edu/cgi-bin/SMD/source/sourceResult?choice=Gene&option=Name&criteria=	TC193208	contig from multiple zebra finch brain ESTs, http: titan.biotec.uiuc.edu cgi-bin ESTWebsite estima_start?seqSet=songbird	mRNA	TTGCAGAAGCAAGCGAAGAGTCCATACTGAAATAAACAACAGATTTCAGCTGAATTTTGCACATGGAAATACATGGCTAAGCTCTGAGCTGTCCAGTGGTTTTTGAACTCTGTGTGATACTCTATCAATAAAGTACTT	ChrZ	9e-55	216	0.96	131	3442001	1	1	chr27	0.11	40	1	20	2451994	0	\N	\N	\N	\N	\N	0	3.60852	3.9525	3.72381	3.49254	3.8402	4.31344	4.10133	4.1669	4.32944	4.09831	4.28437	3.97989	3.90019	3.91573	3.88005	3.93672	4.10327	4.21671	4.20829	4.16065
sex-biased in both species gene nr62	PTA_05.1110.C1.C1410_at	DV960159	PTA_05.1110.C1.Contig1410	Adenomatous polyposis coli protein (APC	TC193385	contig from multiple zebra finch brain ESTs, http: titan.biotec.uiuc.edu cgi-bin ESTWebsite estima_start?seqSet=songbird	mRNA	TTAACATGCATCTCATCCCATTATCCTTTGAATATTGCTTGTCATTGAAATCATGGAATAGCACAATAGAAATGATGCAGTCATATTGCTTTACCAATAATTTCTAGATTACAGACCAACTAAACTACATCAGGGAAGAATTGGTATTATTTATGCAAAAAAATATACTCATGTTTAGTATTTGTGAGTTCATCTAACCCAATAATTAATCATGTGGCTGTGAAATTCACAGTAATATGGTTTCCGCTGAACAAGCTTTCCTAGCCTGCTTTTCTGCATGAATGGAACTGATGGTTCATTTTATGAAGTAATGATTAACATTTCTGTGGTCACATAATGTGCATAGATAGTTATGGTGTAACAATTTACACTTTCTTTGTGCTCTGAAAAAGAAAAAAA…	ChrZ	0.0	716	0.97	386	21235772	1	1	chrZ	1e-100	369	0.88	373	45185905	1	\N	\N	\N	\N	\N	0	7.98829	8.12862	7.87289	8.70976	8.4782	9.1479	8.45943	8.61903	8.90426	8.73541	9.2745	8.31565	8.2883	8.07457	8.48935	8.28294	8.62649	8.69541	8.81908	9.20813
sex-biased in both species gene nr63	SB03033A2F02.f1_at	DV955717	SB03033A2F02.f1	TC193404	TC193404	single-end EST, http: titan.biotec.uiuc.edu cgi-bin ESTWebsite estima_start?seqSet=songbird	mRNA	GGAAAAATTCTCACTCATGCATATTTTCAAGTACAAGTGATTGCTTATGACACATGGAATGCTACCATGAAAGTGTTTTTAAATTGAATTTATTTAAGATGACTTGAAGTAAATGTGAAAGTGTTGCATTTGTCTGTGAACTCTTCAGTGTAGAGTACACTAAGAGGTTTATTTGTATTATACATTAATACAACATATAAATGGCTTCAGTTATAAATTTAGGCTTGTTTCATCAGTTTTACTGAACTTTAGTTTTTAGTGTACTGACTTATGGAATATGTAATTGGAATATTTCTTGAACTAGAACTCATTAAAGCATTGCTAACTGTTTAGAAAGACTGAATTAACTTTTCAAAGGATCCTGATGTAATTTTGAAATTTAGTAAAATGCAACATCCA…	ChrZ	0.0	795	0.99	409	50890189	1	1	chrZ	8e-33	145	0.84	219	19998421	1	\N	\N	\N	\N	\N	0	5.06046	5.05169	5.1745	5.20981	5.17389	5.40169	5.80871	5.32959	5.42735	5.41082	5.81612	5.08818	5.18274	4.93438	5.18224	4.43121	4.99051	5.75715	5.32486	5.91404
sex-biased in both species gene nr65	PTA_05.6432.C1.C7018_at	CK317011	PTA_05.6432.C1.Contig7018	TC193670	TC193670	contig from multiple zebra finch brain ESTs, http: titan.biotec.uiuc.edu cgi-bin ESTWebsite estima_start?seqSet=songbird	mRNA	GTATTACGTGGAAAGCTGGAGCTATTAATGAATGCAACTTGAACTTCATTTTAAGAGTTGAAACTTGAGGCTGAAGTTAGAGGAAAGAAACTCAGTCTGAGTCCCAGCATTAAGCTTATTCTGCATCGTAGCTACTGGTTACAGATAATGTCTATCATACCTACAAGTCTGTTGTGACCTGACGTCAAAATTCATTATTGTTTTAAGGGGATAATACTTAAAGCTTTTTTATTATAAAGAAACCTGCTTAATCTATGTTAAATAAAAACTGTACTTCAAGTTAATATTTTTCTGTGGTTCTGTGGTAATGATAAGCCAAGCCCATTCTGGTCAGCATTCTGCTGTTTAGGTTTTGGATTTGTGCAAGTAAAACATACATTGACTGATATATTAACATTC…	ChrZ	0.0	1098	0.99	558	63828574	1	1	chrZ	1e-54	218	0.86	296	28302066	1	\N	\N	\N	\N	\N	0	6.98361	6.62074	6.79747	6.4337	6.79032	6.99621	7.08167	7.15208	6.84869	7.21204	7.35407	6.6899	6.68772	6.29148	6.63457	6.70302	6.60411	7.09477	6.83364	7.08419
sex-biased in both species gene nr66	PTA_05.5458.C1.C6047_at	CK305972	PTA_05.5458.C1.Contig6047	Death-associated protein kinase 1, parti	TC194126	contig from multiple zebra finch brain ESTs, http: titan.biotec.uiuc.edu cgi-bin ESTWebsite estima_start?seqSet=songbird	mRNA	CTACCTCTGTTTCACTCAAATTGTCTGCATGCTTATCATTGCAAGTGGTGCTTGCCTGTTAATTTTTCCTGCACTTCTAAGTCATTGGTGATGACTCATGCAGAGCATTCTTGTGCCAGTACTATAGGTATAGGTGTGACACCTAATCAACTTCAATTACAGTAAAATCATAATGTGAAAATCTCTTAAACTTGCCAATTATCATGCTTCGTTATTTCCATGCACCTCAGGTAAAAGTTCATATCATTATAATAGAGTTAAAAAAATACAAGTGTTGGATACTGCAGAATAATATTGTCTAGCTGTCAGTTGTAATTTGTGTATAACAAAGGTTTTCTACTATTAGAGATCCTGCATTACTTACTTCCTGTACTTGAAAACTTTGATGGGGATAAAAAA…	ChrZ	0.0	765	0.96	431	10188348	1	1	chrZ	2e-52	210	0.86	241	40880372	1	\N	\N	\N	\N	\N	0	9.21183	9.36552	8.86158	9.57319	9.43431	10.0217	9.55843	9.89827	9.9525	10.3049	10.2845	9.61046	9.51152	8.98005	9.35915	9.39314	9.60623	10.2053	9.96922	10.0195
sex-biased in both species gene nr67	PTA_05.743.C2.C965_at	CK302334	PTA_05.743.C2.Contig965	DNA-repair protein complementing XP-A ce	TC194215	contig from multiple zebra finch brain ESTs, http: titan.biotec.uiuc.edu cgi-bin ESTWebsite estima_start?seqSet=songbird	mRNA	AAAGTACAGGTAATCAAGCGTTCACTTGAAGTCTGGGGTAGCGAAGAAGCATTGCAAGAAGCAAAGGAGCTCCGCCGTGATAGCAGAGAGAAGATGAAACAGAAGAAGTTTGACAAGAAGGTTAAAGAACTCCGCCGTGCTGTGAGAAGTAGTTTGTGGAAGAAAGAAGCCAGTATCCATGAACATGAATATGGACCAGAAGAAAATATTGTTGAAGATACATATAAAAAGACATGCACTGTTTGTGGCCATGAATTAACTTATGAGAA	ChrZ	3e-75	285	1	144	31611068	1	1	chrZ	8e-29	131	0.87	134	68836477	1	P27089	DNA-repair protein complementing XP-A cells	0	141	0.76	17	6.60697	6.76029	6.74739	6.72736	6.62056	6.94683	7.39943	6.80928	6.96269	6.99165	6.87228	6.59845	6.51499	7.00228	6.62436	6.83849	6.86255	7.12776	7.07789	6.98185
sex-biased in both species gene nr67	SB03030A1G12.f1_s_at	DV954690	SB03030A1G12.f1	DNA-repair protein complementing XP-A ce	TC194215	single-end EST, http: titan.biotec.uiuc.edu cgi-bin ESTWebsite estima_start?seqSet=songbird	mRNA	GCACCCGTACTAGAATTTGACTATCTTATCTGTGGAGACTGTGGCAAAGAATTCATGGACTCCTACCTTATGCAGCACTTTGATTGGGCAACATGTGATAATTGCAGAGATGTTGAAGATAAACATAAGCTTATTACAAGGACAGAAGCAAAAGAAGAGTATTTGCTTAAAGACTGTGACTTAGACAAGCGGGAACCAGTGCTCAGATTCATTGTGAAGAAAAATCCTCATAATTCACGATGGG	ChrZ	9e-75	283	1	143	31608802	1	1	chrZ	1e-42	176	0.91	133	68834946	1	P27089	DNA-repair protein complementing XP-A cells	0	176	0.96	24	8.26333	8.21976	8.20024	8.16587	8.13288	8.65392	8.92264	8.71477	8.77057	8.75146	9.00805	8.13825	7.70388	8.07877	8.24125	7.92598	8.00388	8.86154	8.83424	9.05411
sex-biased in both species gene nr68	PTA_05.834.C1.C1081_at	DV960652	PTA_05.834.C1.Contig1081	Alpha-(1,3)-fucosyltransferase B (Galact	TC194354	contig from multiple zebra finch brain ESTs, http: titan.biotec.uiuc.edu cgi-bin ESTWebsite estima_start?seqSet=songbird	mRNA	GCAGGCCTGGTTGTGCAGCATGATTAGGATGAGGAGGAAGATACTTTGGGCATCTTGCTTCTGCTTTGCAGCTGCCTTTTTCCTTGTGCTGACACTCCAGGTTATCACCGAACTGGGCAATTCAGAGAATAAGGTATCAGTAATCTCCAGTTTACACAGCAGCCCATTGAAGCCTGGGGAGAGACATTCTTTTCAGTTTAAGAAGCAAGAACTTCACAGCAGCTTTAAGACAGAGTCTGATGTAAATCGTTATCCTGTCCTGCTCTGGTGGTCTCCCCTGACTGGAGAGACAGGGAGATTCAGTCAGTGTGGAGAGGATGTTTGCTTCTTTACTATAAACAAGACCTACCAGCACAATCAGATGACAAGAGCATTTCTGTTCTATGGTACTGACTTCAG…	ChrZ	1e-160	569	0.99	291	3851093	1	1	chrZ	1e-62	244	0.85	291	52748293	1	Q8AWB5	Alpha-(1,3)-fucosyltransferase 10 - Gallus	0	238	0.74	13	5.81913	5.98486	5.99183	5.89834	5.82494	6.14759	6.17251	6.3486	6.18413	6.14383	6.24987	6.17238	6.08781	5.81727	6.16998	5.6495	5.9336	5.81461	6.05723	6.26349
sex-biased in both species gene nr68	SB02020A1A02.f1_at	CK316874	SB02020A1A02.f1	Osmosis responsive factor, partial (19%)	TC194334	single-end EST, http: titan.biotec.uiuc.edu cgi-bin ESTWebsite estima_start?seqSet=songbird	mRNA	GAGTCAGTTTGCTTTTCCTAATCCTTATGACCTGCCATTAAAAGTATGCTCTTAGGGGAAAAAAGCCAGTTTTCCAGGACAGCACTGTTGGAGTCTTCCTTTTTGTCCTTTTTTGATTTTGGATGCAGAGGTGGGCAATGAGGCATACCCTAGGAAATTTTTTTTAATGTTGCTTTTTTTTCAGGGGAAGGTGGCAATTGGTTCCTCACACAGGCATTTCAAAGAAATTAAATCAAGCTATTTCTTTCATGTGCTCTGTGCTGAGACTGTTTTTATTTTATTGTCTTGGAGACATGGTAGAGATGATCATATCCAAAAATTAGTGGAAAAAATGGTCCACCGAGGAATTCCTGAAGAATTCAGTTTGGGAACATGTAATTTGTACATGATTTTGATAAA…	ChrZ	1e-167	593	0.99	303	43494990	1	1	chrUn_random	0.027	44	1	22	32001411	0	\N	\N	\N	\N	\N	0	5.5839	5.73042	5.59918	5.75618	5.74187	5.92777	5.84854	5.86627	5.96106	6.03282	5.94362	5.70883	5.73667	5.77744	5.64674	5.58086	5.66577	5.77053	5.8603	5.67786
sex-biased in both species gene nr69	PTA_05.411.C1.C557_at	CK305707	PTA_05.411.C1.Contig557	TC194358	TC194358	contig from multiple zebra finch brain ESTs, http: titan.biotec.uiuc.edu cgi-bin ESTWebsite estima_start?seqSet=songbird	mRNA	AATAGACCCCATAGCTGGGCTCTGTATGTATTTGGTAATTAACATAGATGACATTTCAATGTTACTGAAAATAAGCTCAGGATTATTGCATGAAATGTAAAAATTTGCATTGAATGATGGGGATATGAGACATGAGGCAGTTATGGCTACTGCCTCCTTGCTTGCTAAGTATCTTCTGTAAGCAACAATAAAATTCTTTAAATATTTTGCATATTATTTATCACATGTAATGTGTTCAAAGAGAGGACTTAAAACTCTCAGTGTTGCCATCAGTGTAAGCCTAGATCTATTGGGTTTTTTTCCATTTCTTGTTAGAATTGTTTGTCATAATGGAAGAATGTTGTCCTCTTTCTAGCTCATTATATATTTTGTGTATCTGTTTTGTGCAATTAATACTTA…	ChrZ	0.0	991	0.98	521	6416964	1	1	chrZ	1e-117	424	0.94	281	43617703	1	\N	\N	\N	\N	\N	0	9.16834	9.55433	9.07191	10.3475	10.2216	10.3949	9.90063	10.1883	10.358	10.0083	10.4538	9.85075	9.91493	9.64232	9.92248	10.1395	9.84468	10.0094	10.2337	10.8536
sex-biased in both species gene nr71	PTA_05.1648.C1.C2060_at	DV951133	PTA_05.1648.C1.Contig2060	LysE/YggA family protein {Vibrio p	TC194481	contig from multiple zebra finch brain ESTs, http: titan.biotec.uiuc.edu cgi-bin ESTWebsite estima_start?seqSet=songbird	mRNA	GAGTTAATTCATGCAAAGCCAGTAATGAATTGGACTGCTGAAGCTTTACAAGAAATTGTGCCTTTGTAGAAGCTGCATAAATTGTTGTGTACACTAGACACTTTTGCTGGTGCGAGTTTCATTTTTAGGACTAAGAACATAGTGTACTGTAGATTTGATTGGAAGAGTATATTTGGTTCCTATATTTTGCTAATCTTATTGATGATAAATTTACGTCTCATAAAACGGTGATCTTTTTTATTGGAATTTTAATTGTAACCTGCTTTACAATCAAACTGATTAACACAACATTTTATTAATGAAAACCCAAACCTGTTATTGCTATTTTTAATCAAGTATTACATTAATTTCTAAGTTAAATGAAGTAGTTAATGTTTCAGCACTTTTAAACTAGCCTTC…	ChrZ	0.0	850	0.99	433	66385719	1	1	chrZ	4e-13	79	0.82	173	25787646	1	\N	\N	\N	\N	\N	0	4.94122	4.8519	4.96593	4.54004	5.5517	5.45229	5.5998	5.20137	5.45727	5.80572	5.33287	4.81588	5.15678	4.76199	5.02568	5.00061	5.01458	5.44688	5.55344	5.31242
sex-biased in both species gene nr72	PTA_05.2401.C1.C2883_at	DV946486	PTA_05.2401.C1.Contig2883	TC194665	TC194665	contig from multiple zebra finch brain ESTs, http: titan.biotec.uiuc.edu cgi-bin ESTWebsite estima_start?seqSet=songbird	mRNA	TCCTGAAAGGGCTGTGGTTTGCTCTTGGTAACTGCTCAGTTAAATTATGCATGTATCAGGAAACAACAGTCACATGGTAATACACTTTCCTTAGCCCACCAAAAAGATTCTTGATTTCTATTGCCCCATGACTGTCATGCTTACAGGATCTGCTATCTGTGAACAAAATATTGCAGTAAATGTGGATATTAACCAAACTACTTCACAGCTCTGATCTGCATTGTTTGTACTGAACAGACAGCATAATGCAACACTGGTATGAAGACTGGTTATGGAATATGTTCAGACAGCCACTCATTTTTACTTAGTCAAGTATGTGTTGAGGAGAAATCACTCTAGAGTCATACACATTATATGAACCACTTTTGATAATGAAACTACACTGAGGTGTTAACTTAT…	ChrZ	0.0	1057	0.99	545	4754174	1	1	chrZ	2e-31	141	0.85	195	53599675	1	\N	\N	\N	\N	\N	0	8.05128	8.14964	8.02484	7.93936	7.92529	8.47325	8.08409	8.421	8.21999	8.56711	8.45863	7.9745	8.13443	7.79341	8.05172	7.93623	7.95505	8.33118	8.18802	8.44657
sex-biased in both species gene nr73	PTA_05.35.C1.C47_at	CK305118	PTA_05.35.C1.Contig47	At1g65030, UP|Q5XEV4 (Q5XEV4)	TC194774	contig from multiple zebra finch brain ESTs, http: titan.biotec.uiuc.edu cgi-bin ESTWebsite estima_start?seqSet=songbird	mRNA	ATTAATCAGAGTATGGCGCCCACTTGAGTTGTCTTTTTGTAGTGTTGTGACAGAGTACAAGGTATGAAGTTTAAACACTGGAATGTCAGTAGTCTTTGATTTGTAAGTTAGGAGTCCTTTTTATTTATCTGGAGATGTTTGTATATTTTGTAAATTACTAACAATGTTCTGCCATCCTGGTGAATGTCATGGTTCTGTACAAATGCACTTCTTCTGTCCCTCTGTTGCATGTCTGGGTAGTTCAGAAGTTTTGTATATTTATTGTATTAACACAGTGTCATAGAATTTAAAAAATACTTTTTTCCTAGGTGTTCGCTCTGTATAGTTTTGACCAATAATGGGGATTTTTCTTCTAACAGTCAGGTGAAGTGCAGGGACGATGATCTATGTAAAAGTCTG…	ChrZ	0.0	1100	1	555	56293984	1	1	chrZ	3e-70	270	0.88	263	22154559	1	\N	\N	\N	\N	\N	0	10.6452	10.5151	10.496	10.5833	10.8904	11.1558	10.9308	11.1984	10.9899	11.0496	11.1577	10.7371	10.7562	10.417	10.6881	10.6882	10.6806	11.0193	10.8335	11.0305
sex-biased in both species gene nr74	PTA_05.4826.C1.C5384_at	DV946262	PTA_05.4826.C1.Contig5384	SDCCAG10	TC194798	contig from multiple zebra finch brain ESTs, http: titan.biotec.uiuc.edu cgi-bin ESTWebsite estima_start?seqSet=songbird	mRNA	GAGCTTCCCGTGAAGATCAGACACTGGCTTTGTTAGATCGATTTAAAACAAAGTTAACCCAGGCAATTGAAGAAACTCCTGAACATGAGCTTTCCGAACCTGACGTAGATAATGACGAAGGATGGATGTCACATGTGCTTCAGTTTGAAGACAGAAGCAGAAAAGTGAAAGATGCAAGCATGCAGGATGAAGACACTTTTGAGATCTATGATCCACGGAATCCCGTAACTAAGAGGAGAAGAGAAGAAAGCAAGAAGATAATGAGAGAAAAAAAGGAAAGGAGATAAAAGGAGTGTAAAGTTAGCCAGAGCTGCCTTGGAAAGTGACTGCAGTAAAGCACTGGCTCTTTTATAAGCTGATCCTAAAAATACCACTGGACAAGTGTGAAAAGGAATCTCT…	ChrZ	1e-105	385	1	194	50673735	1	1	chrZ	4e-41	172	0.95	107	19726532	1	Q17QX9	Peptidyl-prolyl cis-trans isomerase SDCCAG10 -	0	130	0.82	9	5.67837	5.59451	5.24197	5.84901	5.83675	6.67565	6.38176	6.21585	6.43485	6.44022	6.51329	5.74218	5.85739	5.63527	5.94693	5.9181	5.83345	6.50353	6.41209	6.28563
sex-biased in both species gene nr74	SB03025A2H09.f2_at	DV953263	SB03025A2H09.f2	Peptidylprolyl isomerase cyp7 (Cyclophil	TC194798	single-end EST, http: titan.biotec.uiuc.edu cgi-bin ESTWebsite estima_start?seqSet=songbird	mRNA	GAGCAACATCTACATCCAGGAACCGCCCACCAACGGGAAGGTTTTGCTGAGAACTACAGCAGGAGAGATAGATATAGAATTATGGTCAAAAGAAGCACCAAAAGCATGCAGAAATTTCATCCAGCTATGTATGGAAGAATATTACAATAACACAATATTTCACAGAGTAGTGCCTGGCTTTATTGTGCAAGGGGGTGACCCCACTGGTACTGGATCAGGAGGAGAGTCAATCTATGGAGCTCCTTTTAAGGATGAGTTCCACTCACGATTGCGATTTAATCGAAGAGGACTTGTTGCTATGGCAAATGCTGGGCCCCATGATAACGGGAGTCAGTTTTTCTTTACATTGGGTCGTGCAGATGAACTTAACAACAAGCACACAATCTTTGGAAAGGTTAC…	ChrZ	2e-77	293	1	148	50579473	1	1	chrZ	4e-63	246	0.95	148	19612434	1	Q3TKY6	Peptidyl-prolyl cis-trans isomerase SDCCAG10 -	0	287	0.85	30	7.02192	6.40576	6.79593	6.50532	6.77121	6.90695	6.97281	6.6688	6.87817	6.85911	7.22145	6.78609	6.68457	6.73479	6.8542	6.61148	6.63582	7.21677	7.28736	7.2701
sex-biased in both species gene nr75	PTA_05.48.C1.C69_at	DV947359	PTA_05.48.C1.Contig69	TC194976	TC194976	contig from multiple zebra finch brain ESTs, http: titan.biotec.uiuc.edu cgi-bin ESTWebsite estima_start?seqSet=songbird	mRNA	ATTCTTATCATCGTTGTTGCTGAGCAACAAAGTAAGAGTCAGAATATGAGGTGCCACTAAAATGTAAATGTACTGCCTGCTACAGGACTCCCTAAACTTTTTATTGTTAAGTGACCTGACAGTTCAAGGGCTGGCAGATAATTTTACCTAGCTTTTTTATAATTCCTCACAGACATGTGATTACATGCACGAAAATAAATGCTTTCCTTGATAACATGAAGCTGTTCTGGTTCTCTCAAACCAACGTGTTTGCTGAACTGTTTTTGAAGAAAAATTGAAGTACATGTTTAGGATACCTTTGTGAGGGGGTGAGACTCAATCTGTGCCTTCTCCCCCGACTCTTACTGCAATATAGCTACTGTGGTTTTAAAAAATAGGTTAGCTAAAATGCTGCTGGGT…	ChrZ	0.0	1094	1	552	48687405	1	1	chrZ	5e-10	69	0.93	47	17572651	0	\N	\N	\N	\N	\N	0	8.19139	8.0731	8.2339	8.10467	8.14336	8.30205	8.5156	8.25073	8.25069	8.52896	8.385	8.02488	7.82676	7.96534	8.23278	7.84202	8.14602	8.118	8.04459	8.41776
sex-biased in both species gene nr76	SB02041A2C04.f1_at	CK315002	SB02041A2C04.f1	TC195068	TC195068	single-end EST, http: titan.biotec.uiuc.edu cgi-bin ESTWebsite estima_start?seqSet=songbird	mRNA	TGAGCAGTGCCTGTTCAATTTCACAGTCTCTGTTGAGTTCAGTTGTAAATATGTTTCAGATAACGTTTTCTTCAAAAATAATCTCTACAACATTGTAGAATGTAAGAGGTTCCTCAATCCCAGGCATAGGCTTGTCAAGAGCTGCATTAGATTATGTCTTCATCAAGCTGTTAATTTGTGCTTATATCATATAGAACTTTTAGTAATCTGGGAAGAGGCACCCCATCTCAATGATATTTCACTGAGAAAACTTTTTTAGGGCTGTGTGTTTCTTTAGATACATTTAGTACAACTGTAGGTGACAAGTAGTCAGTTATTGCTTGCTAGCTACATACCAGGGTTGATCCATTTTAAAACTTTTGGCATTTTTCCCCATACTGTAGGCCATAAATCCTGAAG…	ChrZ	0.0	1041	0.99	533	60474148	1	1	chrZ	1e-180	634	0.93	456	31052096	1	Q8C7G6	Adult male liver tumor cDNA, RIKEN full-length	0	78	0.51	1	8.43256	8.51068	8.24851	8.58473	8.55608	8.75169	8.73123	8.61289	8.67664	8.54908	9.03002	8.58914	8.20507	8.03241	8.45673	7.90725	8.46079	8.82841	8.75882	8.94169
sex-biased in both species gene nr77	SB02007A1H01.f1_at	CK310831	SB02007A1H01.f1	http://genome-www4.stanford.edu/cgi-bin/SMD/source/sourceResult?choice=Gene&option=Name&criteria=	TC195095	single-end EST, http: titan.biotec.uiuc.edu cgi-bin ESTWebsite estima_start?seqSet=songbird	mRNA	ATGTACTTCCGGTAATGGCTTGTGATAGCTCTAAGATGAAAAATGCATTTTCTGGAGATTGGTTGGTAGATACATATCTTAAAGCGCTAGAAACTTTTGAAAAACTACCACAGTTTCTTCAAGAAATATCTGAAAGCATGTTATTCTTCCCTGGTGAACAGGCGAAGGCGTTATTAGCAGCTCTGGAAACTATGGTAGAAGCATGTCAGTGCCTAAATCTTTCTAGCAGTTAAATTCCAAACAACCACATTGGCTGAATCTTGAGTGTTACTACCTTCTACTTGCCTGCATGTGTGTAATCTTAGAAAAGTGCTGTATCATTTATACTCAGTTAAACTGTCTTGGAAGTTGTTTTGTTTTTTTTTTAACATGCCTTGTGCCATATTTCTCTTCGGTTTT…	ChrZ	0.0	1059	0.98	564	14689047	1	1	chrZ	3e-05	54	0.88	51	56700614	0	\N	\N	\N	\N	\N	0	6.83777	7.2341	7.12281	7.13546	7.23676	7.66013	7.91449	7.70454	7.90225	7.87029	7.64339	7.316	7.25019	7.02327	7.32837	6.91615	7.34788	7.56026	7.68655	7.82986
sex-biased in both species gene nr77	SB02043A1B09.f1_at	CK307227	SB02043A1B09.f1	Ankyrin repeat domain protein 12 (Ankyri	TC195095	single-end EST, http: titan.biotec.uiuc.edu cgi-bin ESTWebsite estima_start?seqSet=songbird	mRNA	AAGTCAAAGTGCTGCCTGATCTACCTGACTTAATCTTTAATAAGCTTACAGGAAAAACAGAAGTCCAGACTGCACACACCAAAGGGAGTTATCTTTTGGCTGAAGAGGTACACAAGAGAAATATTAAAGGAGAGACAGCCCTGCATAAAGCTTGCAGAAATAACAAAGTGGAGAGATTGATTCAGCTTCTCTCTTTGCCAGGAACAGACATTAATGTTAAAGATTATGCTGGCTGGACGCCTTTGCATGAAGCCTGTAACCATGGTAGCACAGCGTGTGTCCGTGAAATTCTGGAGCGTTGTCCGGAGGTAGACCTGCTCAGTCAAGTGGATGGGGTGACTCCTTTGCATGATGCACTGTCAAATGGACATGTAGAAATTGGCAAGCTGCTACTTCAGC…	ChrZ	1e-100	369	1	186	14686256	1	1	chrZ	3e-76	289	0.95	182	56703633	1	A6QR20	MGC166276 protein - Bos taurus (Bovine)	0	204	0.64	30	8.63425	8.91842	8.66121	8.80342	8.59688	9.37294	9.26952	9.26558	9.56649	9.31229	9.69857	8.89133	8.82841	8.9032	8.8913	8.13323	8.79732	9.39981	9.20244	9.71177
sex-biased in both species gene nr78	PTA_05.5523.C1.C6111_at	CK306885	PTA_05.5523.C1.Contig6111	TC195181	TC195181	contig from multiple zebra finch brain ESTs, http: titan.biotec.uiuc.edu cgi-bin ESTWebsite estima_start?seqSet=songbird	mRNA	TGCAGACACTGTTAGCTAGGATATGTGTTGAAGTGTCCATAGAAGAAAATTGCATGTATGACAAAACTGTCTAATGCAAGATAAAAGCGCTGCTCCCTCTCCCATTTAGGTGATGAAAGATACATTTGATTCTTGGTGTTTATGCAGGGCATATTAGCAATATGTTTTCTAAATTAAGCCTTCTGTGGAGCTTAGGGGAAAAAACACATCACAGAGCTGTCAAAGTACTGTATGTGTGATTATCAAACTGTCATGTACCATGTTGCTTGTATGTAGAGATGTTCATACTGAAAATAAACAAATGCAGTACTAATTTTGGTATTCTGAAGAAAATGGCCCTGGTTATGTATGTATGTGATCTGTTAGCAAAAAAAAAAAGTTGGTGATGATTGTAATTCT…	ChrZ	0.0	946	0.97	510	40578016	1	1	chrZ	7e-06	56	0.86	60	9168024	0	\N	\N	\N	\N	\N	0	8.59261	8.18021	8.18477	8.33626	8.51498	9.14204	8.5769	8.90288	8.48306	8.78576	8.9032	8.37608	8.47402	8.1932	8.40642	8.52822	8.17786	8.35654	8.53235	8.45803
sex-biased in both species gene nr79	PTA_05.169.C2.C245_s_at	DV946330	PTA_05.169.C2.Contig245	21.5 kDa protein in SEC15-SAP4 i	TC195231	contig from multiple zebra finch brain ESTs, http: titan.biotec.uiuc.edu cgi-bin ESTWebsite estima_start?seqSet=songbird	mRNA	GCGTGCACGAGAGCGACAAGATCCTCATGGAGAAGCGCTGCTGGGACGTGGCTCTGGCGCCGCTGAAGCAGATCCCCATGAACCTGTTCATCATGTACATGGCCGGCAACACCATCTCCATCTTCCCGGCCATGATGGTCTGCATGATGGGCTGGCGCCCGCTGCAGGCCCTCATGTCCCTGTCTGCCACCCTGAAGGCCCTGGAGAGCTCCAGCCGGCGGGCCCTGCAGGGCCTCGTGTTCCTGGTGGGCAACGGGCTGGGGCTGGCACTCGCCCTCTACAAGTGCCAGGCCATGGGGCTGCTGCCCACCCGCCCCTCCGACTGGCTGGCCTTCGTCACCCCCCCGCAGCGCATGGAGTTCACTGGG	ChrZ	2e-76	289	0.99	150	72374123	1	1	chr4	0.08	42	1	21	70860259	0	Q5RC35	Transmembrane protein 85 - Pongo abelii	0	172	0.66	30	9.89803	9.76118	9.42366	9.77885	9.50871	10.1492	10.4649	9.92492	10.3313	10.3185	10.4848	9.66495	9.37956	9.66869	9.82819	9.33591	9.55224	10.3197	10.2412	10.2456
sex-biased in both species gene nr80	SB03028B1E08.f1_at	DV954167	SB03028B1E08.f1	TC195428	TC195428	single-end EST, http: titan.biotec.uiuc.edu cgi-bin ESTWebsite estima_start?seqSet=songbird	mRNA	AAATATGCTACCTCAGTGCTACAATTAAACTGCCTGGTCTAGTGTAGTTTCCTAAGTGAGAAAGGAGGAGGTAAGGAGTATGATACAAGAGTTGAAGTTAACAAATAGATGACCAATACTATTTTTATTGTAAAAGCAAGCCAAATGGATGATTGTGTATTTTGCAGTTCTCTTGTTATGTTTAAAAGAGAAGTAATTTTGTTAGGGGAAGCTGTGATAAATCTTTATGACTAACTGTAATGTTTGGTGTTATTAATGCAGGGCAGTCATGTAAATGCTCTGAGTGCAGTAGTGATAGTGTTTGGGGATTAAAATGGCTTTAAGGCTTCCTCTATTCTCTGCTCAGCAGAAAAGTAGTGATGAGGTAGTGATCCTCCGGCTTGTGAAGTTGGCCATTAT…	ChrZ	0.0	944	0.99	480	16557943	1	1	chrZ	2e-09	67	0.92	50	35233551	0	\N	\N	\N	\N	\N	0	5.92816	5.93422	5.88122	6.19804	6.01897	6.56856	6.33941	6.40674	6.25132	6.72805	6.24763	5.91259	6.10704	5.70942	6.21883	6.10612	6.24661	6.51121	6.52329	6.51519
sex-biased in both species gene nr81	PTA_05.2835.C1.C3346_at	DV955885	PTA_05.2835.C1.Contig3346	Proteinase-activated receptor 1 precurso	TC195476	contig from multiple zebra finch brain ESTs, http: titan.biotec.uiuc.edu cgi-bin ESTWebsite estima_start?seqSet=songbird	mRNA	TGTTTTCGTTATTTGCTTTGGACCAACAAATGTTCTCCTTTTAATTCATTATATCTATTTTTCATATGACAACAGCTTAGAGTATCTCTACTTTGCCTATCTACTCTGTGTTTCTATCAGCAGCATTAGCTGCTGCATTGACCCCTTTATTTACTACTATGCTTCTTCTCAGTATCAGAGACAATTTTTCAGTCTCTTCAATTGTGAAAAGACTTTTGATCCCAACAGTAGTAACAGCGGTGGCCAGTTGATGTCTACCACTAGTACTAGAAGGGCTACGTTGACAACTAAT	ChrZ	1e-159	563	0.99	292	57017562	1	1	chrZ	5e-61	238	0.87	248	22905819	1	A7YY44	Proteinase-activated receptor 1 precursor - Bos	0	97	0.51	11	5.94645	5.97449	5.598	5.7386	5.83891	6.49911	6.03494	6.19362	6.14312	6.05062	6.06767	5.8162	5.82419	5.65174	5.98798	5.9464	5.74818	6.35601	5.95871	6.18898
sex-biased in both species gene nr82	SB03043A2D10.f1_at	DV959001	SB03043A2D10.f1	TC195483	TC195483	single-end EST, http: titan.biotec.uiuc.edu cgi-bin ESTWebsite estima_start?seqSet=songbird	mRNA	ATTTTCTTTCAGATTTTGCTGCCGAAAGAAGTTGCAAATTAAGATGAATTGCTTTGATGCTCTCTCTTTTATGAGCATAAATGCATAAAGCTTCTACATAGGGTCTAAAGAGTAACTTTTTATCTTAGATAAAGGTTAAGCTCTACAGTGAAATGACTGCTATAAATTACAAAACATCCTGCAGTTACTTCAGGTAGATGCTGATATGGTTTGCATACATATTTGTGATATATTACATATTTCCAGTAACCTCATGTTGAGTAAATAAAGCTTGATTGGTAGCTGTGTATTTCACTCACCTATGCATTCACCAGAATGACTTGCACCATCAGTCTACTTTTTTGGGGCTGACACTGATGCTTGCTCTTTGCATGTAATGGTTGGAGCAAGCCAGTTTTG…	ChrZ	2e-12	77	0.95	47	66292402	1	1	chrUn_random	1e-28	131	0.92	94	7954640	1	\N	\N	\N	\N	\N	0	7.67189	7.80049	7.38756	7.7701	7.85086	6.60132	6.53455	6.69823	6.53332	6.58647	6.72907	7.80795	7.5224	7.29486	7.81783	7.48299	7.44802	6.42384	6.71588	6.76861
sex-biased in both species gene nr83	SB02034B2A12.f1_at	CK306648	SB02034B2A12.f1	Protein C9orf72 homolog	TC195536	single-end EST, http: titan.biotec.uiuc.edu cgi-bin ESTWebsite estima_start?seqSet=songbird	mRNA	AATTAATTGGTCTCTTCTGTGTGTTTTTTTAATTGTAAATGTTAACAGAGGTTCCTTGGCCATATTGGCTTAGTGGATAAATGTGGATATGTTTTGGTGTATGATAAAAGGAAGCATTTTAATTTTTATTCCCCAGAAATGTCTTTCAGGTGTGCATCAGATTTTCCCTGTTCTGCTGTGTCAGTATTTTCAATGTCCTCACTAACCATGGAGGTTGCAGAAAATGCACCTTCCAAGAGTTGCAGACTTTTTAAAACTGCACGTATGCAATTCTTAGGAAAATCTCAAATACGACTTTTACTCATCTGACTCTTTTAACACTACTGCCTTCTTCCTTTAGAGCATTTAAACATATTTGCAGTTTTTAATATACTACAAAGTGCTATTTCTGAGTGCAGA…	ChrZ	0.0	936	0.98	493	29411522	1	1	chrZ	0.028	44	1	22	38946378	0	\N	\N	\N	\N	\N	0	5.66355	5.52957	5.52763	5.46613	5.46005	5.88178	5.82081	5.94675	5.77944	5.84838	5.90308	5.44675	5.62496	5.62474	5.5377	5.48047	5.67508	5.7148	5.91334	5.54993
sex-biased in both species gene nr84	SB02020B1B04.f1_at	CK316952	SB02020B1B04.f1	http://genome-www4.stanford.edu/cgi-bin/SMD/source/sourceResult?choice=Gene&option=Name&criteria=	TC195537	single-end EST, http: titan.biotec.uiuc.edu cgi-bin ESTWebsite estima_start?seqSet=songbird	mRNA	AGCAGTCTCTTAGATTTCATTGCATTTACATACATGTATCTTGTCTGAACCAGTTAAGGATTTTCACTACAATTTGATTTTCAAAACAAGTCATTTAAAATTTAAAATGCTGAAATCAGATTGTTTTCCCTGAATACTATGCATGTGTTTGCAGTTTCTACACTCATGCTCATTTAGTACAAATGTGGGTCTTGCTCAACTACAATCCTTTAAAACGCATGGTTTGTATAAGATAAGCAAATATTGTATAAACTGAACTTGAAGACATTTAATCATTGCAGGTTTTGTGAGGAGACTTAAGTATGAGTGTGTTCCAAGTTCCACGGAAACAGCTATTTTATAAAAACAAAGGTTTATTTGAATTTTCAATGGATTAGTGATCAAGCATCAGATAGTACT…	ChrZ	0.0	1070	1	540	42842353	1	1	chrZ	3e-98	363	0.85	502	11579488	1	\N	\N	\N	\N	\N	0	4.333	4.31025	4.24249	4.16085	4.72375	4.51817	4.64884	4.70467	4.60951	4.70886	4.67451	4.27164	4.476	4.16279	4.30926	4.28925	4.4452	4.47338	4.50492	4.74537
sex-biased in both species gene nr85	SB02037B1A04.f1_at	CK313353	SB02037B1A04.f1	ADAMTS-19 precursor (A disintegri	TC195662	single-end EST, http: titan.biotec.uiuc.edu cgi-bin ESTWebsite estima_start?seqSet=songbird	mRNA	TTTCAGTAAGGCCATCTGTTGCAAAAAAAAAAGTCATGTTATCTTGAATTTATTTTAATTTAGCTGAATAGTTTTGTTGTATATGGAAATAAGGTTCTTTTTAATTTCATTATATTTTTGGCATTTGGAGTCAGAATGAGCTTGTGTTTTTTGCAACAGATGTCAAAGTGAACAAGCTAACATTATTAAACAGGTTATTACAGAATGTATTGTGAAATTAGTTCATTTGATTTAGAAACATACTGAAGGGGATATTCTACTGTAACTTATATTATAAACAAGAAAATTAAAATAGCTAAGTAGAGATTTTGATCATTCTCATGGACACATACTTGAACACAAGTATTAAATCAATGAAACACTGTAGAGATTTACACTGAATCACTGTTGCACTGTTTG…	ChrUn	0.0	1055	0.97	588	43780263	2	2	chrZ	1e-142	509	0.86	530	44479010	1	\N	\N	\N	\N	\N	0	6.19787	6.13415	5.89258	6.10242	6.1188	6.53218	6.48724	6.38911	6.25658	6.59278	6.56931	6.24416	6.45355	6.18869	6.05893	6.2161	6.23369	6.27868	6.28019	6.20997
sex-biased in both species gene nr86	SB03031B2B11.f1_at	DV955217	SB03031B2B11.f1	Ubiquitin-associated protein 1 (Ubiquiti	TC195840	single-end EST, http: titan.biotec.uiuc.edu cgi-bin ESTWebsite estima_start?seqSet=songbird	mRNA	TTGGAAGATCTAATGGCCCGTGCAGGAGCCAGCTAAAGACACATTCCTGGATTCTTGGCGTGCAACGGAGCAGGACCAGCCCTGCCACCTTCACATCCAGTGTGACTTGCTCTCAGCTTTTTGCGTAGAAGGGAGAGTGACTGAAAAGCCTGCCTGCGTGCATCACTCCAGCATTTCTCTTTCCAATGAGGGCCAACTTTCATTCTTAAATTAAATTTTAAAGTGTCCTTTCCTAAGTTTCCTTTTTCCAGCTTGGCCATGGAAAGTTGAGACTGCCCAGCCTCGACTGGAATTGTACATAGGTAGAGATGGAGTGGTTCCCCCCTCGTTGTTGCACTGGAGTTGGACAGAAGAATATTAAGTTGGTTCTGAAACTAGGATGCTTTGGTTCTTTGAAGC…	ChrZ	0.0	860	1	434	38203599	1	1	chrZ	1e-62	244	0.86	302	7063732	1	\N	\N	\N	\N	\N	0	6.92687	6.72093	6.79481	6.94695	6.83662	7.2262	7.06904	7.38658	7.25156	7.00105	7.16424	6.77039	7.01615	6.64306	6.97308	6.82498	6.93891	7.15407	7.00307	7.20107
sex-biased in both species gene nr87	SB03041B2B10.f1_at	DV958460	SB03041B2B10.f1	TC195905	TC195905	single-end EST, http: titan.biotec.uiuc.edu cgi-bin ESTWebsite estima_start?seqSet=songbird	mRNA	AACCTACATCTCATTACTGGGTGTGTTTGATACTGCAGCACTCAGATTTTGACATTTTGTCATATGCAGTCTTTGGCAGAGCAGAAGTGAACCTTACAGCAGTGAGCAGGAGTAGATATTTATGCTGAGCCAGAACGTGGAACAGCTACACTTCCTGGTGTAATGTTGTTTAAGATTAACACACTAAAACGTAGCTGCCCCAATTCACCCAATGCACTGAGTACACAAAACCCATACCATGCTTCATAATGGTTTCCTTAACTACCTGGTAGTGGAATGAAACTATTTTGAAAGGTAAAAGCATTAGTTTACTGAAGTTACATACAAACAGAACTGTCTCTATAAACAGCCCTTTATGATAGATTTAGCTGTCTATGCAAGCGTTGGCCATGAAGCTCA…	ChrZ	0.0	1070	1	540	41248586	1	1	chrZ	2e-52	210	0.91	174	9901492	1	\N	\N	\N	\N	\N	0	4.50779	4.56205	4.41885	4.37808	4.49633	4.65032	4.66072	4.92376	4.82716	4.79514	4.28984	4.60196	4.37453	4.48227	4.35379	4.20288	4.43232	4.81683	4.43405	4.68863
sex-biased in both species gene nr88	SB03037A1A03.f1_at	DV956789	SB03037A1A03.f1	hypothetical protein XP_430491	TC196137	single-end EST, http: titan.biotec.uiuc.edu cgi-bin ESTWebsite estima_start?seqSet=songbird	mRNA	GTTCCTGCTGGAGAAGTACCGGCCTCTGACGGCGCCCTTCCTGAAGCCCCTCGCGGATCAGGCGTTTTTCGGGGAAGAAGGCTCTGGCTCCCTCTTGGGCCGTAAGAGCAGCCAGTCCTTGCAGCAGTTGCCCGCTGGAATATGGCTATTGAAAATGGAAGAGAAATTTTCCAATGGGCAGTACACAGGGATAGCAGATTTCGTGTGTGACTTCCGGCTCATGCTGGAGACTTGCTATCGGCTGCACGGTGTGGATCACTGGCTCTCCAAACAGGCCCAGAAGCTGGAGATGATGCTGGAACAGAAGTTGGCGCTGCTATCCCGGCATTTAAGAGAGAAAACATCATTAGCTGTAACGTCTAGAGGATGCTACGGGCAGGAGGATGAAAAAACAACAGC…	ChrZ	0.0	644	1	325	63711823	1	1	chrZ	1e-53	214	0.89	192	28420532	1	A8MTP2	Uncharacterized protein ENSP00000382813 - Homo	0	117	0.84	2	7.54862	7.33945	7.4491	6.92018	7.40148	7.54114	7.54874	7.63906	7.77176	7.62924	7.64152	7.34353	7.52377	7.27883	7.06588	7.38801	7.17891	7.78163	7.74881	7.50644
sex-biased in both species gene nr89	PTA_05.5251.C1.C5832_at	CK308441	PTA_05.5251.C1.Contig5832	Probable dimethyladenosine transferase (	TC196290	contig from multiple zebra finch brain ESTs, http: titan.biotec.uiuc.edu cgi-bin ESTWebsite estima_start?seqSet=songbird	mRNA	TATTGCTTCATAGACCTTTTTTCAGGTGTGCAATCCTTATGTTTCAAAGGGAATTTGCACTTCGTTTGGTTGCAAAACCAGGAAGCAAACTGTAATGCAGACTCTCTATTAATACTCAGTTGTTAGCTCGAGTGGACCATCTGATGAAGGTTGGAAAGAACAACTTCAAGCCTCCTCCCAAAGTCGAAACACAATATTGTCAGAATAGAGCCAAAGAACCCACCACCACCTATCAACTTCCAGGAGTGGGATGGTCTGGTAAGGATAGCCTTTGTTAGGAAAAACAAGACACTCTCTGCAGCATTTAAATCAAGTGCTGTAGAACAGTTGCTGGATCGTAATTACCAAGTTCATTGTTCCTTACATAATACGGTTTTCCAGAAGAGTTTGAAGGTGGGA…	ChrZ	2e-64	250	0.99	130	49842281	1	1	chrZ	1e-44	184	0.93	129	18869828	1	Q4PBR9	Putative uncharacterized protein - Ustilago	0	99	0.69	30	4.03253	4.15963	4.18727	4.02723	4.0913	4.13518	4.68203	4.35633	4.59674	4.36306	4.29658	4.09952	3.95815	4.17946	4.31693	4.07218	4.23892	4.22657	4.33855	4.26021
sex-biased in both species gene nr90	SB02046B1B07.f1_at	CK308421	SB02046B1B07.f1	Peptidyl-prolyl cis-trans isomerase-like	TC196322	single-end EST, http: titan.biotec.uiuc.edu cgi-bin ESTWebsite estima_start?seqSet=songbird	mRNA	GTCATGGCAGCCACTCAAGCAGAAGGCCCCAAAAGAGTGTCAGACAGTGCCATCATCCACACAAGCATGGGAGATATTCATATCAAGCTTTTTCCTGTTGAGTGTCCCAAAACAGTGGAAAACTTCTGTGTGCACAGCAGGAATGGTTACTACAATGGACACATAATTCACCGTATCATCAAGGGTTTCATGATTCAGACTGGTGACCCAACTGGTACAGGAATGGGAGGTGAAAGTATTTGGGGAGGAGAATTTGAAGACGAGTTTCATTCAACTTTACGACATGACAGACCATATACACTCAGCATGGCTAATGCAGGACCAAATACCAATGGATCCCAGTTTTTTATAACAGTGGTGCCAACTGTAAGTATACTAAAAGCTCAATTTAAGGACTGA…	ChrZ	1e-128	462	1	233	50883922	1	1	chrZ	1e-77	293	0.94	192	19995397	1	A5PL48	Peptidyl-prolyl cis-trans isomerase - Danio	0	254	0.96	30	7.2785	6.95401	6.7499	7.28758	7.06114	7.77422	7.80377	7.58217	7.78308	7.54755	7.81149	7.06463	6.52917	7.03119	7.49577	6.8592	7.29071	7.72666	7.59398	7.9882
sex-biased in both species gene nr91	SB02007B1A09.f1_at	CK310865	SB02007B1A09.f1	TC196429	TC196429	single-end EST, http: titan.biotec.uiuc.edu cgi-bin ESTWebsite estima_start?seqSet=songbird	mRNA	GTGGTCAAATTCATGATAACTTTCATAATTTGAATAATTTAAAATGCTGCTTTTATCCAGTTTGTCTGAAATCTTTACCACTTGGGAGCTTTCTTATGTGCTTATTGCAAAGTTGCATTGAAAATTAAAAGAGAACATGTTTTTATTATACATTCTTTATCATGCTTGAAAAACACATCCCTTAAAGCAGCTAGGAATGAGTTATTCTGAAAAGTAAATTTTCATGAATGACATATTCTAGTACTTTTTAAACAGTCTGTGTTTTCTCAAGTAATTGTTAATGGGGATCTAACTCTACCTCCTGTGATTTTAGTACATGTGTTGTAATAGTAGTGGTATTTGTAATACATTGATCTGCCTGTTTTGAAATGCTGAA	ChrZ	0.0	745	1	376	41645666	1	1	chrZ	2e-14	83	0.83	165	10285294	1	\N	\N	\N	\N	\N	0	5.98511	6.03686	6.05952	5.78923	6.11092	6.27706	6.07422	6.41123	6.2286	6.31583	6.17179	5.81884	6.03235	5.56632	6.0367	6.13797	5.67076	6.05543	6.03281	6.19147
sex-biased in both species gene nr92	SB03040B1D09.f1_at	DV958047	SB03040B1D09.f1	TC196481	TC196481	single-end EST, http: titan.biotec.uiuc.edu cgi-bin ESTWebsite estima_start?seqSet=songbird	mRNA	AACATGCAAATGTGCCTGATTGAGAACACAAATTCATGGTTTCTTCCCCCNNNNACTGGATTGTAATTATGATTAGGCACTTTTCCATTATTTTCTGAGGAGCTAGCCTTAAGCATGTTTGAAAGTTTTACTCAGTCTTTTTTAATAGCTAATCAGTCAAAAGCCAACCATCTCTTTGGAAAATAACAGCTTCATTTGCAGCAACAGCTGGATTATGGTCAGTATAGTTTTATATGTGTTTTGAATTTATTTTGTATCTATGAAATGTTATGTTTTGAGACATTTTGTTGTGGTTTTTCTAACATTCTGAAAAACAATTCACATTCTTATATCAATTATCAAACAAGATTCTTGCCATCAGCTGAGTCTGTGACCAAAACAAATATTTTAAAAGTGGAA…	ChrZ	1e-117	426	0.98	227	46447612	1	1	chrZ	7e-09	65	0.91	49	15244288	0	\N	\N	\N	\N	\N	0	4.51376	4.66878	4.70032	4.76218	4.74948	4.98313	4.71133	4.67649	4.75588	4.67635	5.16772	4.51575	4.64342	4.60015	4.62704	4.62425	4.42712	4.73103	4.79828	4.74941
sex-biased in both species gene nr93	PTA_05.743.C3.C966_s_at		PTA_05.743.C3.Contig966	http://genome-www4.stanford.edu/cgi-bin/SMD/source/sourceResult?choice=Gene&option=Name&criteria=	TC196796	contig from multiple zebra finch brain ESTs, http: titan.biotec.uiuc.edu cgi-bin ESTWebsite estima_start?seqSet=songbird	mRNA	AGCCAGTACCCTTGGGTATAGCACATTTTAATTTTTTTTCCTCCTCCATAAACGTTATTTTCATTATTTCTTTCGGGGAATTTATATTTTAAGACCGACATAAGGGTAAATTTTCGCGGCTTCGTCGGTTGTGGGAATTTTGGGATTTATGTGACCGGAGCGCTGCTGCAGTGCCAGCTTTTATCGTTATAA	ChrZ	8e-90	333	0.95	192	31605454	1	1	chr15	0.04	42	1	21	2512111	0	\N	\N	\N	\N	\N	0	5.96647	5.68102	5.64928	5.69331	5.79244	6.22296	6.04112	6.07194	5.98795	6.02919	6.00996	5.88493	5.8111	5.70655	6.02242	6.04404	5.76893	6.0731	6.07613	6.3767
sex-biased in both species gene nr94	PTA_05.2201.C1.C2667_at	DV957661	PTA_05.2201.C1.Contig2667	TC196879	TC196879	contig from multiple zebra finch brain ESTs, http: titan.biotec.uiuc.edu cgi-bin ESTWebsite estima_start?seqSet=songbird	mRNA	GCAGCATGCGGAAACTGCATATTTTGGTTGAGTTGCTTTTTAAAATACACTATTTTATTTGCAAAATGTAATTTATGCCAAAAAAATGTAATGTCATTTTGCCACTGAATAGGGTGTTTCAGCACAAGATGCTATGTCTAAAGGGGAAAAAGGCTTTACACTTTGTAAATCTAATTGAAAAATTGTTCTAATACTGGGCTGTCAGCATCCCTAAAACTGCAGTACAAGAGATTATTATTATCTAAATTAATCATTCTGTTCTGAGGGAAGGGATCAAGAAAAATCTCAATACTTATTCTCCCTGTCCTGTGTGGTCATTTTTTTGTTTTGTAATACGCTGCTACATATTTGGAGGTTCTAGTGTTTGTAGGTCACTGAACAGACATTGAAATCTGATTT…	ChrZ	0.0	954	0.97	523	42838947	1	1	chrZ	1e-97	361	0.98	194	11575813	1	\N	\N	\N	\N	\N	0	7.49945	7.32159	7.04829	7.40183	7.5129	7.82991	7.76584	7.79838	8.0772	7.68108	7.75202	7.58145	7.42582	7.2347	7.07285	7.33862	5.65422	8.02781	7.12323	8.00696
sex-biased in both species gene nr95	SB02021A2A06.f1_at	CK317356	SB02021A2A06.f1	nuclear ATP/GTP-binding protein [Rattus norvegicus]	TC197766	single-end EST, http: titan.biotec.uiuc.edu cgi-bin ESTWebsite estima_start?seqSet=songbird	mRNA	GATGGACTTTCAGACCCAGATTCAACAAGGATACTCTTTTCTTGAACCAGCTTTGCTGCCAGTAACAGAAAATAAAGTATCTTGTATTTCCAATCACATACTTGCTGTTTTCTACAAAGGGGATAAGCTTCAGTTAACACAAATAACTGGGGCCTGCATAGCTCAAGGAGAGTAAATATTTCTGATAAATTTGCATTTGTTTTATTTAAAGAGTTCTGTGTATTCTTTAAGCCCTAAATAGATAAATTTATTTACCATTTCCTTTTCTTCTAAATAATACTGCATGGCATTTTGTGTCCTTAAAGCCTAACTTCAGAGAATGGGATTATAATTTTTAGTGTGTCAGAGAAAAGAAAATAATTTTTTGTGGTACAGTTCTTTGAGTTGCATCCTGAAAAA…	ChrZ	0.0	1084	1	547	52146246	1	1	chrZ	1e-26	125	0.85	161	40158148	1	\N	\N	\N	\N	\N	0	6.08417	6.12605	6.11539	6.23212	6.15388	6.63434	6.18693	6.44093	6.42464	6.72093	6.60189	6.04491	6.11287	5.77703	6.13129	6.2302	5.98616	6.32192	6.13265	6.70179
sex-biased in both species gene nr96	0063P0020Z_F09.x0_at	DV579972	0063P0020Z_F09.x0	http://genome-www4.stanford.edu/cgi-bin/SMD/source/sourceResult?choice=Gene&option=Name&criteria=	TC198193	x-end read, zebra finch brain cDNA clone, http: songbirdtranscriptome.net	mRNA	GAGTCTGATAACATCCTTTGCCAAACACTTCATTATACCGAGTGGTAGTAAATAAAAGTGGGCAAGAGGGAGCAATGCTTCACTAAATGAAGACCTAAAACAAATGTTGGAAAGCAGTAAAGATTCTGCAAAGCTGGATGCTATGAAAAGGATTGTTGGGATGATTGCAAAGGGAAAAAATGCTTCTGAGCTTTTTCCTGCTGTTGTGAAGAATGTTGCCAGTAAAAATATTGAGATAAAAAAGCTTGTTTATGTTTATCTGATGCGCTACGCAGAGGAGCAGCAAGATCTAGCATTATTGTCCATCAGTACTTTCCAGCGTGCTTTGAAAGATCCTAATCAGTTAATCCGTGCAAGTGCTTTAAGAGTTTTATCCAGTATACGTGTCCCAATTATTGT…	ChrZ	4e-85	319	1	161	56386750	1	1	chrZ	4e-66	256	0.95	161	22250875	1	O00203	AP-3 complex subunit beta-1 - Homo sapiens	0	260	0.95	30	4.19452	3.99976	4.23891	4.11101	4.3194	4.2202	4.11314	4.64844	4.40036	4.25483	4.60373	4.21709	4.29418	4.13152	4.30895	4.16293	4.0613	4.32009	4.43446	4.64131
sex-biased in both species gene nr97	SB02027A1H02.f1_at	CK305041	SB02027A1H02.f1	UP|Q5VW36 (Q5VW36) OTTHUMP00000045118, partial (	TC199571	single-end EST, http: titan.biotec.uiuc.edu cgi-bin ESTWebsite estima_start?seqSet=songbird	mRNA	AGAAGTTTATTGACTGGCTGATCAATATGATGGAATGTCCTAAGGAAGCATTATCAGAATCTTCCAAGGACCTGCTGAAAGTTACACTTTTGGCCTTGAGGTCTCTTGCAGAGTTCAAGAAGAAAGCAGTATGGACTAAAGCTTATGGGTGGTAGTGAAGAAAACTGTCCATACTTGAAAACATAATATTATTACTCAGGCATCAAGAAGCTATATTTCAAAGACATTTCTATTACAAGATTTTTAATTGGGTTTGGCTTTTTTTTTTACCGTTTTGCTTCATACAAAAATTCCTATGAAAAGCAATATTTTGTCTTTAAGTAATGTGTTATTGTTTTACAAATGTGCTGAATCTAAATGAGAAATACACATTCAGTTTCAATTGAGTTGTTTCAGTGG…	ChrZ	0.0	656	0.97	361	57698385	1	1	chrZ	1e-22	111	0.93	76	34064220	1	Q5VW36	Uncharacterized protein KIAA1797 - Homo sapiens	0	83	0.76	6	7.94969	7.45824	6.91869	7.43553	7.96536	8.08886	7.87037	7.86165	7.99304	7.84122	8.24607	7.59898	7.20834	6.85021	7.35196	7.58993	7.46165	7.81308	7.86785	8.11373
sex-biased in both species gene nr98	SB02025B2A08.f1_at	CK304882	SB02025B2A08.f1	ATP/GTP binding protein 1 [Bos taurus]	TC199782	single-end EST, http: titan.biotec.uiuc.edu cgi-bin ESTWebsite estima_start?seqSet=songbird	mRNA	TGCATCCCACTATTTACCATGCTAAAGGGTTACTGCAATATCTGGCTGCTATAAAACGTTTGCCTTTGGTCTACTGTGATTATCATGGTCATTCTCGTAAAAAGAATGTATTTATGTATGGCTGCAGCATCAAAGAGACAATGTGGCATACAAATGTTAATGCTGCCTCCTGTGACCTGATGGAAGACCCTGCTTACAGGGCACTCCCCAAGATCCTGAGTCACACTGCCCCTGCATTCTGCATGGGCAGCTGCAGCTTTGTAGTGGAAAAGTCCAAGGAATCTACAGCACGAGTTGTTGTCTGGAGAGAGATAGGAGTACAGAGGAGCTACACAATGGAAAGCACTTTATGTGGGTGTGACCAGGGCAAGTATAAAGGATTGCAGATAGGTACAAGAG…	ChrZ	6e-96	355	1	179	52130126	1	1	chrZ	1e-59	234	0.91	174	40173793	1	Q9UPW5	Cytosolic carboxypeptidase 1 - Homo sapiens	0	316	0.9	30	8.4345	8.45988	8.62881	8.61922	8.47347	8.70151	8.67654	8.71625	8.94618	8.88224	8.92191	8.46283	8.43318	8.21742	8.37613	8.55733	8.37772	8.5472	8.53332	8.88264
sex-biased in both species gene nr99	SB02042B2G07.f1_at	CK307192	SB02042B2G07.f1	RIKEN cDNA 4930429M06Rik	TC203176	single-end EST, http: titan.biotec.uiuc.edu cgi-bin ESTWebsite estima_start?seqSet=songbird	mRNA	ATGTTCAACCGTAACCCACGTGTTGTTGAGCCCATGAATATATGTGTGGAAGGAGAATACAATAGTTTTGCCAAAATATTTGAAGCAACTAAAAAACTCAGTCAAGTACTGGAAGAAGACAACACCTCAGGTTGCCAGGCAGATAAAAAAACTTCAGATGAACAAAATATCAGAACCAAAATCACAGTCAAAAGGAAGTCAAAACAATTAAATACCCTTCAACTTAAAGTTGGTCATGAAGTCCTCAGGCAAAGAAAAAACTGGTGGAAAGATGGTCGTTTCCAGTCGGAATGGATTGGTCCTTGTATCATAGATTACATCACGGAAAATGGCTGTGCAATATTAAGAGATTCCACAGGATCCAGGCTGAAAAGACCCATCAAGATGTCTCACCTCAAG…	ChrZ	1e-154	549	1	277	17602390	1	1	chrZ	2e-86	323	0.91	251	48958197	1	Q4R6I1	Gypsy retrotransposon integrase-like protein 1 -	0	208	0.59	6	5.72773	5.79176	5.89533	5.61829	5.72983	6.19897	5.84722	5.98529	6.00347	6.03912	5.87618	5.41456	5.63269	5.64939	6.02446	5.85924	5.83772	6.3496	5.98556	6.30441
sex-biased in both species gene nr100	SB02011A2A04.f1_at	CK312285	SB02011A2A04.f1	brain-derived neurotro	TC206300	single-end EST, http: titan.biotec.uiuc.edu cgi-bin ESTWebsite estima_start?seqSet=songbird	mRNA	GAAATTATATTGCTTCCTCTGTCAATTTTTTTCTGTTCGAACTTAACTGGAAAGATGTTGTTTTTATAAATAATATTTATCAAAGGTGAACTGCAAAGCTGCTTTTATTTTATTGAATTAATGCCTCTGCAAAATTTCTTCAATGCTTAGTTTAAGTGTGTGTGCAAGCTCACTGATTTCTGTGGAAATGCTCACATCGTTAAATTTAAGTTTTTGTATATTTGCAGGATATGGTCTTAACACCTGAAGCAGTAAATTGCAGAGCTGGCCCTGCAAATCTTAATATGTATGTAGTTCCACTGACTTAACCAGGAAGATGGGGAGTCTGAGCTATATACAGAAAGGTGGCAATACTGTTTGGTGTGTTTGGGTATTGAACCAGGGCCATCACTTAGACAT…	ChrZ	0.0	1019	0.98	535	52413053	1	1	chrZ	1e-23	115	0.96	66	39872465	1	\N	\N	\N	\N	\N	0	5.93556	5.65076	6.01325	5.93107	5.85147	5.9192	6.11408	6.08589	5.87697	6.25712	6.1071	5.76048	5.94685	5.88804	5.75947	5.55567	5.68119	6.11583	6.07758	5.97173
sex-biased in both species gene nr101	PTA_05.6271.C1.C6864_at	CK301373	PTA_05.6271.C1.Contig6864	SECIS-binding protein 2	TC207787	contig from multiple zebra finch brain ESTs, http: titan.biotec.uiuc.edu cgi-bin ESTWebsite estima_start?seqSet=songbird	mRNA	TTTTCTTCTACATAAGCCTGCTCAGAAGGGCAGGCTGCTATCAATGTCACTTTATTATAGTCAGCAACAAATTAATTTGAGGCAGGTAGCTTGATTTAAACTAATTAAGGAAGGCCATGATGGCAAAGTTCCTAGTTAGCTCTTCTGTGTTGTTCATTGGGGATCATACATCAGATATGAAGGAGATAGCACAGACTACAGGGGTCTGAAATTCCTGAAGTGAATGTGCTCTGTTTAGACTTTTTATAAATTTGATGTTTCTGTTGCTACTGAGAGTAGTTTATCATACATCCTGCTTTGAAGTTAAAGGATATTGCAGGACAGAAAATGTGCTAGCCTGCTTATCTGTACCACCTCCTTACTGAGACTCCTCATTCCTTCCTTCCATTTGGGGTTGTG…	ChrZ	0.0	874	1	441	7241587	1	1	chr1	0.002	48	1	24	139193650	0	\N	\N	\N	\N	\N	0	8.64022	8.75156	8.55744	8.73369	8.58118	9.26987	9.21473	9.01161	9.06912	9.12508	8.89392	8.71145	8.78445	8.94376	8.73662	8.56701	8.75702	9.01315	9.15427	8.94362
sex-biased in both species gene nr101	PTA_05.7093.C1.C7666_at		PTA_05.7093.C1.Contig7666	http://genome-www4.stanford.edu/cgi-bin/SMD/source/sourceResult?choice=Gene&option=Name&criteria=	TC207787	contig from multiple zebra finch brain ESTs, http: titan.biotec.uiuc.edu cgi-bin ESTWebsite estima_start?seqSet=songbird	mRNA	GGACTTCATTCCAGACTTCTACATGCAGCAGAGATTCTGTGAAGCCAGACAGGTTCAATAAAGCTACAAACAAGAAGTCAACTGCAATTCCAAAACCAGAGTCTCATCCTGTACCCACATTTGAGGCTGGCATTCTGGATTTCCACAAGTCACAGAGTTTGGGAAGCAGTGAGGAAGATACTTCTGCAAAAAGCAAAGCTTCACCAAAAGCTTCAGATGAAGCAGGAGCCAATTCAATTCCCTCTTCACTTGATGGTAGGGCGTCATTTCCTGAAGCTCCTGCAGATGGCTCTGCTCAGCCACATGTGTCTTGGGCATGTGTACTTTCGCAGTCCCCAAAGAAAATTGTTTCATCACCAGCATCTGAAGGTCTTTCCAGAGGCAAAGGGAAGCAGGAGA…	ChrZ	3e-76	289	0.99	150	7256766	1	1	chrZ	4e-20	103	0.87	116	42842089	1	\N	\N	\N	\N	\N	0	7.9467	8.0198	7.86882	7.9773	7.83509	8.27194	8.45285	8.24703	8.49819	8.31866	8.28172	7.92275	7.76478	7.92337	7.79291	7.73866	8.00398	8.32149	8.2344	8.30202
sex-biased in both species gene nr102	PTA_05.2071.C1.C2520_at	CK311113	PTA_05.2071.C1.Contig2520	60S ribosomal protein L17 (L23) (Amino a	TC207819	contig from multiple zebra finch brain ESTs, http: titan.biotec.uiuc.edu cgi-bin ESTWebsite estima_start?seqSet=songbird	mRNA	GGAGAACCCCACGAAATCATGCAAGTCCCGGGGATCTAACCTGCGTGTGCATTTCAAGAACACCCGAGAGACGGCGCAGGCCATCAAGGGCATGCACATCCGCAAGGCCACCAAGTACCTGAAGGATGTCACCCTGAAGAAGCAGTGTGTCCCCTTCCGGCGCTACAACGGCGGCGTCGGGAGGTGCGCCCAGGCCAAGCAGTGGGGCTGGACGCAGGGCCGCTGGCCCAAGAAGAGCGCAGAGTTCCTGCTGCACATGCTGAAGAATGCAGAGAGCAACGCTGAGCTCAAGGGCCTCGATGTGGACTCCCTGGTGATCGAGCACATCCAGGTGAACAAGGCTCCCAAGATGCGCCGCCGCACGTACCGGGCGCACGGCAGGATCAACCCCTACATGAG…	ChrZ_random	1e-105	385	1	194	707649	2	2	chrZ	4e-57	226	0.89	194	967759	2	P24049	60S ribosomal protein L17 - Rattus norvegicus (Rat)	0	330	0.92	30	11.3155	11.7629	11.4652	11.6351	11.3468	12.1775	12.5094	12.0166	12.2882	12.0029	12.2469	11.4791	10.943	11.5715	11.4187	11.2212	11.5678	12.2621	12.2322	12.2848
sex-biased in both species gene nr103	PTA_05.702.C2.C913_at	CK316890	PTA_05.702.C2.Contig913	60S ribosomal protein L37	TC207927	contig from multiple zebra finch brain ESTs, http: titan.biotec.uiuc.edu cgi-bin ESTWebsite estima_start?seqSet=songbird	mRNA	CCTCTTTGGTGCTGGCGGCCAGCGAAGATGACGAAGGGTACGTCGTCATTTGGTAAGCGACGAAATAAGACACACACCCTGTGTCGTCGATGTGGGTCCAAGGCATACCATCTGCAAAAGTCGACTTGTGGGAAATGTGGTTACCCTGCTAAGCGTAAGAGAAAGTATAACTGGAGTGCAAAGGCTAAAAGACGCAACACCACTGGTACTGGTCGCATGAGGCACCTGAAGAAGGTCTACCGTCGATTCAGGAACGGATTCCGTGAGGGAACGACACCGAAGCCCAAGAGAGCAGCTGTTGCAGCCTCCAGTTCATCTTAAAGACTCATCTATTTGTT	ChrZ	5e-71	272	1	137	43574973	1	1	chrZ	3e-47	192	0.92	137	12333670	1	Q563Y1	Ribosomal protein L37 - Poephila guttata (Zebra	0	192	1	30	8.1565	8.4536	8.27848	8.311	8.55089	8.58408	9.08555	8.60085	9.0295	8.9895	8.91125	8.2052	8.29415	8.27289	8.21067	8.38013	8.43936	8.79797	8.9738	8.86657
sex-biased in both species gene nr104	SB02014B1E08.f1_at	CK302059	SB02014B1E08.f1	TC208294	TC208294	single-end EST, http: titan.biotec.uiuc.edu cgi-bin ESTWebsite estima_start?seqSet=songbird	mRNA	GCAATATGTCTTTCTCGTGATTACAGAGCAGATTCAGAGCTCCTCTCTAAAGCATGTGCCTATACACAAAACCTACCTGTACGAAAGTCAATTAAGTCAGAGGTTTGATTTCTACCCCGCTCACATTTATAAACTTGATAGGACTAAAAAAAAATAAATAGATGTGGCCTTCCTAGAGTTTCTCCTCTAAAAGTGATTGCACTATGTAAAACACACTGTACTTTGCCCAGCACGGGCATTTCTTGTGCTGCTGCAATGCTTTGTATACCTGGAGTGCAGTGCGCAGACTTGACTCTAGCACTCCTGCTCTGACTTACAAGCTGTTGCTTAAATTGATGTATATTGAGAAAAGTTTTCTAATGTTGCAAGATCTCCATCAAATTTATTGCAATCTGTACT…	ChrZ	0.0	829	0.97	445	26058365	1	1	chrZ	3e-88	329	0.87	346	65013253	1	\N	\N	\N	\N	\N	0	8.54482	8.61424	8.53016	8.6356	8.65763	9.13613	9.1137	9.08855	8.92574	9.00905	8.96187	8.48514	8.45463	8.46476	8.52474	8.39344	8.6902	8.86938	9.05794	8.99681
sex-biased in both species gene nr105	PTA_05.2537.C1.C3024_at	CK308789	PTA_05.2537.C1.Contig3024	Transcription factor BTF3 (RNA polymeras	TC208462	contig from multiple zebra finch brain ESTs, http: titan.biotec.uiuc.edu cgi-bin ESTWebsite estima_start?seqSet=songbird	mRNA	AATGCTGCCTAGCATCCTAAACCAGCTCGGAGCTGACAGTCTGACCAGCCTCAGGAGATTGGCAGAAGCCCTACCCAAACAATCTGTGGATGGAAAAGCACCACTTGCTACTGGTGAAGACGATGACGATGAAGTTCCAGATCTTGTTGAAAACTTCGATGAAGCTTCAAAGAATGAGGCAAACTGAACTGTCACCTCCTGAATAAAATTGAAACTTGAAAAAGCTACACGGAGCTGCTGTTTTATATTGTGACTGCCTTGATTATTTCCTGATGAGATGTCAAGATCTGTGATATTTGGAAACTCCTTGAATCTACGGCTCCTTAATTACTGCTTGTACACTATTATTTTTGTGACCCAATTGAACAAACCTATGCTTTGAAATCAGTCAGATTGCTA…	ChrZ	1e-163	577	1	291	66590708	1	1	chrUn_random	1e-34	151	0.82	299	31608945	1	Q64152	Transcription factor BTF3 - Mus musculus (Mouse)	0	92	0.8	16	8.33568	8.40928	8.27511	8.31269	8.30208	9.03783	9.14475	8.88301	9.00405	8.71926	8.94857	8.34265	8.10076	8.15022	8.46446	8.13184	8.62112	9.16521	9.0508	9.06375
sex-biased in both species gene nr106	PTA_05.470.C1.C616_s_at		PTA_05.470.C1.Contig616	http://genome-www4.stanford.edu/cgi-bin/SMD/source/sourceResult?choice=Gene&option=Name&criteria=	TC208605	contig from multiple zebra finch brain ESTs, http: titan.biotec.uiuc.edu cgi-bin ESTWebsite estima_start?seqSet=songbird	mRNA	AAAGGAGACCACCTACTACGACGTGCTGGGCGTGAAGCCCAACGCGTCCGCCGAGGAGCTGAAGAAGGCCTATCGCAAGCTCGCACTCAAGTACCACCCGGACAAGAACCCCAATGAGGGCGAGAAGTTCAAGCAGATCTCGCAAGCTTACGAAGTGCTGTCGGACCCGAAGAAGAGAGAGCTCTATGACAAAGGAGGCGAACAGGCTATCAAGGAGGGCGGCTCCGGCGGCGGCTTCGGGTCACCCATGGACATATTCGATATGTTCTTCGGCGGTGGAGGAAGGATGCAGAGGGAGAGGCGAGGTAAAAACGTGGTCCACCAGTTGTCAGTAAGTTTAGAAGATATGTACAATGGTGCGATGAGGAAACTTGCACTGCAGAAAAACATTATCTGTGA…	ChrZ	7e-99	365	1	184	31431383	1	1	chrZ	1e-41	174	0.86	184	68671317	1	A9CPE7	Heat shock protein 40 - Alligator	0	254	0.75	30	7.05737	7.34023	6.97693	7.72004	7.95711	8.48546	8.38277	8.05394	8.7703	7.4024	8.84602	7.93219	7.63578	7.72461	7.85836	7.53705	7.81798	8.39944	8.39886	8.57634
sex-biased in both species gene nr106	PTA_05.470.C2.C617_at	DV961259	PTA_05.470.C2.Contig617	DnaJ homolog subfamily A member 1 (Heat	TC208605	contig from multiple zebra finch brain ESTs, http: titan.biotec.uiuc.edu cgi-bin ESTWebsite estima_start?seqSet=songbird	mRNA	GACACATCCAGATTTAACCTCTAGTGTGGTAGTTTAGTCTTGCTCAACCATCTGGCTTGGGACAGAGCTTATGCTTTTCATATTGCTTTGAAGCAAAAGTGTCACAAGGAGAACTCATCTAAGTACATGTGTTGTAATTTGAATATCTGGGAGCTCTTAGAAAAATACATCTCTAGCTTATCTAACCATTATAAGTTTTATTGTATCAAGACATACCAATGGGTTTTGTACCTCAAATGTGGTCCCTTTCAGGTACCTACAGAACTGTGGTCTTTCACCTGCATGTTTCACCTACTTTTCTGTTT	ChrZ	1e-171	605	1	305	31439302	1	1	chr4	0.066	42	1	21	86948361	0	\N	\N	\N	\N	\N	0	6.28894	6.10752	6.30334	6.50563	6.44925	6.62301	6.43587	6.59062	6.88063	6.53769	6.90731	6.27221	6.31919	6.2101	6.53009	6.38769	6.5381	6.68472	6.68398	6.76033
sex-biased in both species gene nr106	SB02014A2G04.f2_s_at	CK303529	SB02014A2G04.f2	DnaJ homolog subfamily A member 1 (Heat	TC208605	single-end EST, http: titan.biotec.uiuc.edu cgi-bin ESTWebsite estima_start?seqSet=songbird	mRNA	GGTTGATCTTCATAGGCCCATTAATGTAATGAGATCCCCAAGTTCTCCACGCTATTCCACATGAGGTCCTTTCCTGTGCCAGCACTAGTCCTGACCCCAGAGCTAGATGTTGAGCTTGCTTTGTTTCATAGGTGATTCCTGTTTGGCTGCTGTCCTGTGTCACACTGCCTGTGGAGCCAGTGGTTGCTTGGAGCTACCTTGGCTACTGTGTATTAATAAAGTCCTATAGGCTTTGTCAGCATGCAGATGGCTTGGAAAGTCAGACTGCTGCTAGGTGAAGCTTGATTTCCACCGTGATTACTGAAATCAGACACCCTTGGAGT	ChrZ	0.0	640	1	323	31438676	1	1	chr7	0.28	40	0.92	28	27085684	0	\N	\N	\N	\N	\N	0	6.41365	6.41	6.62558	6.63503	6.60342	6.5865	6.81825	7.01815	6.74421	6.71706	6.79609	6.67171	6.67002	6.65112	6.57122	6.60997	6.63502	6.8603	6.9261	6.54211
sex-biased in both species gene nr107	PTA_05.49.C1.C70_at	DV945121	PTA_05.49.C1.Contig70	AT rich interactive domain 3C (BRIGHT- like)	TC208701	contig from multiple zebra finch brain ESTs, http: titan.biotec.uiuc.edu cgi-bin ESTWebsite estima_start?seqSet=songbird	mRNA	GTGCAGCCCTTCTGGAGCAAGTGAAGAACCTCCAGCCTATCTTGGACAGCACCAGTATCCAAGCGGTTCCTGACCATGCAGCCAAACTGCAGAGGCTCTCACAGATCCACATACAGCAGCAGGAGAAGCGTCACGATCTCACTGACAGTGTCAAGACACTCCTTGAGGATTACAACAAAATGACCTTGCTGCTCTCCAAGCAGTTTGTGCAGTGGAATGAAATCCTGACACGTCTGGAAGTGGCCAAACAAGCAAAACCTGTGGCAGAGTGATGGCAGAGCTGGGAGCATGGCATGACCAGAGCCCCTGTGGCAGAGCTTGCATCCTGCTGGTCTCAGCTCCTTCCTGCTTGGTGCGAGCATGCTGAAGTGACACGGCAGGATCGTGGAGCACCCAGCT…	ChrZ	0.0	710	1	358	38522139	1	1	chrZ	5e-07	60	0.88	54	7400530	0	Q5ZK19	Putative uncharacterized protein - Gallus	0	132	0.76	11	8.69555	8.8309	8.75668	8.98341	8.63684	8.9013	9.57049	9.07156	9.09814	9.16517	9.12555	8.76323	8.78463	8.87833	8.63531	8.90601	9.03431	9.45005	9.3596	9.2707
sex-biased in both species gene nr108	PTA_05.6502.C1.C7082_at	CK303634	PTA_05.6502.C1.Contig7082	Lipid phosphate phosphohydrolase 1 (Phos	TC208924	contig from multiple zebra finch brain ESTs, http: titan.biotec.uiuc.edu cgi-bin ESTWebsite estima_start?seqSet=songbird	mRNA	GCAGCTGCTAGCCAGTCATTGACAGACATTGCCAAGTACTCCATAGGTAGACTGCGTCCTCACTTCATTGCTGTGTGCCAGCCCGACTGGACACGGATAAACTGCAGCCTGGGCTACATTGAGAACTTCACTTGCCATGGAGACAAAGCAAAAATCAATGAGGGAAGACTATCATTTTATTCTGGCCATTCTTCATTCTCGATGTACTGCATGCTCTTCGTAGCGCTTTATCTTCAGGCAAGAATGAAAGGAGACTGGGCAAGACTTGTACGTCCTACTATACAGTTTGGTCTTATTGCTGCATCTATCTACGTGGGTCTCTCACGTGTTTCTGACTACAAGCATCACTGGAGTGATGTTTTAACAGGACTTATCCAGGGTGCAGTGGTAGCTGTGCTC…	ChrZ	1e-96	357	1	180	47340612	1	1	chrZ	1e-53	214	0.9	180	16145813	1	Q32KV9	Hypothetical LOC617172 - Bos taurus (Bovine)	0	249	0.83	30	7.74151	7.69795	7.64549	7.66068	7.64675	8.83439	8.21633	8.69157	8.3034	8.48519	8.48361	7.78466	7.70644	7.48298	8.09943	7.65446	7.82336	8.2848	8.20448	8.58528
sex-biased in both species gene nr108	SB02018A1B12.f1_at	CK303566	SB02018A1B12.f1	Lipid phosphate phosphohydrolase 1 (Phos	TC208924	single-end EST, http: titan.biotec.uiuc.edu cgi-bin ESTWebsite estima_start?seqSet=songbird	mRNA	GAAATGTACATCCTCTCACTTTGAAGAAGTCTGACACATACACAACCTAAGAGAAAAAATTAGTGTTGTGTTAATCAGTGTTAAATTATTCCTGCACTCACGAGTCTTTGAAACAAGAACTCTGCAGCAGGCAAATTCTATAACCAAAACTAATAAAAAGCTTAATCAGTTTAAAAGATTAGAAAATGTCAGGGAAGTCTTGTACAAAATTCATACATCTGTTCTTCTGATAGCTTTTTCACCTTGCCATTGACCATTTAGCCACAGAAGGTTTAAGCAAAATTCAAGGCTTGTGCTGACTGTCTTACTAGGCACGCTCCGTTACAACAGCCTTAGTTCGAACAGCTCTAAATGAAGGAGCAAAATATGATTTTTGAGGGCCCATAATGCAAGTTTAGT…	ChrZ	0.0	1074	0.98	570	47338360	1	1	chr2	0.5	40	1	20	77024227	0	\N	\N	\N	\N	\N	0	6.32102	6.21735	6.237	6.11695	6.50357	6.95209	6.58285	6.75487	6.34755	6.9018	6.53929	6.00773	6.51531	5.88976	6.18606	6.48428	6.32944	6.45115	6.67802	6.54757
sex-biased in both species gene nr109	SB02025A2H04.f1_at	CK304866	SB02025A2H04.f1	TC209115	TC209115	single-end EST, http: titan.biotec.uiuc.edu cgi-bin ESTWebsite estima_start?seqSet=songbird	mRNA	TCACTTATTTTCTGTGTGCTGTTAAAGAATGAGAAACATAGCTATATAACGGCAGGCTTCAGTGTTTAGTTGTTATTTAGTTTCTATTTTTTTATTGAAAATGCAAAATGTTCACATCACACGTTCATTACTTTTAATCATGTTATTTTTATCACACACTGCCTTTTAATGGGGATACATACAGACAAGTCCTAAATGACCTTGGTCTTCTATAAAACCTGTATCTTTGAGAAGGGAAAAGTCCAAAAAGCAGAACTGATTCTTTACTGATCTTGGACTGACTTTGTATACATTTTGCAGTACATTTAAATATATCACTGAGAAATTATACTGTATTGTATTTTGCTTTAATGGTAACAGAAGTTTTAAATGTTGTTGTGTCACTTAATTTTCAGATTT…	ChrZ	0.0	1001	0.98	530	51153307	1	1	chrZ	1e-63	248	0.93	169	20256988	1	\N	\N	\N	\N	\N	0	8.82362	8.85121	8.7636	8.98001	9.06627	9.59016	9.15596	9.55304	9.32431	9.43393	9.64379	9.01713	8.49386	8.44515	8.74529	8.63648	8.74583	9.25512	8.94102	9.44403
sex-biased in both species gene nr110	PTA_05.4050.C1.C4593_at	CK316377	PTA_05.4050.C1.Contig4593	TGF beta-inducible nuclear protein 1 (L-	TC209134	contig from multiple zebra finch brain ESTs, http: titan.biotec.uiuc.edu cgi-bin ESTWebsite estima_start?seqSet=songbird	mRNA	AGGAAGCCTCCTAAGTACGAGCGATTCATTCGACCAATGGGCTTGCGCTTCAAGAAGGCACATGTGACACACCCTGAACTTAAAGCTACTTTTTGCCTACCTATCCTTGGTGTAAAAAAGAATCCATCATCTCCTTTGTATACACAGCTGGGAGTAATTACTAAGGGTACCGTCATTGAGGTGAATGTGAGCGAGCTTGGCCTTGTGACACAAGGGGGCAAAGTTATCTGGGGGAAATATGCCCAAGTAACTAACAATCCAGAAAATGATGGCTGTATTAATGCAATTCTGCTTGTTTAAATTGGATACTAAGTGTTGGATGTGAGCACTTAGAAAACAAGTGGACTTTACCCAAATTTACAAAATCTTTGGAACCTTCAGCCATTCCAGAAGAGTGAC…	ChrZ	1e-139	500	1	252	67125068	1	1	chrZ	2e-55	220	0.89	195	23677000	1	Q5ZMH9	Putative uncharacterized protein - Gallus	0	203	0.97	30	9.87408	9.62839	9.58626	9.64809	9.87218	10.5979	10.4605	10.3389	10.1972	10.0199	10.1798	9.76637	9.30906	9.64956	9.51365	9.55086	9.66871	10.2039	10.3232	10.3795
sex-biased in both species gene nr111	PTA_05.4999.C1.C5566_at	DV945036	PTA_05.4999.C1.Contig5566	3-ketoacyl-CoA thiolase, mitochondrial (	TC209317	contig from multiple zebra finch brain ESTs, http: titan.biotec.uiuc.edu cgi-bin ESTWebsite estima_start?seqSet=songbird	mRNA	AGCTGAAAGCATGAGCCAGGCTCCTTACGCGGTTCGAAAGGTTCGGTTCGGAACCAGATTAGGAGCAGAACTCAAGCTGGAAGACACGTTGTGGGAAGCCCTGACAGATACACATGTTAAAATACCTATGGCAGTGACAGCTGAGAACCTGGCTGCAAAATACAGCATCTCCCGGGAGGACTGTGACCGCTACGCGCTCAAAACCCAGCAGAGGTGCAAAGCTGCTAATGATGCTGGTTACTTTAAAGCTGAGATGGCACCAATTGAAGTGAAGACAAAAAAGGGCAAAGAAAGCATGCAAAAGGACGAGCACCCCAAACCCCAGACCACCATGGAACAGCTGACAAAACTCCCATGTGTCTTTAAAAAGGATGGAACAGTCACGGCTGGGAATGCTTC…	ChrUn	3e-95	353	1	178	81007450	2	2	chrZ	3e-51	206	0.9	172	871793	1	Q5ZLW8	Putative uncharacterized protein - Gallus	0	308	0.88	30	6.42207	6.19356	6.06068	5.88367	6.13778	6.87131	6.83184	6.85255	6.7616	6.39986	6.87269	5.9363	6.07577	5.98702	6.19184	5.80411	6.20347	6.66689	6.47	6.83385
sex-biased in both species gene nr111	PTA_05.6365.C1.C6953_at	CK303668	PTA_05.6365.C1.Contig6953	3-ketoacyl-CoA thiolase, mitochondrial (	TC209317	contig from multiple zebra finch brain ESTs, http: titan.biotec.uiuc.edu cgi-bin ESTWebsite estima_start?seqSet=songbird	mRNA	TGAGCTGCTGATTCCCCGAGAAACTGCCTCCTCTGACAACAGAGCATCGCTGCCTGCCTTTCCTGCAAGGTAAAGGAACAACTGAGAAGTCGGAATTCTGAACAAAAAAGATTCACTGATATCTTTCTAACTAAAAGAAGTGCAGCATCAATGTAATTTCACACTGATGAAGTATTTTATAAAAGCGTCTTTTCAATCAATGTATTTCTGTAGGCAAAATTATTTCCATTTCCTGAGGAAATTGCCTGACAAACTTTCACCCAACCTGCCTTAAAATAGCAGTCAGTGCAGCTTTTTAAGCAAGTATTGCTTAAACTTATTTCAGCTACTGACACTGTCTGGTACATGTGCCTCTTTTATTATCAGGAAATGTGAAAATGTAATCAGAGACTTTCTGAA…	ChrZ	0.0	930	0.98	497	1464296	2	1	chrZ	2e-34	151	0.81	287	877363	1	\N	\N	\N	\N	\N	0	8.93197	8.63226	8.93598	8.79291	8.78189	9.23211	9.26863	9.13548	9.22512	9.27651	9.39398	8.65069	8.58497	8.52911	8.82642	8.45244	8.84033	9.1034	9.16106	9.1361
sex-biased in both species gene nr112	PTA_05.796.C1.C1038_at	CK315140	PTA_05.796.C1.Contig1038	TC209398	TC209398	contig from multiple zebra finch brain ESTs, http: titan.biotec.uiuc.edu cgi-bin ESTWebsite estima_start?seqSet=songbird	mRNA	TTTGCTAATTCTACAAGGCTACATTAACTAATATAAAGTAGCAAAAAATTATTTCTGTTAATTACATTTTTTTTGTGTGTGTAATGAAGTGTTTGTATTACCTGTCACTCACTAGGATTTGATAACTTGCTGTATTTGTACAGTCAAGCCTTGGTAAAATAGTTGTTTATTATAAATTGATGAATACTAATCTGTTTGTTCTGCTGAAAATGATGGAGCAATGCATGATGATAGTGTTTTTGCAAGTATTTTGGTTTAGGTTGCCCTCATGAAACTTAATCTTGGCACCTGTAAAACAAACTGTCATGGAACAAAGTCCATTGCTGGCAGTGGACAAGCCAAGAAGTGATCTACTGGCACAGGCCTCACACGTCTGTGAGGCTGATCCTTTA	ChrZ	0.0	729	0.97	392	44295624	1	1	chrZ	4e-53	212	0.86	270	13067682	1	\N	\N	\N	\N	\N	0	10.4542	10.6396	10.3259	10.3626	10.459	10.5811	10.6606	10.7082	10.5966	10.9756	10.7273	10.3133	10.4919	9.89839	10.52	10.1723	10.5844	10.9296	10.5669	10.9654
sex-biased in both species gene nr113	PTA_05.1542.C1.C1926_at	CK307812	PTA_05.1542.C1.Contig1926	RING finger protein rfp-1	TC209543	contig from multiple zebra finch brain ESTs, http: titan.biotec.uiuc.edu cgi-bin ESTWebsite estima_start?seqSet=songbird	mRNA	CTCAGTTTTTGTGTGCTCTTTGTGCCTCAGAGGAAATTTCCCAACCCTTGCTTTCACACAGCCAAGGTGGGAACATGCAGCTGAAGTGCTGCCTTGGTGGGATGAAAGCTGAGCTGCAGCAGAAATTAGTGAGAGCTTTATTGGAGGGCTCTGATTTGGCTGCTGATTAAGTCCTATCAAGAAATGGCACTGCTTCTGAGAGGGAAGAGTTTCCCAGTTAACAGGCTCAATATAGACCAAGGAAATTAGTCTGTAGACTCGGTGGAGCAATTCCTTAGGTACCTGTGTACCTTCCTCAGTCAGGGCAAGAACCCTTGAGGGCTGGTGCACTAGGAAACCCTAGCCCCAAACAAACACATCTAAATATCCACAAGAGGAGAAAGCAGAGATCTTGGAGAT…	ChrZ_random	0.0	1017	0.99	525	654054	1	1	chr3	0.12	42	1	21	94841020	0	\N	\N	\N	\N	\N	0	7.10511	7.2298	6.99686	7.01882	7.05531	7.64841	7.20981	7.43651	7.21259	7.23188	7.60115	7.12877	7.05011	6.85456	7.16473	6.96832	7.00393	7.52589	7.42245	7.56104
sex-biased in both species gene nr114	PTA_05.5038.C1.C5612_at	CK313044	PTA_05.5038.C1.Contig5612	TC209823	TC209823	contig from multiple zebra finch brain ESTs, http: titan.biotec.uiuc.edu cgi-bin ESTWebsite estima_start?seqSet=songbird	mRNA	ACCGGTGAGACGAGCATAGTGCCAACGGAAGGTAATTTTCCAGTTGTATGTGTCATACAGCATTTGAAGGGACCATGTATTCTGTTAAAGAAAAAAATAAAATTTCAGTTGAATAGCAGAACACTACATTCTTCTTCTTTCTTTTTGAGTGCCAAACCCTAAACTATGTTGGAGTAGAGATGGGGAAAACCCTTTTTGTTGGAATAGGTAGAAGCATTCTTTAAATGAATTGTTTAAACATAGGGGCTTTGTCTTCAGAGAGAATTGTCAAGTTGCGTCAGGAAAAAGAATTATGGTAACAACAGTTTCTGGTTCCTTGAAAATGCTGTTATTTTTGTATTTTACATCATTAGTGCAATTTGGATGGTTCTTGGTATGTGTATAGTTCAGAGGTCTTCG…	ChrZ	0.0	763	0.98	406	7529809	1	1	chrW_random	1e-32	145	0.91	110	153895	2	\N	\N	\N	\N	\N	0	9.61761	9.4506	9.37592	9.64442	9.5893	10.3135	9.94749	10.1112	10.0191	10.09	10.1661	9.60754	9.59964	9.30146	9.52172	9.67685	9.38301	10.0284	9.92191	10.1931
sex-biased in both species gene nr114	PTA_05.6712.C1.C7289_at	CK311629	PTA_05.6712.C1.Contig7289	TC209823	TC209823	contig from multiple zebra finch brain ESTs, http: titan.biotec.uiuc.edu cgi-bin ESTWebsite estima_start?seqSet=songbird	mRNA	ACTTGCTTTGAGGTATGCTGTTAACATTAATTTCATTCTATGAACACTAGAGTTCTGCATGCCAGTGGTGTACTATCTAATGGAAGCTATAAGGCAGTCTCAGTGGTTCGGTCATCTGCATTAGCTTGTGGATGTAAATAGCAGCCCACAACTGCAAAATCTTTTCATGGTTATAATCTTGCGAGATAGTTGTAAATGAAAATTAGGGTTTCCTTAAGTGTGGCAGCTTTTAAAATATGGAATTGAAACAACAATGCAGCACAGCAACAAGGTTGTCATGTTACAACAAGGCAGAGCTCTGCAAGTTTAAAGAACTGCTTCACAGAAGTGAAGACAGTTAACACTTGATGGAAGGAACAAATACCCTGATATCCAACTGTGTGCCATTAGTGGAAGAAT…	ChrZ	0.0	1033	0.98	550	7531522	1	1	chrW_random	6e-50	202	0.93	146	151835	2	\N	\N	\N	\N	\N	0	8.08896	7.40777	7.59445	8.09803	8.2607	7.74754	8.00122	8.26357	8.81687	8.40648	9.06924	7.93041	7.53291	7.65884	7.72199	7.04152	7.20816	8.57615	8.24798	9.25968
sex-biased in both species gene nr115	PTA_05.1400.C1.C1752_at	DV959401	PTA_05.1400.C1.Contig1752	Molybdenum cofactor synthesis protein 2	TC209877	contig from multiple zebra finch brain ESTs, http: titan.biotec.uiuc.edu cgi-bin ESTWebsite estima_start?seqSet=songbird	mRNA	TCCACCCCAGTAGTCTTTTGAGAAAACCCAACTTGTGTTTCCGTCTGTTTTTCTATTGTGATATGGAAGAAAGAGAAGATGCGCCAAAAGATTTTATCAAGCTCAAGTCGGAAAAGCTCTCTGTCGGTGAAGTGTCGGAGCTGGTTGTTTCACCATACTGTGGGGCAGTGTCTCTGTTCATTGGTACTACAAGAAATAATTTTGAAGGAAAAAAAGTGATTCACTTAGAATATGAAGCGTATACTTCAATGGCAGAAACTGAAATGAAGAAAATCTGCAGAGATGTTAGACAGAAATGGCCTTCAGTCAAACATATTGCAGTGCACCATAGACTTGGTGTGGTTCCAATAACTGAAGCTAGTGTAATTATTGCAGTCTCCTCTCCACACAGAGCAGAAT…	ChrZ	4e-72	276	1	139	46458464	1	1	chrZ	6e-43	178	0.88	155	15254018	1	Q58DT2	Molybdopterin synthase small subunit MOCS2A -	0	149	0.65	30	8.03105	7.99301	7.9791	7.86933	8.03384	8.51146	8.41854	8.31845	8.15387	8.29588	8.4806	7.93871	7.6891	7.72161	8.03369	7.89086	7.76052	8.3203	8.4213	8.1224
sex-biased in both species gene nr116	SB03044A2D07.f1_at	DV959349	SB03044A2D07.f1	StAR-related lipid transfer protein 4 (S	TC209999	single-end EST, http: titan.biotec.uiuc.edu cgi-bin ESTWebsite estima_start?seqSet=songbird	mRNA	AGGGATGCTACCACAGTCTGCAGTAGACACTGCTATGTCTAGTACTCTGGCCAATTTCTACTCTGACCTCAAAAAGGCACTCAAAACATAGACAAACAGTGACCTAAAAGCCAGTGCATTCCTTGCAATCAGATTGTGTTGTTTAGCTTAGCATTAGTTACGTACTAAATTGAGGTAACACTCTTACCGAATGACACCCATGACACCGAACCTTTGTGTTGAGGATCCAAACAACTTTAGCAAGTGCTTTTTCATGTGACAATTGGCATATATTCCCAGTGCATAGTGCGAGATGCTTTCTGCAGCTCAACGCTCTGCAGCTTTGTGAGGAATAGCCTGAATCTCTACTGAATCTTTCCTCAGTAGAAAGCACAAAATGTGTGTGTGGGCTTGAAAAAT…	ChrZ	0.0	975	0.99	496	20756025	1	1	chrZ	6e-31	139	0.86	154	45682184	1	\N	\N	\N	\N	\N	0	4.52429	4.32435	4.53658	4.58231	4.41157	4.73199	4.79025	4.51428	4.85574	4.64414	4.62545	4.30556	4.58035	4.4381	4.44653	4.47808	4.65481	4.58247	4.72823	4.45096
sex-biased in both species gene nr118	SB02024B2E08.f1_at	CK315434	SB02024B2E08.f1	Probable DNA helicase II	TC210259	single-end EST, http: titan.biotec.uiuc.edu cgi-bin ESTWebsite estima_start?seqSet=songbird	mRNA	GAGGTCCCTTAATCTGTATACTAGCTTTTTACCTACAGTAAATAAACTATGATCTTGAAAGTGCCTGAAATAGAGTAAGCATGTCACTCATACTTTTTTGTTGCTAATTAGAAAGGTTTTACTGCCTAACTGAAAGCTTTAGTTTATATCCTTCTTATTAGAAAGGGTGAATTTATATTAAGTAGTTCAAACTGACTTAATCAGTGGTGTTGCTTGGATCTGCAGGATCATGGCTGGGACAGGCCGAATTCATTTGGGGAGTCTGCAACTGTGCCTGCCCTAGGTAGACCTCTTCAGTCTTGAGCACGGCTCTACAGCCTCATCTGTGACTGGACTTCCAATTTTGCACTTCATTTTCAATCACTGAG	ChrZ	0.0	722	0.99	368	40416406	1	1	chrZ	1e-90	337	0.88	350	9011829	2	\N	\N	\N	\N	\N	0	7.94845	8.02168	7.83438	8.0497	7.98145	8.21741	8.15315	8.29161	8.31415	8.24961	8.04366	7.94917	7.75163	7.98727	7.8791	7.86929	7.86589	8.27144	8.20329	8.37006
sex-biased in both species gene nr119	PTA_05.6711.C1.C7288_at	CK311614	PTA_05.6711.C1.Contig7288	Lens epithelium-derived growth factor	TC210496	contig from multiple zebra finch brain ESTs, http: titan.biotec.uiuc.edu cgi-bin ESTWebsite estima_start?seqSet=songbird	mRNA	AGCCAGCAGATGATTCTGCCTTTGAAAATAAATGACATCACTGAAGTTTTGTTGTTTGGTTTTTTTAATTACAGATTAAATAGGATTGTTAAGTTTTGCATTTGAAATCTATAGACTGCTGAAATTCTAAATAATTTTATAAGCATAGTATTTTGAAGTTAAATTTTGTGGAATAAAAGTCCCTTTAATCTTGGTTTTAAAGTATTTAAACACTTTTGCCAATAGTTATATCCAGTATTAACAGGTAACACATTTCAAAAGATGAAAATCCCACTTAGAAAATGCTTACATGTTACAGGACTTAGAGTTGTAGTATATTTTTAACTTGCTACTGTGTGTTTGTCTAGTTAATAGCAGGAAAAAGTGTAAATACTTCTAACTCTCCAGTTGCTTCATTTG…	ChrZ	0.0	981	0.98	516	59919302	1	1	chrZ	3e-45	186	0.86	225	31672463	1	\N	\N	\N	\N	\N	0	6.63512	6.40484	6.16793	6.34256	6.57038	6.7032	6.85606	6.75427	6.60586	6.89504	6.95401	6.37409	6.54743	6.10152	6.59321	6.55449	6.40711	6.89966	6.87573	6.85457
sex-biased in both species gene nr121	PTA_05.2554.C1.C3042_at	DV956784	PTA_05.2554.C1.Contig3042	Protein inhibitor of activated STAT2 (Pr	TC210786	contig from multiple zebra finch brain ESTs, http: titan.biotec.uiuc.edu cgi-bin ESTWebsite estima_start?seqSet=songbird	mRNA	AGATTATTTCTTCCCTAATGACCAGATCTTAACTTTTTTTGCTAATTTCATGTTCCTTTTTTCTTACCTCTTTAGTTGGATGTCTGGTGCTTTTTGCCTTCCAGTACTGTTACAGTATTTGAACCAAGTACATGGATGAAATATATTGAAACAGGATGTTTTGTAATTTTTGTCTGCCCTGTATCCCTACCTTTAATGCTGCATTACTGTTCCTTATTGCCTTTTTTGTATGATATTTCATGCAGTCCTGTGTTCACATGTTGGTCTTAATAGTGCCCCAATCTTTCTTTTCTTTTTTCTTATCAATTTAATATTTTGTACCTGTTAAGGATCAGTTGTTAGCACGATTTATTTCCAATAAAACCATGCTTGTTATGAAGTTTTTCTTGATGGCCTGCA…	ChrZ	1e-144	515	0.97	281	40532	1	1	chrZ	8e-24	115	0.84	162	1590266	1	\N	\N	\N	\N	\N	0	8.13457	7.94634	7.81886	7.94646	8.25952	8.24829	8.21213	8.40191	8.28504	8.5502	8.67435	7.9244	8.00569	7.54897	7.83752	8.10385	7.886	8.22229	8.12204	8.36328
sex-biased in both species gene nr121	PTA_05.271.C1.C381_at	DV961631	PTA_05.271.C1.Contig381	Protein inhibitor of activated STAT2 (Pr	TC210786	contig from multiple zebra finch brain ESTs, http: titan.biotec.uiuc.edu cgi-bin ESTWebsite estima_start?seqSet=songbird	mRNA	AAAGCACTTACTCGCTCTAGGACAGCAGTTAGAAAAAAGTGCAAAAGTGTAGGAATTAGTGAATTTGTAATATTTTCACTGGGGCCTGTAATAAACTTCATTAAGAGAATGAAGCTTTGAAATAGCCATGACGTGTTTAATGTCTTGTTCCCCACATCCCCCATTAAGGGGACATAGTGGAAGCCACTATAAATGGAGTTGTTGGGGGTTTTTTTGCCTAGATTCATGTTCACAAATGCAACAAGAACCTAAGCTGTGACCTCTTTCCTTTTATGTTTTTTTTGAGCTAGGAAGGGGACAGACTATCTATGCAAACCCTGCATCACACAGTCTCTGTGCTGCCGTGTTACAACTGGGACACCTTGCCACCACCAAAAACTCCCAGCATACAGTTGAATG…	ChrZ	0.0	841	0.96	477	41431	1	1	chrZ	5e-13	79	0.89	78	1588807	1	\N	\N	\N	\N	\N	0	5.86967	6.03463	5.96719	6.08961	5.99597	6.0468	5.97875	5.84491	5.86278	6.10904	5.90397	5.8278	6.14487	5.65285	5.80322	6.10206	5.87672	5.93592	5.97211	5.96162
sex-biased in both species gene nr122	SB03049B1A02.f1_at	DV961124	SB03049B1A02.f1	corneal wound healing-related protein	TC210790	single-end EST, http: titan.biotec.uiuc.edu cgi-bin ESTWebsite estima_start?seqSet=songbird	mRNA	AGAGTTCCTCTATGCCTGGCTGATGTCAACGCTGAGCCGCGCCGACAGCTCTCAAATGGCAGAGGAGAGGATAATGGAGGAACAACAGAAAGGCCGCAGTAGTAAAAAAACAAAGAAAAAGAAGAAAGTTCGCCCTCTCAGCAGAGAGATCACCATGAGTCAAGCATACCAAAATATGTGTGCTGGGATGTACAAGACAATGATTGCCTTTGACATGGATGGCAAAGTAAGAAAACCTAAGTTTGAACTGGATAGTGAACAAGTTCGATATGAGCACAGATTTGCTCCATTCAACAGTGTTATAACACCACCTCCAGTGCACTACCTGCAATTTAAAGAAATGTCTGATTTAAATAAGTATAGCCCACCTCCTCAGTCATCAGATCTCTACATGGCAGC…	ChrZ	4e-75	285	1	144	52055142	1	1	chrZ	1e-53	214	0.93	144	40251794	1	Q5ZHV2	Protein MAK10 homolog - Gallus gallus (Chicken)	0	260	0.92	16	8.33185	8.4376	8.55564	8.72685	8.57667	8.98137	9.04095	8.79222	9.2124	8.86455	9.1525	8.69084	8.49267	8.87304	8.51943	7.97884	8.36332	9.10995	9.0937	9.06931
sex-biased in both species gene nr123	PTA_05.5542.C1.C6132_at	CK306803	PTA_05.5542.C1.Contig6132	Sorting nexin-2 Biological ProcessCellul	TC210834	contig from multiple zebra finch brain ESTs, http: titan.biotec.uiuc.edu cgi-bin ESTWebsite estima_start?seqSet=songbird	mRNA	AACAGATCTCCAAAACCATTCGCAAGGAAGTGGGAAGATTTGAGAAGGAACGAGTGAAAGACTTTAAAACTGTTATTATCGAGTACTTAGAGTCGTTAGTGCAAACACAACAGCAGCTAATAAAATACTGGGAGGCATTCCTACCTGAAGCCAAAGCCATTGCCTAGAAGAAGAATATTCCAATTGACAAGGCACTCTCAATGTTTGTCCTGGATAACTAAATTCCACAGTGAAATCAATTTAAATCATCCATATAAACCACTATATATTTTATGAATTATCATGGGGCTTTTTTTATATACCACAGCATTTTATTAACAAGCTGCATGTGCTGACCCTGTCTGAAGTGGACTGTGGCATGATGTTCTGCAATACATTGCTGAATTGAACACTATTGTG…	ChrZ	0.0	718	0.97	387	23297781	1	1	chrZ	1e-121	440	0.89	390	73865064	1	Q5R9A9	Sorting nexin-2 - Pongo abelii (Sumatran	0	97	0.97	30	8.10785	8.47739	8.16073	8.55034	8.39372	8.7753	9.10426	9.05364	8.87128	8.85515	9.27797	8.48926	8.22603	8.42456	8.63915	7.98223	8.36814	8.96174	9.03359	9.06366
sex-biased in both species gene nr123	SB03005B2F09.f1_at	DV946640	SB03005B2F09.f1	Sorting nexin-2 Biological ProcessCellul	TC210834	single-end EST, http: titan.biotec.uiuc.edu cgi-bin ESTWebsite estima_start?seqSet=songbird	mRNA	GAAGACCTCAGCACAAACTCCAATGGTCCAAAGCCAGCAGAAATCATGCTGGATGGTGACAGAGAAGACCTCTTTGCTGAAGCAACAGAAGAAGTTTCACTGGACAGTCCGGAGAGGGATCCAATACTTTCACCTGAACCTACTCCTGCAGTCACTCCCGTAACACCTACCACATTAATAGCTCCCAGAATGGAATTGAAAAGCATAACAGCTCCAGTGATTTTTGACAGATCCAGAGAAGAGATTGAAGAGGAAGCAAATGGAGATTTGTTTGATATAGAAATCAATGTATCAGACCCAGAGAAAGTTGGAGATGGAATGAATGCTTATATGGCATACAGAGTAACAACAAAGACATCACTTTCAATATTCCACAAAAACGAATTCTCTGTGAAAAGA…	ChrZ	3e-85	319	0.99	165	23312731	1	1	chrZ	1e-28	131	0.98	70	73851506	1	Q5F406	Putative uncharacterized protein - Gallus	0	255	0.82	30	7.23571	7.09428	6.79062	6.87985	6.98731	7.66785	7.71988	7.36031	7.89929	7.38229	7.97695	7.31601	7.20191	7.27667	7.22365	6.87115	7.16873	8.08342	7.70307	8.30864
sex-biased in both species gene nr124	PTA_05.4850.C1.C5405_s_at	CK304927	PTA_05.4850.C1.Contig5405	TC210873	TC210873	contig from multiple zebra finch brain ESTs, http: titan.biotec.uiuc.edu cgi-bin ESTWebsite estima_start?seqSet=songbird	mRNA	TAGAAGTTCTTGTCCATGATAATGTTGAATACTTTTTTTTATACTTACATGAAGCTGGATAAGTAAGTGTTTTTCAAATCATCTAAGCTTTGGCTGCCCTAGAAGCCATTACATTTCCTTTTGGCAGAGTGATTAATTTGTATCTTGAATTATCTTAGTGCCTGACAACTTTAATGCCATAATTAAAGGCATGTGGGGAATTTTGTTGTTCATCATAAAAAAAAAAAAACGTGGCAAAATATGCCTGAAGAAATTATAGGTGAAAAACAAATAATCTTGTTTCAGTTGAGATCAGCCTTGAAAGCACTTGTGCTTTTGTTTTGAAGCACCTTGATACCGAATATGTCATTGTGAATATTACATACTTCTTGTGAAGAGTATGTTCAGCTATACAAGGGG…	ChrZ	1e-154	547	0.99	280	3437591	2	1	chrZ	1e-07	61	0.92	51	52364045	0	\N	\N	\N	\N	\N	0	5.87325	5.82798	5.67567	5.65963	5.96318	6.05726	6.01879	6.21544	6.05411	6.64599	6.1046	5.76054	5.70512	5.33422	5.5966	5.71001	5.73717	6.00444	5.85816	6.13388
sex-biased in both species gene nr125	SB02034B1C10.f1_at	CK306578	SB02034B1C10.f1	zinc transporter ZnT-5 {Homo sapiens;} , partial (95%)	TC210895	single-end EST, http: titan.biotec.uiuc.edu cgi-bin ESTWebsite estima_start?seqSet=songbird	mRNA	GGAGGCTGTCCCACACATGATCACAGCCATTCTCACCATGGCCACAGCCACAGCCACGGGCACGGCCATTCCCACAGTGACCATGGCCACAGCCATGGACATTCCCATGGATCTTCTGGAGGAGGCATGAACACCAACATGAGAGGTGTGTTTCTGCATGTGTTAGCAGACACTCTTGGCAGTGTTGGTGTTATCGTATCCACAATATTTATTCAGCAATTTGGATGGCTCATAGCTGATCCGCTCTGCTCTCTCTTTATTGCTACATTGATTTTTCTTAGTGTTATCCCATTATTGAAAGATGCCTGTCAAGTGCTTTTGTTGAGGATACCTCCAGAACAGGAGAAAGATCTGCATGCTGCTTTAGAAAAGATTCAAAAAATCGAGGGAGTTATATCC…	ChrZ	1e-125	454	1	229	10743813	1	1	chrZ	2e-87	327	0.93	229	21321667	1	Q5ZLF4	Zinc transporter 5 - Gallus gallus (Chicken)	0	301	0.98	30	7.70179	7.81471	7.44963	7.66797	7.58072	8.206	8.03312	7.84534	8.28571	8.15345	8.35562	7.79442	7.39806	7.35693	7.82881	6.80909	7.34452	8.19707	7.91027	8.24307
sex-biased in both species gene nr126	SB03001B1E08.f1_at	DV945163	SB03001B1E08.f1	TC211011	TC211011	single-end EST, http: titan.biotec.uiuc.edu cgi-bin ESTWebsite estima_start?seqSet=songbird	mRNA	GAGTTACACTGAGAGGTTACGCATTGAACATTTTCTCTGTTCTCATAACAATTTAGAAGTCCGTGCTGGAAAATTTAGCTGGTGGATAAACTGTTGCTTGAATTTGATCAGCTCGGTGAAACTGGGGATATTAAACTTTTGTTACTGACTTATCAATTCATACTGAGTTGTATTAATATATAGCAACAATTCATCAGCAGCCCTCTAAAAATAAATTATCATTACTGGGAAAGGGGAGAGCTTGATGCAGCTATGCCAAACTGATGCTTACCAGCTCTTAATTGCCTTAAAGTCTTAGTGCGAAGACAATACTTGAGTTTGTTTTATTTAAAAATACAGTAGTACTTATGCTTTCTTCTGTGATATTTACAGCTAGCACTTGCTAGAATGGGCTGTACA…	ChrZ	0.0	1041	1	525	40462289	1	1	chrZ	0.007	46	0.86	51	9058384	0	\N	\N	\N	\N	\N	0	5.11227	5.01474	5.0151	4.96959	4.98814	5.08668	5.25525	5.14442	5.14725	5.17477	5.13671	5.08563	4.87485	4.86052	4.92194	5.01311	4.90334	5.03428	4.99789	5.20472
sex-biased in both species gene nr127	PTA_05.5115.C1.C5685_at	CK303030	PTA_05.5115.C1.Contig5685	Stomatin-like protein 2 (SLP-2) (EPB72-l	TC211659	contig from multiple zebra finch brain ESTs, http: titan.biotec.uiuc.edu cgi-bin ESTWebsite estima_start?seqSet=songbird	mRNA	GCAGGCCCAGATCTTGGCATCAGAAGCTGAGAAGGCTGAACAGATCAACAAAGCTGCTGGAGAAGCAAACGCCATGCTGGTCAAGGCCAGGGCCAAGGCAGAGGCAATTCAGCTCCTAGCCGCTGCTCTGGCACAGCAGCACGGCAATGCTGCTGCCTCCCTGTCTGTGGCAGAGCAGTATGTGAACGCTTTCTCAAAAATTGCCAAAGACTCCAACACCGTTCTGCTGCCCGCCAACACCGGCGATGTCACCAACATGGTTGCACAGGCCCTGGGGATCTACACTACACTGACCAAGCCACAAGCTGTGAAGACCCAAGATGAGATGCCCCCAGCCCAGGAGAACTCCCACTCTCCTGCCACAGAGGTGCTGAAGGCAGAACAGGGCAGCTCCAGCTA…	ChrZ	1e-120	436	1	220	39198349	1	1	chrZ	1e-16	91	0.85	106	7980065	1	Q32LL2	Stomatin-like protein 2 - Bos taurus (Bovine)	0	114	0.56	30	7.21113	7.6535	6.93689	7.34456	6.96347	7.83425	7.94862	7.45684	7.9634	7.34817	7.73592	7.51989	6.92597	7.57471	7.52383	7.11696	7.51824	7.66007	7.77001	7.64268
sex-biased in both species gene nr129	PTA_05.4780.C1.C5341_at	DV946636	PTA_05.4780.C1.Contig5341	TC211700	TC211700	contig from multiple zebra finch brain ESTs, http: titan.biotec.uiuc.edu cgi-bin ESTWebsite estima_start?seqSet=songbird	mRNA	GATTGTTTACTGAATCCTTGTGTAAGTGTTTGAGATGTTTGTAGACTGCTATATTCCTTTTTATTTCTCCAGAGAAGTAAACACATAGACACTAGTCATCATATGTAAAACAATCTCTGGACAAGCAGTGCCACTGAGATTTTGTGGGGTTATTTTCTGTTCTGTGATTTTATGGGAGTTTATTTGTTGCTGTGCTCATGTTCAAGAAAGTAAGACTAGGTAACAGGTCAGTCCTGTTTTGTTGCTGCTAAGAATCTTTTTCAAGGCCTTGGGGATACAGACAAAAATGCTTTAAGAAATAGAGGTATTATATTTGGCAACTAGCGAAAAATACATGTCCGTTTTCATAGAATATGAAGAGGATCCTTGTACCAGTCAAGAATTTACATAAACTAGTAG…	ChrZ	0.0	922	1	465	10709454	1	1	chrZ	2e-18	97	0.83	165	40325868	1	\N	\N	\N	\N	\N	0	6.52503	6.67657	6.4872	6.51793	6.45504	6.75846	7.07044	6.94643	6.51405	7.08374	7.05891	6.22976	6.46264	5.82151	6.1497	6.48374	6.3258	6.82619	6.70691	6.73017
sex-biased in both species gene nr130	SB02011A2D03.f1_at	CK312319	SB02011A2D03.f1	Peptidyl-glycine alpha-amidating monooxy	TC211760	single-end EST, http: titan.biotec.uiuc.edu cgi-bin ESTWebsite estima_start?seqSet=songbird	mRNA	TTAAGTCAGCTGTGTGTTGCAGACAGAGAAAATGGTCGAATTCAGTGCTTTAGGCTGGAGACTGGGGAGTTCACAAGAGAGATCAAACACAAAGCATTTGGAAGAGAGTTGTTTGCAGTTTCATATGTTCCAGGTGGTCTCCTTTTTGCAGTTAATGGAATGCCCTATCCTGGAGAGGCGGAATCAGTGCAAGGATTTGTGATGAATTTCTCTACTGGAGAAATAATTGATAATTTCATTCCACTTAGAAAGAGCTTTGAGATGCCACATGATATTGTTGCTTCAGAAGATAGAACAGTATTTGTTGGAGATGTTCATGCCAAAGCAGTGTGGAAGTTTGCATCTGTGGGAAAATCAGAAACAATTGTTGAAGCCAGATTGAAAAACAAGCCAGAATCA…	ChrZ	2e-89	333	1	168	17590272	1	1	chrZ	1e-38	165	0.91	127	48980033	1	P10731	Peptidyl-glycine alpha-amidating monooxygenase	0	187	0.57	25	9.52105	9.36844	9.35111	9.56591	9.93887	9.90115	9.51875	9.69606	9.61119	9.84664	9.89364	9.42834	9.59271	9.29513	9.48559	9.23996	9.55311	9.86922	9.80066	9.97418
sex-biased in both species gene nr131	PTA_05.4777.C1.C5338_at	DV946626	PTA_05.4777.C1.Contig5338	Ubiquilin-1 (Protein linking IAP with cy	TC211964	contig from multiple zebra finch brain ESTs, http: titan.biotec.uiuc.edu cgi-bin ESTWebsite estima_start?seqSet=songbird	mRNA	AGCTGTGGGTACCAATACTGCTTATTGTGATTTTGGCATGTTTTTTTTCTTGACTAGCAAAATGCTGGAAGATTTATACCACTTGAGTAATCTACCATCTTTTACTTTATTTGTCTAAGGTATAAACACAATATATACAACAGAGACAGCTCATTTCTAGAGATCTACACTATACAGTACAGTGAAATTGTAAGCAATGAAAAAACAAACAAATCCTCCCCCCCAAAGCAACAACAAAAAACCCCACCAAAAAAAACCCAAAAAACCCCAAAAAAACCCAAAACCCAAAAAACCACAAAAAAACCAACCAAAAAAAAAAAGTCATAGACCTTGAATTTGATGTAGAATTGCCCAGGATCTTTGGTAACTATCTGAGACAAAATGCTTAGGCAACTTAAG…	ChrZ	1e-105	385	0.99	198	52803351	1	1	chrZ	9e-15	85	0.87	103	39452946	1	\N	\N	\N	\N	\N	0	7.39592	7.49409	7.05862	7.55302	7.62769	8.02193	7.99154	8.10355	8.01299	7.68839	7.83077	7.62647	7.32607	7.33395	7.27282	7.25492	7.45679	8.13193	7.90281	7.84165
sex-biased in both species gene nr132	PTA_05.1771.C1.C2197_at	DV958679	PTA_05.1771.C1.Contig2197	Mitochondrial 28S ribosomal protein S30	TC212003	contig from multiple zebra finch brain ESTs, http: titan.biotec.uiuc.edu cgi-bin ESTWebsite estima_start?seqSet=songbird	mRNA	GCCATCCAAACTGCCATTGTTCAAAAAACAGTATGAAAATAAGGTATTTATAGGATCATAGGTTGCAGATCCATGCTGTTATGGACATACCCAGTTCCATCTCCTTCCTGACAAACTGAGGCGGGAGAGGTTTATAAAGGCGCATCTTGAGGATCAGATTGAAGTTGTTTATAGATCAAATGGAATTGCAAGTCTCTTTGCCTGGACAGCAGCACAAGCAATGTATCAAGGATTCTGGAATGAAGCAGATGTGACCCGTCCTTTTGTATCACAGGCAGTAGTTACTGATGGAAAATATTTCGCTTTCTTTTGTTACCAGCTAAATACTTTAGCACTAACTTCAGAAACTATTAAAAACAACCCTCGAAAGAATATTTGTTGGGGTACAGACAGTAAGCC…	ChrZ	0.0	700	1	353	44769733	1	1	chrZ	7e-68	262	0.87	272	13870244	1	O42270	P52 pro-apototic protein - Gallus gallus	0	315	0.9	20	7.3898	7.22474	7.28659	7.11319	7.31826	8.08122	7.7764	7.91599	7.6646	7.73149	7.8369	7.38644	7.21998	7.18808	7.46982	7.39101	7.39157	7.90412	7.80669	7.57803
sex-biased in both species gene nr133	0058P0025Z_G02.y0_at	DV573617	0058P0025Z_G02.y0	http://genome-www4.stanford.edu/cgi-bin/SMD/source/sourceResult?choice=Gene&option=Name&criteria=	TC212005	y-end read, zebra finch brain cDNA clone, http: songbirdtranscriptome.net	mRNA	GAATGGACCCCGTGCTAATGCATATAAAGAGAGAACTGGAAAACAGCTAGGCTTCCAGCTTCACTGACTCCAGTATGGAACGTGCTTCTTTATACTCTTCAGCTTCTTCCAATTCCTTTTCATTTTCTAGTAGTTGAGTAAGCTCTGCATGTGCAACTTCTAGTCTGCGTTGACAGTCCGGAATCATCATTCGTGACTCTTGTAAGATCTCGATCTGCTTCTTAATTCCATAATCATCACATGCTTCAGCTTTCATTTTTTCAATCTTTTCTTCTTGCTGTTTTGCTTCTTTTTCATACATAATTTTTTCTTTTGCCAGTCGCCTCACGACGCCGGTCTTAATCTTGATCTGCCTGAGGCGCG	ChrZ	5e-65	252	1	127	56680357	1	1	chrZ	1e-40	170	0.92	126	22563452	1	P80585	Tubulin-specific chaperone A - Gallus gallus	0	111	0.61	14	6.25928	6.25695	6.33967	6.48152	6.44859	6.67682	6.28962	6.35865	6.5594	6.64368	6.69797	6.18497	6.5752	6.33482	6.51845	6.63305	6.40799	6.51615	6.57115	6.44582
sex-biased in both species gene nr133	PTA_05.4890.C1.C5448_s_at		PTA_05.4890.C1.Contig5448	http://genome-www4.stanford.edu/cgi-bin/SMD/source/sourceResult?choice=Gene&option=Name&criteria=	TC212005	contig from multiple zebra finch brain ESTs, http: titan.biotec.uiuc.edu cgi-bin ESTWebsite estima_start?seqSet=songbird	mRNA	GATCGAGATCTTACAAGAGTCACGAATGATGATTCCAGACTGTCAACGCAGACTAGAAGTTGCACATGCAGAGCTTACTCAACTACTAGAAAATGAAAAGGAATTGGAAGAAGCTGAAGAGTATAAAGAAGCACGTTCCATACTGGAGTCAGTGAAGCTGGAAGCCTAGCTGTTTTCCAGTTCTCTCTTTATATGCATTAGCACGGGGTCCATTCCACAGTTTCATTTGACTATGGCTCTAATATTATTGTTAACTTGCTAAAGTTCCCTTTATGCAAACTGAGCTTTCTCTAACTGC	ChrZ	1e-114	416	1	210	56680231	1	1	chrZ	1e-52	210	0.88	210	22563327	1	\N	\N	\N	\N	\N	0	8.37452	8.24302	8.10728	8.29279	8.37761	9.01409	8.80021	8.9982	8.7824	8.98648	9.03089	8.21381	8.19472	8.15711	8.50412	8.47515	8.38516	8.85794	8.89205	9.16793
sex-biased in both species gene nr133	PTA_05.4890.C3.C5450_at	CK310968	PTA_05.4890.C3.Contig5450	Tubulin-specific chaperone A (Tubulin-fo	TC212005	contig from multiple zebra finch brain ESTs, http: titan.biotec.uiuc.edu cgi-bin ESTWebsite estima_start?seqSet=songbird	mRNA	CAGTCACCTACCTTTTTTCTATGGTGCAATTTTTCTGTAGTTTTATCAAGTATGTACTCCTTGTTTGAGTCCAAGACATGAGCTGACTCCAGATCTTTCTCAATGTGCATGGCACTGAGTCGAGCCCAATTCATACAATTTCCATGCATCAAAATTACTCTACTTTTCAGGAAACAGGATTTAGCAGGTGACTAGTATATTGTGAGTTGTATCTGCTAATAAGAGTTCTGGACTGAATGCTTTTCTTGAAAGCACTTTGGCCTAAGTGATATTTTTTTGAACAAAGTTCAAACCCCAGGACATGAAGGAGAGCTAAGGGGAACTAATGGGTAAGGGAACAACACTTAGTCTGCGTGGAAGACCATTAAAACATTATATACAAAAGCTGTGGTTTTTTTC…	ChrZ	0.0	985	0.97	539	56680806	1	1	chrZ	0.03	44	0.89	38	22564241	0	\N	\N	\N	\N	\N	0	6.78921	6.87413	6.28203	6.81259	6.8357	7.08637	7.23825	6.89773	7.07326	7.08969	6.81292	6.69353	6.90828	6.69807	6.60127	6.86542	6.75254	6.94165	7.01948	7.18746
sex-biased in both species gene nr134	PTA_05.6803.C1.C7376_at		PTA_05.6803.C1.Contig7376	http://genome-www4.stanford.edu/cgi-bin/SMD/source/sourceResult?choice=Gene&option=Name&criteria=	TC212023	contig from multiple zebra finch brain ESTs, http: titan.biotec.uiuc.edu cgi-bin ESTWebsite estima_start?seqSet=songbird	mRNA	GACGAGTGGCCGCTGTCTCCTGTCCCTATCATGCTGTCCGCCGGTGTCCGCCGCTTCGCCACCTCCGCCATCCGCCGCAGCCACTATGAGGAGGGACCCGGGAAGAACCTCCCGTTCTCTGTGGACAACAAGTGGCGGCTGCTGGCGATGATGTGTGTGTTCTTCGGGAGTGGATTTGGTGCTCCTTTCTTCATAGTCAGACACCAGCTCCTGAAGAAGTGAAGAGGACAGGCTGCAGCTGCGCCAGCTGGAGTTGAAGTCTTCTGCACAGCATTGTTCAATGGGGATATGATAGCTGCAACCCGTGCTGGATGTCTCTAAATAAAATG	ChrUn	3e-75	285	0.99	148	137859654	2	2	chrZ	1e-18	97	0.85	121	59902730	1	Q71SZ5	Cytochrome c oxidase subunit VIIc - Meleagris	0	121	0.87	24	10.2821	10.6083	10.2952	10.7131	10.3906	10.9709	11.1863	10.8127	10.935	11.0399	10.9208	10.5488	10.3086	10.3422	10.4202	10.1134	10.595	10.8436	10.9195	10.9558
sex-biased in both species gene nr136	PTA_05.4483.C1.C5038_at	CK306263	PTA_05.4483.C1.Contig5038	mediator of RNA polymerase II transcription, subunit 18 homolog isoform 1	TC212058	contig from multiple zebra finch brain ESTs, http: titan.biotec.uiuc.edu cgi-bin ESTWebsite estima_start?seqSet=songbird	mRNA	ACCACGAGATGGTGTTCCTGCTGAAGGGGCAGCAGGCCAGCCCCTTCGTGCTGCGCGCCCGGCGCTCCATGGACAAGAGCGGGATGCCCTGGCACCTGCGCTATCTGGGACAGCCCGAAATAGGCGACAAGAACCGCCACGCGCTGGTGCGCAACTGCGTGGACATCGCCACCTCCGACAACCTGACGGACTTCCTGGTGGAGATGGGCTTCCGCATGGACCACGAGTTCGTGGCCAAAGGGCACGTATTCCGCAAGGGCATCATGAAGATCATGGTGTACAAGATCTTCCGTATACTGATGCCAGGAAACACAGAGAGCATTGAGCCGCTCTCCCTCTCCTACTTGGTGGAGCTCAATGTAGTTGCGCCAGCAGGGCAGGACATTGTTTCTGATGACA…	ChrZ	0.0	993	1	501	67335324	1	1	chr4	0.44	40	1	20	66740365	0	Q9BUE0	Mediator of RNA polymerase II transcription	0	292	0.9	18	5.76353	5.92139	5.68856	5.71033	5.68948	5.9901	6.37661	5.93593	5.82849	5.9106	6.04124	5.77755	5.58824	5.94885	5.90126	5.69867	5.79375	6.14421	6.03853	6.08866
sex-biased in both species gene nr137	SB020001000E09_at	CK301347	SB020001000E09	cAMP-specific phosphodiesterase PD	TC212188	single-end EST, http: titan.biotec.uiuc.edu cgi-bin ESTWebsite estima_start?seqSet=songbird	mRNA	TGTAATGTCTCTTCTTTAGTAGCACAAATGATCACTGTATAAGCAGAATCCATAGTAGGATATACAACTTCAGTCTTGGAAATGCTTTCCAATACTAGTGTTACAAGTAGCCAAAGTTTATTTCATATAGGTGTAGCTAAAGCTTTGTGCAGGTGTGTGTAGCATAGTGCACTAGCTCTCCAGAAGAGCAGTAAACTGTTAGATGTTTTAATAACACTACTATTAGGTTTGCAGGTTGGACTGAGCAACTCTTGCTGTTTGACTTGTCACATTACTCCAGATAACTCAGAGCTGGTATCATTGAATTTGCCAGAGTGGGGTAAAAACCTCTTCTCCATTCCAGTGATGCCCAGCCCTTGTAACTTGAGACTTATTCATGAAAGGAGAGATTCTTTTACA…	ChrZ	0.0	904	1	456	48717730	1	1	chrZ	1e-22	111	0.85	156	17605747	1	\N	\N	\N	\N	\N	0	8.18972	8.29663	8.0694	8.28743	8.12069	8.2564	8.56541	8.53228	8.28261	8.37231	8.47162	8.26356	8.14557	8.21721	8.15192	8.0189	8.19467	8.51935	8.39383	8.37676
sex-biased in both species gene nr138	PTA_05.872.C1.C1131_at	DV945668	PTA_05.872.C1.Contig1131	Sorting nexin-24	TC212323	contig from multiple zebra finch brain ESTs, http: titan.biotec.uiuc.edu cgi-bin ESTWebsite estima_start?seqSet=songbird	mRNA	CTAAATGTTCTAAGTCATACACTGAATTATGCTAACCTTTGAAAAGTTTTACTAATTATTTCTGTAATATCTCTTAAAGCAAACACTAAAATTTTGCACCAGGATTTTTCCTGGCACATTACCCATTGCTAGCTCTGGACGGATTAAAAGTGCTGAAGAGTGTGTGCTGAATTGGAAACATGCTTTTACATAGTACTCTCTGAGGAAATATTCTAGATTTCAGTTGAAATTATTTTACTTACCAGGAGCTTTTATGTG	ChrZ	1e-141	504	0.99	258	23202461	1	1	chr5	0.004	46	1	23	44287808	0	\N	\N	\N	\N	\N	0	3.92929	4.01791	3.80778	3.86024	3.90738	4.18743	4.00886	4.0771	4.0228	4.13955	4.20254	3.91316	3.97227	3.86954	3.7858	3.99605	3.89656	3.99211	4.14861	4.14199
sex-biased in both species gene nr139	0063P0010Z_C11.x0_at	DV579846	0063P0010Z_C11.x0	http://genome-www4.stanford.edu/cgi-bin/SMD/source/sourceResult?choice=Gene&option=Name&criteria=	TC212401	x-end read, zebra finch brain cDNA clone, http: songbirdtranscriptome.net	mRNA	TTTTACATTCCTTCTTCATTCTCTAGCTGTGACTGAAAAACTGTATCAACCTGTTGCAAGATCAGAGAACACACATTTTACACACCCTGGAGCTGAGGCACAGAAGCTGAAAGATTCATTCAGTGCTGCATAAGAAATGTTTGACTGCAGATCAAGATCCATTGTTGGTTGTGAAAGGCATTACCACCACCAATGAATGGCTTGATCTCCACTCTCAGCTCCAGATGACCTGTTCTGTTGTTCATAAGGATGTCGTCTGTTACTGAAAATGGAGATGTTACTGCTGGAAAGCCAAATGAAGAGAAAACATATAAAAAGACTGCATCCTCAGCTATTAAAGGTGCTATCCAGTTGGGAATAGGATACACAGTAGGAAATCTTACATCAAAACCAGACAGA…	ChrZ	2e-68	264	1	133	57527737	1	1	chrZ	3e-39	167	0.91	124	34190133	1	Q5ZJ58	Phosphatidylinositol-4-phosphate 5-kinase type-1	0	196	0.98	30	6.48038	6.62224	6.67774	6.68982	6.60371	6.31873	6.99573	6.74564	7.09306	6.54924	6.99545	6.64195	6.60782	6.89079	6.76324	6.4965	6.48724	7.07115	7.04335	6.92585
sex-biased in both species gene nr139	PTA_05.2358.C1.C2841_at	DV957149	PTA_05.2358.C1.Contig2841	TC212401 + GO	TC212401	contig from multiple zebra finch brain ESTs, http: titan.biotec.uiuc.edu cgi-bin ESTWebsite estima_start?seqSet=songbird	mRNA	GACATGAAACATTCCACACTCTGCTGTCATCTGCCATTGCTTGCTCAACTGTGAAGAACTGTGTATTCAGGCTGCTTTCTTTTCAATATTGCCAATCACCTTTTTTGGACTCTGAAGTGATATTTTCTTATCAGCTCTCTCGTGGTTTCATTTGCATGCATTCTGTAACTATGCACAAGCAAAATATATTTCCTACTTTACCTATTTAAAAATAAAGACAGTGGTGAATAAAATAAATTTCATTTTTCTGATTCCCTCCGTTCTAATTGCTTAGACCCACATCAGTGGAAACTGGAACTGATGTTGTATGAGGGTTAGGGCAAATCTCTGCACATACCATAT	ChrZ	0.0	678	1	342	57574565	1	1	chrZ	2e-33	147	0.83	236	34236228	1	\N	\N	\N	\N	\N	0	6.39005	6.28994	6.45209	6.40966	6.5516	6.86858	6.52752	6.7967	6.76028	7.18346	7.12933	6.21261	6.82059	6.18698	6.44674	6.64726	6.38052	6.72535	6.71719	6.4519
sex-biased in both species gene nr139	SB02011B1G03.f1_at	CK312267	SB02011B1G03.f1	Phosphatidylinositol-4-phosphate 5-kinas	TC212401	single-end EST, http: titan.biotec.uiuc.edu cgi-bin ESTWebsite estima_start?seqSet=songbird	mRNA	AGAAAGTTCTCTATTCCACAGCCATGGAGTCTATACAGGGACCTGGGAAGTCTGGAGACTCCATCACCACAGAGAAAACAAACACAATGGGAGGTATTCCAGCAAAAAGCCATAAAGGTGAAAAGCTGCTTTTATTTATGGGTATTATTGATATTCTTCAGTCTTACAGGTTAATGAAGAAGCTGGAACATTCTTGGAAAGCTCTTGTTTATGATGGGGATACTGTTTCAGTTCACCGACCAAGTTTTTATGCAGACAGATTTTTAAAGTTTATGAATGCAAGAGTTTTCAAAAAAGTTCAAGCTTTAAAGCCTTCACCTTCAAAGAAACGGTGTAATTCCATCACAGCCCTAAAGGCAGCATCACAAGAAATAGTGTGTGCAGTTAGCCAGGAGTGGA…	ChrZ	2e-83	313	1	158	57558091	1	1	chrZ	1e-35	155	0.87	158	34217188	1	Q5ZJ58	Phosphatidylinositol-4-phosphate 5-kinase type-1	0	314	0.91	30	6.62319	6.62057	6.72234	6.62724	6.81652	7.04239	7.18286	6.95771	7.25499	6.81273	7.29409	6.43979	6.44863	6.87804	6.36894	6.38979	6.63252	7.53043	7.40652	7.26354
sex-biased in both species gene nr140	PTA_05.5254.C1.C5835_at	CK311253	PTA_05.5254.C1.Contig5835	Phosphatidylinositol 3-kinase, root isof	TC212452	contig from multiple zebra finch brain ESTs, http: titan.biotec.uiuc.edu cgi-bin ESTWebsite estima_start?seqSet=songbird	mRNA	ATGACTATTTGTACCATCCTTGGGAGCCTCAAAGGTTGACGTAAGCAACTTCCTCTCAAGCCAAAGATAACTGGAAGAGGTTGGATTTGATGGTGAATTCTTGTACGTGTTAATATATTTTCTTATTTAAAAATAGAAGTAGATACAAAGCTAAAGCAGGAAGGTTACAGTTTCTTGGTGCAGAAAAAACCCTCACAAAACGAGGGTAATCCCCTCATCCCTCCCTAACCACTTTGTTCCTTGAGTAAGTTTTTAGTGTAATTCATATGATCCTTTATTTCCTGCCTTAGGCAATGTTATCGTTTAGAACGGACAATCATTTCTTGCCTGCTTACAAAAGTGTTTTTAAGTGCTGATAAGTTACCCCAGCTGTAGGCAGCAAATTAAATGATCACTAAC…	ChrZ	0.0	890	1	449	34801462	1	1	chrZ	3e-39	167	0.87	180	3747129	1	\N	\N	\N	\N	\N	0	7.45514	7.83287	7.50077	7.55693	7.5407	7.87246	8.23938	8.19923	7.93153	8.2588	8.29176	7.57428	7.15784	7.51671	7.32098	7.41887	7.74153	8.12349	7.97828	8.08686
sex-biased in both species gene nr141	SB02003A2H08.f2_at	CK303369	SB02003A2H08.f2	Phosphatidylinositol 3-kinase VPS34-like	TC212454	single-end EST, http: titan.biotec.uiuc.edu cgi-bin ESTWebsite estima_start?seqSet=songbird	mRNA	AAGACTCTCTGGAGCTTCTGTCATCTCACTTTACCAACCCAACGGTGCGGCGCTATGCTGTTGCCAGGCTTCAGCAGGCTGATGATGAGGATTTGCTGATGTACCTGCTACAGTTAGTCCAAGCATTGAAATATGAAAACTTTGATGACATTAAGAATGGCCTGGAGCCTAGCAAGAGGGACAGTCAAGGTTCCATGTCGGAAACTATGACAACATCTGGATCTAATGCTCCAGAAACAGACAGTTCCCAGATTATGAGTCCTATTCCACCTGTTTCCTCTCCACCTCTTACTTCTAAGACAAAAGAGCTTGCAGAAAATGAAAACCTTGATCAAGACCTTTGCACTTTCTTGATATCACGGGCATGCAAAAATTCCACGTTGGCAAACTACTTGTACT…	ChrZ	2e-84	317	1	160	34853608	1	1	chrZ	1e-35	155	0.87	158	3795719	1	Q8NEB9	Phosphatidylinositol 3-kinase catalytic subunit	0	253	0.7	16	7.40558	7.34059	7.34455	7.27364	7.29475	7.42385	7.85972	7.4756	8.0094	7.85757	8.33141	7.37288	7.06896	7.48121	7.16983	6.91329	7.02202	8.13139	7.55833	7.87535
sex-biased in both species gene nr142	0062P0002Z_F05.x0_at	DV579362	0062P0002Z_F05.x0	http://genome-www4.stanford.edu/cgi-bin/SMD/source/sourceResult?choice=Gene&option=Name&criteria=	TC212514	x-end read, zebra finch brain cDNA clone, http: songbirdtranscriptome.net	mRNA	GGACCATTTTATTTCCCAGTCAGCTGCAGAGAATGTGTTTTTTGTTGCTCACAGTTATGGTGGACTTGCCTTTGTAGAGTTGATGATTCAACGAGAGGCAGAAGTAAAGAATAGGGTAACTGCTGTGGCATTGACAGACTCAGTTCACAATGTGTGGCATCAAGAAGTTGGAAAAACTATTCGAGAGTGGATGCGAGAGAACTGCTGTAACTGGGTGTCCAGCTCCGAGCCCCTGGACACATCGGTGGAGTCCATGCTGCCAGACTGTCCCCGTGTCTCTGCAGGTACAGAACGCCATGAACTAACTTCTTGGAAGAGTTTTCCATCTGTTTTCAAGTTCTTCAGTGAGGCTGTAAAGGCGAAGAACAGCTTGGTGAAACCAACCCCAACACGGCGCTC…	ChrZ	1e-130	470	0.97	258	14150310	1	1	chrZ	8e-43	178	0.94	118	57193113	1	Q5ZK44	UPF0528 protein C5orf21 homolog precursor -	0	277	0.94	18	6.99131	7.51098	7.35043	7.11775	7.46655	7.88089	7.3506	8.1212	7.67606	7.54803	7.96767	7.41016	6.51947	6.78349	7.91573	7.1539	7.41641	7.95723	7.70071	7.86116
sex-biased in both species gene nr142	SB03011B1C03.f1_at	DV948599	SB03011B1C03.f1	MGC89325 protein, partial (98%)	TC212514	single-end EST, http: titan.biotec.uiuc.edu cgi-bin ESTWebsite estima_start?seqSet=songbird	mRNA	TGGTGTTAGTCTAGGCACGCCCCAGCCCACCTCTGGCAGAACATGATCATCCTTTGAATATTAATCTACATTTACCTCAGTATTTCAAAGTTTGTTGGTAGTTTGGGTAAATAATGGCTCAGCTCCAGCAAGGAGGTCCAGATGAAAAAGAGAAGACTACTGCATTAAAGGATTTATTGTCTAGAATAGACTTGGATGAACTAATGAAAAAAGATGAGCCACCACTTGAATTTCCTGATACTTTGGAAGGATTTGAGTACATTTTTAATGAAAAAGGGCAATTAAGACACATTAAAACTGGGGAGCCATTTGTTTTTAATTATCGTGAGGATTTGCATAGATGGAATCAAAAGCGCTATGAAGCTCTTGGAGAGATCATTACTAAATACATTTATGAAC…	ChrZ	5e-69	266	1	134	14343240	1	1	chrZ	5e-41	172	0.96	103	57015998	1	Q5ZK44	UPF0528 protein C5orf21 homolog precursor -	0	293	0.92	21	6.16898	6.41495	6.35172	5.97594	6.57031	6.63042	6.53512	6.93047	6.52342	6.59478	7.13712	6.42546	5.93316	6.46228	6.63354	6.39467	6.35753	6.89879	6.71602	7.07376
sex-biased in both species gene nr142	SB03025B2F01.f2_at	DV953408	SB03025B2F01.f2	MGC89325 protein, partial (98%)	TC212514	single-end EST, http: titan.biotec.uiuc.edu cgi-bin ESTWebsite estima_start?seqSet=songbird	mRNA	ATATGGGTTCACTGGTTGTGCTTCCTGTGGGCTGTAACTTGGATTTTGTGCTGCCCATCAGTGTGCAGATTAAGGCTGACAGTGGTACTGCACACTGCAGCATGGTGCAACTCTAATTGCCCTGACATAGCCCTGCACCTAGCTGATGCCAAAATTTAACAGCTTCATTGCAGTCTTATTGCCTGCAGGTTATTTTGCAGCTTCCTTCTATTTTGAGACAGAACAAAATATGAATTACCCTTTTTTAAAAGACGGGCCTAACTCAAATGTGTTAACCAGCCTATGATTTTACACCTAGTAGCCTTCTCTTTCTCTAGCACCAAGCGGAATTGACTTCTAACTCTCTCATTTTTCTGCTGGCAAGAGTGTCCAAGAAGTTTGGCCCAGAATTCTAGAAAG…	ChrZ	0.0	957	1	483	14149993	1	1	chrZ	5e-56	222	0.95	136	57258619	1	\N	\N	\N	\N	\N	0	6.69346	7.07567	6.87207	6.33607	6.93697	7.52596	6.8825	7.78919	7.08025	7.47672	7.22867	6.8395	6.60149	6.21006	7.18988	7.23553	6.75158	7.23732	7.11002	7.07595
sex-biased in both species gene nr143	0063P0016Z_B11.x0_at	DV579907	0063P0016Z_B11.x0	http://genome-www4.stanford.edu/cgi-bin/SMD/source/sourceResult?choice=Gene&option=Name&criteria=	TC212581	x-end read, zebra finch brain cDNA clone, http: songbirdtranscriptome.net	mRNA	GCGCCGTCTGCAGCATTGATATGTTAATGTCTTCTGAAAAAGAAGAGGACTCAGATGTTATTCCTGAAGATAGCAGTCTGCTCACTCTTCGAATTAGAAAGAAGGCCTTAGAAAGGAGAGAAGAAAAAATTATTGTGGATCGGGCTTGCAGACAAGAAACTCTTACCTATGAGATGGAGTCACATGCAACTGGAAAGAGGCCAGACAATCCAACAGATCTAGTTGAGGAGGGTGAACTACTTTTAACGCTGAACATCTTTTATCCTGTTATATTTCAGAAGCATAAAGATCACAAACCCTACCAAACAGTCCTTGTACTGGGCAGCCAGAAGCTCACTGAGCTGAGAGACTCGATTTCCTGCGTCAGTGACCTCCAGATAGGTGGTGAGTTCAGCAGTC…	ChrZ	1e-75	287	1	145	59933466	1	1	chr1	5e-31	139	0.8	338	47138300	1	Q5E9M5	snRNA-activating protein complex subunit 3 - Bos	0	211	0.69	11	6.75065	6.77304	6.72793	6.56004	6.43949	6.84993	6.76899	6.6177	7.06877	6.88686	7.03659	6.79901	6.34318	6.71771	6.72846	6.48076	6.92286	7.119	6.92667	7.49376
sex-biased in both species gene nr143	PTA_05.2712.C1.C3210_at	DV956198	PTA_05.2712.C1.Contig3210	snRNA-activating protein complex subunit	TC212581	contig from multiple zebra finch brain ESTs, http: titan.biotec.uiuc.edu cgi-bin ESTWebsite estima_start?seqSet=songbird	mRNA	GTTGAATCTGTTGTTCTGGCTGTTAAAACCCACTGGACAGCATGAGGTTTGAATATACTGCTGCAGGGTTTCAGGTTAGGCATGTAATCCTCTCCCATGAGCTGGAAGGAGCCCTTTGCACTTGAAGACTGTCTGGTGTGTTTTTCTGAGTAAGTATGTATGATTTTACAGATAAGTTGTCATGCAAAAATGTAATACACTTTTACAACATTCCAGTAGTTTGGATGCTATGGATTGTAAAATGTGGATGTTTGAGAATACCTGGCAAAAGAAACTGTGATTTTGAGAAGCTCTGTGCATCCAAGGCTCTGTAAACTGTGAATGAGAACATGATCTGTATATAGCTTACCTTGAAAACAGTGAATTTGTAGGGAGGAGAACACTTTCTGAAAGAGAAGC…	ChrZ	0.0	1041	0.99	529	59925629	1	1	chr10	0.007	46	1	23	16209139	0	\N	\N	\N	\N	\N	0	7.13175	6.86286	7.20152	7.1107	6.76747	7.54516	7.36577	7.70756	7.03668	7.56029	7.27761	6.92518	7.03596	7.03531	7.04659	7.17597	7.30558	7.43182	7.19493	7.07808
sex-biased in both species gene nr144	PTA_05.3231.C1.C3764_at	CK317115	PTA_05.3231.C1.Contig3764	Splicing factor, arginine/serine-rich 12	TC212705	contig from multiple zebra finch brain ESTs, http: titan.biotec.uiuc.edu cgi-bin ESTWebsite estima_start?seqSet=songbird	mRNA	GTGGTGATACCAGAACTTACAGCTTTGTTTTGCAATGTACTGCAGTGTGTCTGTTCAGCTGAGAATAGTACAGGTGCCATTAAGAAAATAAATTTTTCCTTTTTGTTAAAAAGATATGGGAGCACAAGCAGAAGCTTTAGTGCCTTCTTAAAATGTGGTATTTTCTAGAAATGTATATGTGCTGTTACACATTTTTAGCTAAATCTTCTATGATCTCTTGCTACTTTGCCACCACCATACTGTAGACAAAAATGCAAGTGACTTGCCAGAATGGTTGTTTGATTCACTTGTTAAAATAGTGATGCTCCATTTTACTTTTATTTTTTATTCTTAGAAGAGATTTATAAATAAGAGAAAAGATGTAATTTGGGGACCACCACTGTACAAAAGTAGTAGCTG…	ChrZ	1e-173	613	1	309	51195300	1	1	chrZ	6e-59	232	0.87	248	20305669	1	\N	\N	\N	\N	\N	0	8.08022	8.06303	7.78856	8.26949	8.27725	8.55158	8.43574	8.42076	8.62343	8.22094	8.52625	8.2189	8.18213	7.94527	8.02089	7.80992	8.03555	8.47383	8.50959	8.28375
sex-biased in both species gene nr145	PTA_05.6203.C1.C6792_at	CK303082	PTA_05.6203.C1.Contig6792	Ceramide glucosyltransferase, complete	TC212736	contig from multiple zebra finch brain ESTs, http: titan.biotec.uiuc.edu cgi-bin ESTWebsite estima_start?seqSet=songbird	mRNA	CTTTTTACCTTACTGAGCCAATCTCTTACCCATCATATGCTACACAAGTGTAATGTGTAGGTACTTGTTGTAAAACATACTCTGGGCCAAGATGCTTCATCCACCTTAATATCTCTTTTGCCTTATGGTAACATGGAACTTTTTTTAATGGGCATTTCTTTATGAACAAAGGCTTGTGATGCATGCTTCATTCTTTTCATGTGAATCAGGAAGAAGCACTTTTCCTGAGAAAAGCTTTACACTGAAACCTAGTCTAGTTGTGACCCACAAAAGCATTTTTTTTTAAATATTGTTTTCAACATAGTTGAATTTTACTGACAATGTTTATATCTTCATTTGTTTCATGAAGTTTGTTGCCATTCATTGCACTACTGAAGTGAAGCTTAGGTTGCTACTTAG…	ChrZ	0.0	868	0.95	510	25839653	1	1	chrZ	4e-38	163	0.83	267	64794482	1	\N	\N	\N	\N	\N	0	8.16016	8.03949	7.88795	7.89992	8.0345	8.29576	8.29735	8.49742	8.23443	8.38581	8.63836	8.08933	7.74336	7.76919	8.0403	7.62852	8.10648	8.21748	8.25523	8.3471
sex-biased in both species gene nr146	PTA_05.5886.C1.C6470_at	CK306548	PTA_05.5886.C1.Contig6470	Hypothetical protein FLJ25286	TC212839	contig from multiple zebra finch brain ESTs, http: titan.biotec.uiuc.edu cgi-bin ESTWebsite estima_start?seqSet=songbird	mRNA	ATGACTCCCGTCTTGAACCTCAATAACGAGGTTGTGAAGATGAGAAAAGATGTGAAGAAGGCCAGAGTCCTCACTATTCGGAGACTAACCAGACACATTAGGAAATTAAAATTGAAAAGGGGTTCAGAAGACTTGAAATTAAAGAATGAGAAACGGGTTGAGAGATTAATAGAAGAAATCCATGCCATGAAGGAAATAAAACCAGATGAAGTTACCAGACTCGCTCTTAGGACAGAAGTTAATTTTGAAAGTGTCTGCAAAAAGCCAAACTGTACTGCAACTGAGCGAGCCATGGCAAGACTTGCAACACACCCCATCTTGAAGCCCAGATTTGTTGAACTTAAAGCTGCTGTTAAAGCTTTTAAGGATGCAAGAAAGAATCCAGACAAAGACACTCCT…	ChrZ	2e-74	283	1	143	23638142	1	1	chrZ	3e-20	103	0.92	76	73554913	1	Q5XGC9	Serum response factor-binding protein 1 -	0	188	0.61	10	4.08797	4.40234	4.15257	4.3732	4.09901	4.55541	4.9233	4.7099	4.57725	4.45985	4.527	4.20349	3.8792	4.46361	4.37217	4.34785	4.34725	5.18559	4.70604	4.26207
sex-biased in both species gene nr146	PTA_05.7627.C1.C8182_at		PTA_05.7627.C1.Contig8182	http://genome-www4.stanford.edu/cgi-bin/SMD/source/sourceResult?choice=Gene&option=Name&criteria=	TC212839	contig from multiple zebra finch brain ESTs, http: titan.biotec.uiuc.edu cgi-bin ESTWebsite estima_start?seqSet=songbird	mRNA	GTTATATTGTCCATATCCTTTGCAATCTACAAACCTGCAACTATTATTTACCATTGTAGAATGTCAAGATTGTTTCATTCATTCTTTGTGCTGTTGATCAATATAATGACCATTTGGTGCTGGTTCGTAAGTCCCATAATGTAGTGCCACCATTCATGAAATATACCCTAATGTGAACAAAGGGTTTTTTAGAAACATAATTTGTGCCCTGTAGGAATAGTACAGATTATTTGGACGGGGGGTTAGGAGGCAATTTTTTTATTGTTAAAAAAATGTACTTTATATGAGAATTTGGTTGTCAAAAGAAAGGTTCTATATTGTCCCATATCAACTGAGACAAAGTTAAACATTCTTAAACTAGAAGAGACTTCAAAAATTTACCAGTGTATCAGGTAGCTG…	ChrZ	0.0	876	0.96	500	23635938	1	1	chr8	0.11	42	1	21	694969	0	\N	\N	\N	\N	\N	0	5.81014	5.66107	5.82817	5.7944	5.68373	5.66088	5.79343	5.98665	5.76523	6.08053	5.8378	5.44179	6.21825	5.56963	5.80746	5.80666	5.82736	5.75934	5.78718	6.02017
sex-biased in both species gene nr147	SB03028B2B12.f1_at	DV954224	SB03028B2B12.f1	TC212850	TC212850	single-end EST, http: titan.biotec.uiuc.edu cgi-bin ESTWebsite estima_start?seqSet=songbird	mRNA	GGCAGAAAGTGGCTACTGTCCCTTTTCTTTTCTTTTTTGAGGGAGAGAAGGATTTTTTTGGCATTACAATTATTGTCCATCTTCCAGTGGCCAAGTTCTGGGCTGCATTAATAATGGGGGTTCATTGGCTGTCCAGGCAGGTGTGGAGCTCTGCACCAACCTTAATAGCAAATGTCATGGCTGTAGCCAGAGTCTGTGTACAGGATGGGTTTCTTCCATGCTGGAAAAGTACTTTCAGCAGGCTCCAGTTGGACACTTCTGGCAGACAGAAAAACAACACTTCTCCAAGTCCAAATCAAATCTGCACTTCCATTTTGTGTCCTCAGCATGGGAAAAAAAATCAGCCTAAGCAAATGTCTTCCAGGTCTCCATTCCCCCGTGTGGTGCCTGATGCACCAG…	ChrZ	0.0	926	0.98	495	38281146	1	1	chrZ	2e-25	121	0.88	117	7163001	1	\N	\N	\N	\N	\N	0	7.52473	7.25515	7.37119	7.61663	7.42356	7.81346	7.73206	7.94484	7.95112	7.5159	7.94022	7.58254	7.16412	7.32702	7.33487	6.85642	7.37347	7.79224	7.61025	7.56252
sex-biased in both species gene nr148	SB03044B1F03.f1_at	DV959457	SB03044B1F03.f1	Adapter-related protein complex 3 beta 1	TC213184	single-end EST, http: titan.biotec.uiuc.edu cgi-bin ESTWebsite estima_start?seqSet=songbird	mRNA	CAGTGGGTCACTGATGCTAGTCACAGTGGAGCTGAAGGAGAGCTCTACAGCACAGCTCATCATAAACACTGAGAAAACTGTGATTGGTTCTGTTCTGCTGCGGGAGCTGAAGCCTGTCCTGTCCCAGGGGTAACCTGCTTACATCTGGACTTCAGAATCTGGCACACAACAAAAGTGCCTGGCATCCACTACTGCTGCCTTTCATTTATAATAATAGCCCTTCCATCTGGCAGTGGGGAAAGAATACACTCTTGACATTCTTGTCTTCTGCTTTAGAATGCTAGTGCGTATCTATCATGTATGCAAGTCCTTTCCTTTTTTTCTGCTTGCTAACCAAAGAACATATATTTTACTGTCAGTTATATGCGCTTTTAAATATATTTCCCATTTGTTCTACCC…	ChrZ	0.0	755	0.98	402	56512407	1	1	chrZ	1e-139	498	0.97	287	22387296	1	Q9Z1T1	AP-3 complex subunit beta-1 - Mus musculus (Mouse)	0	79	0.97	9	8.34743	8.19939	8.10705	8.10091	8.11161	8.72664	8.62606	8.85296	8.69667	8.25026	8.66758	8.13292	8.14266	7.90694	8.2993	7.86802	7.86982	8.6382	8.68949	8.84961
sex-biased in both species gene nr149	PTA_05.2462.C1.C2947_at	CK310447	PTA_05.2462.C1.Contig2947	Serine/threonine-protein kinase RIO2 (RI	TC213252	contig from multiple zebra finch brain ESTs, http: titan.biotec.uiuc.edu cgi-bin ESTWebsite estima_start?seqSet=songbird	mRNA	ATAGACTACAACAGGCATGCCATTGTTATGGAACTTGTTGATGGATATCCTTTGTGCCAGGTGCGCCAAATGGAAGATCCTGCTGCCGTCTACAGTGAATTAATGGACCTGATTGTAAAACTTGCCAATCATGGTCTAATCCATGGAGATTTCAATGAGTTTAATCTCATCTTGGATAATAGTGACCATGTCACTTTGATTGACTTCCCTCAGATGATGTCAACATCACATGCAAATGCTGAATGGTATTTTAACAGAGATGTTAACTGTATTAAGGAGTTCTTCAAGAAACGCTTCAGTTATGAAAGTGAGCTCTTCCCAACCTTCAAAGACATCAGGAGAGAGTGTTCTCTTGATAAAGAGATTGCTGCCAGTGGCTATGCAAAGGAGATGCAGGAG…	ChrZ	1e-135	486	1	245	24876058	1	1	chrZ	2e-50	204	0.88	195	50433565	1	Q5ZLZ8	Putative uncharacterized protein - Gallus	0	290	0.75	30	7.10043	7.02808	7.01023	7.03684	7.09195	7.35099	7.44607	7.39897	7.32824	7.33836	7.23195	7.01771	7.14239	7.19669	6.95169	7.02927	7.14186	7.3789	7.35472	6.99433
sex-biased in both species gene nr150	SB03040A1D05.f1_at	DV957879	SB03040A1D05.f1	Nuclear pore complex protein Nup155 (Nuc	TC213371	single-end EST, http: titan.biotec.uiuc.edu cgi-bin ESTWebsite estima_start?seqSet=songbird	mRNA	GAAAGATCTATGCTGGCACACCTCGCTACTTTCCTTTAGATTTTCTAGNNNNNTTTCTAGAGCAACAAGTCTGCACTTTGAACTGGGATGTAGGTTTTGTAACATACACCATGCAAGAAATTGGAGTGCCATTGCCCAGACTGCTTGAAGTGTATGACCAGCTGTTCAAAGCACGGGATCCATATTGGAGTCGAATGAAAAAGCCTTTGCACCTCTTAGAGTGTATTCACGTATTACTGTCAGGATATGTACAGGATCCAAGCAGAGTACCTATGAGGCGACGATTCACAAATGTTTGCTTGGATGCTGTTAGTTGCTACCTAGTTGAACTTCAGTCTATGAGCCCCACACTAATGGTGCAGACTACTATTGGGAATTTTAAATCTCTGCAGGCCAAGT…	ChrZ	1e-117	424	1	214	42202842	1	1	chrZ	5e-50	202	0.91	154	10904027	1	Q7ZW07	Nucleoporin 155 - Danio rerio (Zebrafish)	0	225	0.78	13	7.38985	7.21528	7.15694	7.2727	7.16519	7.71683	7.49853	7.52055	7.57315	7.27609	7.34841	7.11678	6.95859	7.05296	7.04776	6.97892	6.89708	7.26854	7.22696	7.75102
sex-biased in both species gene nr151	SB02038A1A05.f1_at	CK313531	SB02038A1A05.f1	TC213515	TC213515	single-end EST, http: titan.biotec.uiuc.edu cgi-bin ESTWebsite estima_start?seqSet=songbird	mRNA	AGATGTTTCTACCATGTCTTTTGAAAGAAAACTGTCCTGACCTTGCATGCTGTGGGAGCAGGCTGGAGCCCACTGAACACAGAAGTATCTTTCACTCCAGATAGAATCAAACTCTGCACTTCCCTGTGCTTTATCCAACTTCTGCTCTGAGATTCATGGTACAATGGGATTTGTGACTTCCATGTCTCTGCATTAGCCTAGCCACTAGTTCTGCAGCCTGGACCACTTTTTGGCCNNNNTGCTATATCTTTTCAGATGGTGACATGATTTGCAATAATCCTGAAGCCAGAAGCTGCAAGATCCTTTGTTGCTTTCCTTTGTGGGAACTGCTGAGCAGAGAGTCAGTGGTTGAGTCCCATCAGCCAGGAGGACCCCTTGGTTTGTTACACATTCATTTGC…	ChrZ	0.0	856	0.99	444	37789908	1	1	chrZ	2e-12	77	0.83	127	6648445	1	\N	\N	\N	\N	\N	0	6.70464	6.76934	7.09618	7.15497	6.81896	7.04938	7.32866	7.20824	6.9751	7.35174	7.22379	6.84383	7.07865	7.01116	6.79361	6.93043	6.87365	7.13834	7.2955	7.20419
sex-biased in both species gene nr152	SB02011B2C01.f1_at	CK312394	SB02011B2C01.f1	TC213657	TC213657	single-end EST, http: titan.biotec.uiuc.edu cgi-bin ESTWebsite estima_start?seqSet=songbird	mRNA	GGGATTTGTTACCAGTCACTCTTCATTGTATATAGAATTTTATAAATTGTATGCTTTGGGGATAATTTATTTTAAAAAATAATAAAAAGTTTTAATTCCACATCCTATTTGCCAGGTAGCTGCATTTGCTATTTGTTTCTGGAAAGGTACAGATTTCACTTTATGTTTAAAGGGATACCAGCAACAGTGATTAAGTGAAGTATTCTCTAGAACATCAAATGTACAGTGTATTTTACAGATTGAAAGTTAACTTTCTTATTTGGAGAGACTTTATGAACGTTTTAGAATTGTATAAATGCATTTCTGAGCTGCCTTAAACCTTGTATTTTTTATAGAAGGCATAAAAAAGGCCTGTCTTTTAAATATGTATGGCTTTTGTATTTTCTAAACGTG	ChrZ	0.0	771	0.99	393	10475697	1	1	chrZ	3e-91	339	0.86	393	40567891	1	\N	\N	\N	\N	\N	0	6.18311	6.36305	6.22899	6.2096	6.74261	6.91572	7.19214	6.60397	6.53741	6.70633	6.82099	6.51614	6.40891	6.36241	6.0521	6.41035	6.54603	6.88786	6.66049	6.8437
sex-biased in both species gene nr153	PTA_05.4568.C1.C5127_at	CK310795	PTA_05.4568.C1.Contig5127	Methylcrotonoyl-CoA carboxylase beta cha	TC213664	contig from multiple zebra finch brain ESTs, http: titan.biotec.uiuc.edu cgi-bin ESTWebsite estima_start?seqSet=songbird	mRNA	GCCAAATGCTCGCATATCGGTGATGGGAGGGGAGCAAGCTGCAACTGTTCTAGCTACAATAGCTAAGGACCAAAAAGCAAGGGAGGGAAAACAGTTTTCTGAGGCAGATGAAGCAGCTTTGAAGGAGCCAATCATTAGGAGGTTCGAAGAGGAAGGAAACCCTTATTATTCCAGTGCAAGATTATGGGATGAC	ChrZ	1e-45	186	1	94	32217972	1	1	chrZ	2e-38	163	0.96	94	71250660	1	Q5BKM8	Methylcrotonoyl-Coenzyme A carboxylase 2 -	0	126	0.96	30	7.63072	7.58629	6.76539	7.23965	7.43523	7.75695	8.21191	7.72481	7.91945	7.94311	8.42056	7.51175	6.83457	7.00849	7.17161	6.22332	7.29563	8.20177	7.89897	7.93162
sex-biased in both species gene nr154	PTA_05.7242.C1.C7813_at		PTA_05.7242.C1.Contig7813	http://genome-www4.stanford.edu/cgi-bin/SMD/source/sourceResult?choice=Gene&option=Name&criteria=	TC213665	contig from multiple zebra finch brain ESTs, http: titan.biotec.uiuc.edu cgi-bin ESTWebsite estima_start?seqSet=songbird	mRNA	CCGCGCTCTACCAGGAGAACTATGAACGAATGAAAGCACTGGTAACTGAGCTACAAGAACAAGCAGAAAAAATCAGGTTAGGAGGTGGAGAAAAAGCTCGTAAGCTTCATACATCAAGAGGAAAGCTGTTACCCAGAGAGAGAATTGACAGGCTTATTGATCCTGGATCTCCATTTTTGGAGTTCTCCCAGTTTGCTGGTTACCAGTTGTATGGTAATGAAGAGGTACCTGCAGGAGGCATTATCACAGGCATTGGACGAGTATCTGGGACGGAATGCTTGATTGTTGCTAATGATGCAACTGTCAAAGGTGGTACTTATTATCCCATCACTGTTAAGAAACATTTACGTGCTCAAGAAATTGCAATGCAAAATCATCTCCCTTGCCTTTATTTGGTTG…	ChrZ	5e-66	256	1	129	32236860	1	1	chrZ	8e-43	178	0.94	114	71234314	1	Q5BKM8	Methylcrotonoyl-Coenzyme A carboxylase 2 -	0	328	0.91	30	6.98103	6.74541	6.55762	6.70242	6.68991	7.15302	7.36881	7.32844	7.09336	7.17028	7.0649	6.74539	6.54407	6.58105	6.61828	6.232	6.78266	7.41707	7.13286	6.92665
sex-biased in both species gene nr155	PTA_05.1505.C1.C1888_at	DV959279	PTA_05.1505.C1.Contig1888	Threonine dehydratase biosynthetic (Thr	TC213718	contig from multiple zebra finch brain ESTs, http: titan.biotec.uiuc.edu cgi-bin ESTWebsite estima_start?seqSet=songbird	mRNA	GTCTTCATAATGCACTAAATCTAACAAGTCATTCAGCATATTTTTGTTGCTGAATGATACTGAAATTTTCCAGCTTCCAAATCTGCTGTGGAAAAATTACATCTTTCATGATTTTAGCAAAATCATCACAAGGCACTTTAATGAAGCTGTAGCATGCCAAGTAAAATACTGATTCAACAAAGTGTATCACTATGAAAATTTATCAGCTAAGCCGTTAAACAAATGCATGCTTAAAAAAGGAAGCATGGGATCATGTTGGGGATATAATATTTCAGTGTGGCAGTTGACATTTAAGACTAACCTAATACTAAGATACAACTTTGCATACATTTTAAACCTAGTTTGCTTGCTTAATGTAACTCCTGTTGTATTGCTTGAGTGTCTAAAAGTAAGCATGTG…	ChrZ	0.0	852	1	430	42661534	1	1	chrZ	5e-28	129	0.86	145	11389644	1	\N	\N	\N	\N	\N	0	7.2467	7.0246	7.08425	7.096	7.31833	7.38227	7.26244	7.46484	7.22869	7.36278	7.60294	7.18527	7.14243	7.10864	7.28712	7.16178	7.2787	7.32231	7.49883	7.49266
sex-biased in both species gene nr156	PTA_05.3279.C1.C3817_at	DV954203	PTA_05.3279.C1.Contig3817	TC214283	TC214283	contig from multiple zebra finch brain ESTs, http: titan.biotec.uiuc.edu cgi-bin ESTWebsite estima_start?seqSet=songbird	mRNA	GGTGTGAAGACCAGACTCTACATTAAGAATCCAAACTCCAATATCCTGTGGTGCACGACAGCACTGCTGCTCCAGGGGTAACTGGCTGCCCAGTTGTGGGGTCAGTAGGCTGCTTAGTCCTCAGATACTTGGGGTTTTATACAAATTCTGAGCAACAGGTTTCTTTTCCAGAGGTAAAGCCAGGTGCCTTCGTGTTTGAAGTTAGGAGGTTATATTCTAAATGTGTTAGGAAGCTCATAGTTATTGAGAATTAGTAGAATAGTCTCTCTTGTTGATATTGATTTCTGTAAATTAACTGATTTTAAGTCTTGCACTGTAAATGTTAAATAATCTGGTGCTTATACACAACTTCATAATTTCAAATTGTTTTTGTTATTACAGTATTTCAGCTTTTGAAAC…	ChrZ	0.0	1146	1	578	21306041	2	1	chrZ	0.002	48	0.88	44	45107454	0	\N	\N	\N	\N	\N	0	5.0539	5.1888	5.17526	5.09852	5.19263	5.37343	5.32451	5.52827	5.30449	5.33232	5.20472	4.98334	5.21445	5.07769	4.9828	5.20868	5.18293	5.49306	5.38745	5.21584
sex-biased in both species gene nr157	PTA_05.444.C1.C591_at	DV955645	PTA_05.444.C1.Contig591	Brix domain containing protein 2 (Riboso	TC214384	contig from multiple zebra finch brain ESTs, http: titan.biotec.uiuc.edu cgi-bin ESTWebsite estima_start?seqSet=songbird	mRNA	GAACGAGTGCTGATATTCTCCTCTCGTGGGATTAATTTCAGAACAAGACACCTAATGCAGGACTTAAGGACATTGATGCCTCACTCTAAAGCAGATACTAAAATGGACCGTAAAGACCAGTTATTTGTAATCAATGAGGTGTGTGAAATGAAAAACTGCAATAAGTGCATCTTTTTTGAAGCTAAAAAGAAACAGGATCTCTACATGTGGCTTTCAAACACACCACAGGGACCATCTGCTAAATTCTTGGTGCAGAATGTTCATACACTGGCTGAATTGAAGATGACAGGAAATTGCCTAAGGGGCTCAAGACCCCTTTTGTCTTTTGATCCAATTTTCGACCGAGAGCCACACTATGCTCTGTTAAAAGAATTGTTTATTCAGATATTTGGTACACCA…	ChrZ	1e-51	208	1	105	41267760	1	1	chrZ	1e-29	135	0.92	96	9921713	1	Q5ZLV9	Putative uncharacterized protein - Gallus	0	392	0.96	30	7.93257	7.66447	7.93067	7.88942	7.78356	8.67661	8.284	8.49875	8.24886	8.1717	8.49055	7.72154	7.73518	7.37988	8.07809	7.79723	7.81416	8.28752	8.25556	8.79655
sex-biased in both species gene nr158	PTA_05.6706.C1.C7283_at	CK311563	PTA_05.6706.C1.Contig7283	U6 snRNA-associated Sm-like protein LSm5	TC214492	contig from multiple zebra finch brain ESTs, http: titan.biotec.uiuc.edu cgi-bin ESTWebsite estima_start?seqSet=songbird	mRNA	CTGCCGCTCGAACTTGTGGACAAGTGCATCGGTTCACGCATTCACATCGTGATGAAAAGCGACAAAGAAATAGTTGGGACACTTCTAGGATTTGATGACTTTGTCAATATGGTGCTAGAAGATGTTACAGAATTTGAGATCACACCTGAGGGCAGAAGAATCACAAAGCTGGACCAGATTCTGCTCAATGGAAATAACATAACTATGCTGGTTCCTGGAGGAGAAGGACCTGAAGTATGAAGACATGATATTCAGATGTACTTTAAATATATATGCAAAATCTAAATAGAGATTTTGGGGTAGAAATTTGTTTGGGTATGGATTGTTTGTTTGCTTTACTTACATGCTTGACATTTTACAAAAGATAGCTCTTTAGGAAAGGTGCTGGTGGTAATGTTG…	ChrZ_random	1e-133	480	1	242	2726263	2	1	chr2	5e-16	89	0.91	69	48175952	1	Q5R628	U6 snRNA-associated Sm-like protein LSm5 - Pongo	0	159	1	30	8.47965	8.72723	8.36387	8.58589	8.31002	9.21221	9.05481	9.22918	9.15399	9.05148	9.23866	8.64805	8.65132	8.56129	8.60711	8.4627	8.63748	9.23057	9.18886	9.28742
sex-biased in both species gene nr159	PTA_05.5768.C1.C6348_at	CK313262	PTA_05.5768.C1.Contig6348	ELAV-like protein 2 (Hu-antigen B) (HuB)	TC214660	contig from multiple zebra finch brain ESTs, http: titan.biotec.uiuc.edu cgi-bin ESTWebsite estima_start?seqSet=songbird	mRNA	AAATGCCTTTGTTGTATTCCAGTGTGGAAATGGGGATAAAATGACTACTTAGCATCCTAAGAATATGTGAGATTTTTTTATTGCTAATATTTGAATTAGAACTTCTTAAATATCTTTTGTCTTTGAGTATTGACAAGAGGTAGAGGGTTTTTACCTGTTACAATGCTTATTCTATTGCCTTCTTTGAAGAAGGTGGGACTTTTAAAATGTTTCAGCTAAGGGAAGAAGTTTCTTTTCTTTATACATGACTTCCTTTAATTTATGAGTAAATATTGAGGTTTTGTGTAATACTGTAATTTTTGTCAGTTCTTGATTTGTTTTGTGTTTAATTTACCTTGCAATGCATTATTGTTTTCTTGTTCAAGAAAAGTAAAGTTTACATGTTATTTATAAAGTTTA…	ChrZ	0.0	1013	0.98	532	28320042	1	1	chrZ	2e-58	230	0.88	212	65979487	1	\N	\N	\N	\N	\N	0	3.80651	3.97062	3.90007	3.91276	3.97594	3.97022	3.9667	4.06198	4.17335	4.12465	4.41807	3.80219	3.96289	3.82367	3.88843	3.81162	3.86223	4.05778	4.04179	4.09102
sex-biased in both species gene nr160	PTA_05.5064.C1.C5636_at	CK305589	PTA_05.5064.C1.Contig5636	Guanine nucleotide-binding protein G(I)/	TC214675	contig from multiple zebra finch brain ESTs, http: titan.biotec.uiuc.edu cgi-bin ESTWebsite estima_start?seqSet=songbird	mRNA	ACTGCTGTAGCAGAGGCCTGATTCCTAAAGCATATTTCTTGCAATACTTCTGATCTGTAAGCCTTCTTCTACTTTGTAACAGTACTGCTGTGGTGGATTTTTTGTCATTTTCTTGACATATTTAAAATGTTACCAAACAGACACTGAGAATCTGTAAACACCCAAAGATAATTGCATGCATTGTTGTCACGGTTTGCAATACACAGAATTTACTTAAAATGTGCTTGGTCATTTGCCTTCACTTTTCTGATAGAGCACTTTTACAAGAACAACTTTTTAATAGGTTTTTAATTTTGTGTACTTCCTGTTGTTTGTATTAATCTTTTAGAAGTTTGGAAATAAAATTCCTATCCCTCTTGGCTTTGAAAAA	ChrZ	0.0	728	1	367	25966837	1	1	chrZ	1e-16	91	0.83	146	64932187	1	\N	\N	\N	\N	\N	0	6.88297	6.89803	6.75189	6.74862	6.9678	6.88565	7.38759	7.39007	7.40516	7.10066	7.12895	6.57175	7.07565	6.87007	6.92229	6.7464	6.78792	7.11118	7.20648	7.23586
sex-biased in both species gene nr160	SB02048B2F03.f1_s_at	CK309228	SB02048B2F03.f1	Guanine nucleotide-binding protein G(I)/	TC214675	single-end EST, http: titan.biotec.uiuc.edu cgi-bin ESTWebsite estima_start?seqSet=songbird	mRNA	ACTCTTTTTGTAATCATCATCACTTTTACTACACTATGCTAACTATACAAATATTACTTGAGAAGTTTACATTTTAGAAATGAAAAATATGTGAAGTTTTAATGAAATTACTTACTCTGACCTTGATAAACTGTAACACCACAATAATAGCAAAAACTACTAATGGGGATTTTTTTTCCAAAATAAAACAACCTAAAAGTGAATAATTAAAGTATAAAGCTAAATGCTGTTAGAACTGAAGTAATGTCCTCAGGAGACATTTTGCTTCCATTAGCAAGACCTGGAACCAACTTTAGTTTTTTTTCAAGTGCATCTGCGTGCATAAATGACATATTTTAGTAACTGCTGTGGTGGATTTTTTGTCATTTTCTTGACATATTTAAAATGTTACCAAACAGA…	ChrZ	1e-168	597	0.95	349	25967178	1	1	chrZ	8e-06	56	0.88	59	64932756	0	\N	\N	\N	\N	\N	0	4.14539	4.24469	4.1963	4.08038	4.35429	4.18117	4.38742	4.43206	4.3377	4.32045	4.41241	4.1191	4.39372	4.14886	4.11163	4.4452	4.29798	4.20969	4.4327	4.32172
sex-biased in both species gene nr161	PTA_05.269.C1.C379_at		PTA_05.269.C1.Contig379	http://genome-www4.stanford.edu/cgi-bin/SMD/source/sourceResult?choice=Gene&option=Name&criteria=	TC214687	contig from multiple zebra finch brain ESTs, http: titan.biotec.uiuc.edu cgi-bin ESTWebsite estima_start?seqSet=songbird	mRNA	TAACTACTGTGGCTGTCTTTCATTAGAGTAGATCCTGTTATTTGCTTTTCAAATTTTACATAAAATTAAAAACTGTCAGCATTTTACAGATGTTTTAATTAAATCCTGTTATTAAAAAGAATGATACAGAAACAAAACTCTGGTATTAAATGCCTTAGAGACTGTGACTTTTTAAAATTAGGCTTCAGCAGGGTCCTATTAATGCTACAGTTGCAAAATTTCACTTTTGTTGGGGATTTTTTTGTTTCTTTTTAATGTTATGGAAAAAATCCTTCACAAGCCATGGGGACAGATTCCAGTTTTTACAGTTGGTTAGCAGAGCTGTAAAATGAAATTTAATTCTGTAGCGTGCAATGCTTTTCCTATGCACTACATCCCCCAATATGAACCAACTTTGTA…	ChrZ	1e-131	474	1	239	116128	1	1	chrZ	1e-53	214	0.86	239	1540548	1	\N	\N	\N	\N	\N	0	8.52881	8.72482	8.47003	8.3141	8.46237	8.88794	8.83021	8.90374	8.83509	8.45333	9.15194	8.69918	8.45283	8.2421	8.55869	8.37387	8.33884	8.71465	8.89098	8.98187
sex-biased in both species gene nr162	PTA_05.1320.C1.C1667_at	DV959594	PTA_05.1320.C1.Contig1667	Ubiquitin protein ligase Praja1	TC215122	contig from multiple zebra finch brain ESTs, http: titan.biotec.uiuc.edu cgi-bin ESTWebsite estima_start?seqSet=songbird	mRNA	ACATCTTGGACTCTTCTTGTTGGATGGTAATAACAATCTTGAGGATGACTCCAGTGTGAGTGAAGACCTGGATGTGGAGTGGAGATTACTTGATGAGTTTGGTGATGGTCTAGGACTTGCTCAAGCCATTCCTTACATGGAACCTCAATTTTTCACATATATGGCACTAGATGGACACTTAGAAGCTGTGGAGTCTGCTCTGGCACAGTTGGAGTCTCTTACTTTTGATGTTGAACAGACTCATCCACCAGCTACGAAAGAAACCATAGTTAGTCTGCCACAGATTTTTGTCACAGGTCAAGAGCAGTGTTGTACTATCTGTTGCAGTGAATATGTGGAAGGTGAAATCATAACAGAGCTACCCTGTCATCATTTGTTTCACAGACCTTGTATAACTCT…	ChrZ	2e-59	234	1	118	19958338	1	1	chrZ	3e-27	127	0.88	116	46579447	1	Q6NUC4	MGC81063 protein - Xenopus laevis (African	0	202	0.67	30	5.66388	5.59489	5.46077	5.71358	5.41931	6.02652	6.0843	5.96749	5.77167	5.79781	6.02146	5.2752	5.42933	5.50278	5.69097	5.18998	5.33462	6.15285	5.96247	5.85775
sex-biased in both species gene nr162	SB03029A1E05.f1_at	DV954337	SB03029A1E05.f1	http://genome-www4.stanford.edu/cgi-bin/SMD/source/sourceResult?choice=Gene&option=Name&criteria=	TC215122	single-end EST, http: titan.biotec.uiuc.edu cgi-bin ESTWebsite estima_start?seqSet=songbird	mRNA	AGATGAGTTCTGGTGTTCTCTTTCTCTCAAGAATGCGCAGTCATCAAAAGAACAGTAGAAACAGACTTAAGAATAAATGCACTAGCTCGAGAGCAAAACAATGTCCTAAGTGACNNNNNNTTTTGGAATGAGTTAGAGGACCACAACACACTTTACGTAATGCCCCACAAAGATGAAGACAGCT	ChrZ	7e-78	293	0.95	182	19972132	1	1	chrZ	0.15	40	1	20	58946175	0	\N	\N	\N	\N	\N	0	4.5138	4.87999	4.64568	4.52341	4.47397	4.73312	4.52798	4.57254	4.70453	4.62877	4.56819	4.57009	4.47122	4.55167	4.63982	4.70247	4.36413	4.61814	4.58268	4.54926
sex-biased in both species gene nr163	SB03040A2D09.f1_at	DV957966	SB03040A2D09.f1	TC215161	TC215161	single-end EST, http: titan.biotec.uiuc.edu cgi-bin ESTWebsite estima_start?seqSet=songbird	mRNA	AGTAGCTATGTATTTCTCTCACCTATGCATTCTCCAGGATGATTTGTATCCATCAGTCTTCTATGTATTCTCCAGTAGAAACTGCATTTTGTCTGCCACTGATGCTTGCTCTTTGCACTTAATGGTTGGAGCAAGCCAGTTTTAAATGGGGAACTGAGGCAAGTACTCTACTTGCTTTGTATATTCTGCTAGAATAGTGATACTCACTCGCTTGAATGTACGTAAAGGAGGGAAGTTTGAAATGGCTCTACAGGATGAATCCCTGTGTGGTGTTACAGTATGCTTTAAGTAAGCCAAATCCACATCTCAAAGAATTCAGCACTCACAGTATAGTGTCATTTTTCTATAAACTTGTTCTGTTGTGCTACTTTTTGCTTTAGGTATCTATTTACTTATTTC…	ChrZ	0.0	973	0.99	511	66292306	1	1	chrUn_random	9e-21	105	0.85	147	7954864	1	\N	\N	\N	\N	\N	0	7.29615	7.19451	7.12097	7.18733	7.14099	7.793	7.60177	7.77063	7.80102	7.47783	7.91637	7.29956	7.12838	6.83904	7.25291	7.21939	6.91522	7.68552	7.2997	7.75659
sex-biased in both species gene nr164	PTA_05.710.C1.C923_at	CK310564	PTA_05.710.C1.Contig923	U4/U6 small nuclear ribonucleoprotein PR	TC215329	contig from multiple zebra finch brain ESTs, http: titan.biotec.uiuc.edu cgi-bin ESTWebsite estima_start?seqSet=songbird	mRNA	GAACATCGCCCTGGACAAGACAGATGACAGCAATCCTCGAGAGGCCATTTTACGTCATGCGAAGGAAGCAGAGGAAAATCCATACTGGGTGGCTCCAGCATATGCTAAAACGCAGCCAAAAACAGTTTTTGCAGAAGTGGAACCAGAAGAAGATGAAGCAGACAAGCCAGAGTGGAAAAAACGTAAAATTTGAAAAATAATTTGTTTAAAGGATCATTTTGGAGCATTTGAAACAAGATGAAACATTTATTTCTTTATTTGGGGTAGTGGGTCAAAATTTGAAAGCAAATATTACTTCAATTTATAAAACTTGCTGCAGTATAAAAAGAGATTGTTGAATTACACTGGCTTAATCCCACATCTGAATTTTGTAATAAGGAATTACTTATATTGTGCAAA…	ChrZ	0.0	763	0.97	417	42361589	1	1	chrZ	2e-37	161	0.84	212	11080216	1	Q0VA16	WD repeat-containing protein 70 - Xenopus	0	105	0.83	11	6.30582	6.46286	6.20983	6.26152	6.22114	6.78177	6.66201	6.49289	6.60626	6.57558	6.67747	6.2783	6.3696	6.14224	6.32499	6.23473	6.37155	6.70868	6.90636	6.62013
sex-biased in both species gene nr165	PTA_05.7653.C1.C8206_at		PTA_05.7653.C1.Contig8206	http://genome-www4.stanford.edu/cgi-bin/SMD/source/sourceResult?choice=Gene&option=Name&criteria=	TC215355	contig from multiple zebra finch brain ESTs, http: titan.biotec.uiuc.edu cgi-bin ESTWebsite estima_start?seqSet=songbird	mRNA	GATGGATGACGAACCCGAGCGGACCAAGCGCTGGGAAGGTGGCTACGAAAGAACATGGGAAATTCTTAAGGAAGACGAATCCGGGTCGTTGAAGGCAACCATCGAGGACATTCTCTTCAAGGCAAAGAAGAAAAGACTCTATGAACACCATGGACAAGTTCGGCTTGGAATGATGCGTCACCTTTACGTGGTTATTGATGGATCAAGAACAATGGAGGACCAAGACTTAAAACCGAACAGACTTACTTGCACTCTGAAGTTACTGGAATATTTTGTTGAAGAGTACTTTGACCAGAATCCTATTAGTCAGATTGGCTTAATTGTAACCAAGAGTAAAAGAGCTGAAAAAATGACAGAACTCTCAGGAAACTCAAAAAAGCATGTAACTGCTCTGAAGAA…	ChrZ	1e-41	174	1	88	32333485	1	1	chrZ	5e-25	119	0.92	88	71137945	1	A0JN27	General transcription factor IIH subunit 2 -	0	287	0.91	30	6.34319	5.69649	5.67738	5.79773	6.05765	6.81028	6.69924	6.57072	6.70805	6.29511	6.87752	6.2381	5.96305	6.21894	6.10892	5.91203	5.69271	6.84587	6.4997	6.97654
sex-biased in both species gene nr166	PTA_05.4030.C1.C4573_at	CK304112	PTA_05.4030.C1.Contig4573	Mus musculus adult male thymus cDNA, RIK	TC215487	contig from multiple zebra finch brain ESTs, http: titan.biotec.uiuc.edu cgi-bin ESTWebsite estima_start?seqSet=songbird	mRNA	TTGTTGCACTGTTATGGCTTGTCTCTTCTGGAATGGTTCTTGGGTTTGTTCGGGTGAATGGGGACTTGCTTCCCGTGGTTAGTGTCTACAAAGAGCACACATGCTTGTATTTTGAATTAGCTCAGACAGGCTACAACCACATCTTCTGTGGTGGGCTGTCAAGGGCAGGGGATTTATGTTGAGCTCTTAACTGCCATGTATTATGCACAGCTGCCGTGGTGCCTGATAGCACCTGAATTCAGCAACACTTCTTTTATGTTTGTTGCCTTTCTGCCATCCAATGACTTATTTATCCAAAAAAACAAAAATACCCAACCTCCAATATGTTTGCT	ChrZ	1e-165	585	1	295	1986364	1	1	chrZ	2e-05	54	0.92	39	50899064	0	\N	\N	\N	\N	\N	0	7.82022	7.81335	8.01864	7.94443	8.01705	8.39815	7.96547	8.37163	8.15628	8.44209	8.38944	7.82352	8.23891	7.60027	8.00769	8.12159	7.88473	8.17986	8.14863	8.30762
sex-biased in both species gene nr167	PTA_05.7784.C1.C8329_at		PTA_05.7784.C1.Contig8329	http://genome-www4.stanford.edu/cgi-bin/SMD/source/sourceResult?choice=Gene&option=Name&criteria=	TC215490	contig from multiple zebra finch brain ESTs, http: titan.biotec.uiuc.edu cgi-bin ESTWebsite estima_start?seqSet=songbird	mRNA	CGGCGCGCTGCAGGTTTTTAGAAGATTCCCATTGAATCTGCTAAGAAAACTGGTTCTAGACAGACACTTCTCTCTGAGATTATGAAAGAAAAGGAAGAATGTGTGTGGATTTAAAATTACTGTGTTTTTCAAGTTGTGGAGTGAGAAGACTGGGAAGATAGCTTGCTCTGTTGCTTCTTGTAGATCTTCTACAAATTGTTTCTGATGCAGCTGAGAAAAATGCAGACCCTTAAAAAGGAGCACGGACCTGTTGACACAAGTAGCAATGTGGACAAAATCATGGTACTTAAGTCAACCTTAGCAGAAGTATCTGAAGAATTGTCTACAAATGAAGATATACTACTTACTGAAGCAAGTAGTGGGAAGAGCAAATCTTCAGCTTGCCGGAGAAAGCGAGAA…	ChrZ	0.0	975	0.99	500	6413547	1	1	chrZ	1e-165	585	0.92	427	43621048	1	Q90Z72	Nuclear factor interleukin-3-regulated protein -	0	195	0.99	30	4.79004	4.57501	4.82877	5.28538	5.02592	5.59775	4.98006	5.0088	5.33302	5.00778	5.36677	4.96805	4.72263	4.98367	4.79288	4.81608	4.92259	5.33508	5.18802	5.86193
sex-biased in both species gene nr167	SB03041B2G11.f1_at	DV958516	SB03041B2G11.f1	BZIP protein E4BP4, complete	TC215490	single-end EST, http: titan.biotec.uiuc.edu cgi-bin ESTWebsite estima_start?seqSet=songbird	mRNA	AAGTGAATTCTTCAGCTTTGCCTCACAAGCTTCGAATCAAAGCCAAAGCCATGCAAGTTAAAGTGGAAGCAATGGATAATGACTATGATGCAACACAGAAGTTGTCGTCACCCATTGACATGTCCTCAAAAAGACATTTTGAACTTGAAAAACATGGTGCGCAAAACTTGGTGCATTCTTCTCACACTCCTTTCTCGGTTCAAGTGACTAATATCCAAGACTGGTCACTTAAACCAGAACTCTGGCATCAGAAGGAACTCAATGTTAAAATTCAGAGTGGTTGCAAAGCTGGAGTTGTTGAAATAAAAGACAATATCTACAATGTCTCTGAGTCAGAGAATCTCTATTTGAAGCAGGGCATAGCAAACTTATCTGCAGAGGTTGCTTCACTTAAAAGAC…	ChrZ	0.0	1049	1	529	6414679	1	1	chrZ	0	684	0.91	530	43619986	1	Q90Z72	Nuclear factor interleukin-3-regulated protein -	0	277	0.97	8	7.34718	7.0949	6.89044	7.93285	7.7257	8.22126	7.78008	7.62075	8.24803	7.48413	8.32644	7.51323	7.51595	7.39683	7.25257	7.42101	7.13923	7.84195	7.91843	9.05307
sex-biased in both species gene nr168	SB03017A1C04.f1_at	DV950358	SB03017A1C04.f1	TC215835	TC215835	single-end EST, http: titan.biotec.uiuc.edu cgi-bin ESTWebsite estima_start?seqSet=songbird	mRNA	AATTGTTTTTCTGTAGTCTCATGCTTTTATACACATTTTTAATATGATATGAATGGAGTTTAGAGGGATATTCAAATTTAACTACTTGAAAATTATTTTCATCAGAAACAGGAATCTTCCATTGTGTTTCTACACTTCACAGAAAGTTACACAAAACATCTGTTACAGTTAAATTTTATACCTTTAATACTTGAACAGTGGTTTAAAATCAAGATGAATAAATAAATCCCCCAGATCCCTAGTAAAAAAAGTACCATATTGCTGTTTCTTCATGTTTGCCATGAAGTGCTTGACAAGAGGCACACCACTCTTAAATTCATACAGTTCAGTACCAGCTACATGTCTCAGCATACATTTGGCAAAGGAAAAGGGGGGAAAAAGGCTTGTTTTTAAATGATT…	ChrZ	0.0	1039	0.98	545	56881895	1	1	chrZ	7e-28	129	0.9	121	22764012	1	\N	\N	\N	\N	\N	0	4.23425	4.1081	4.04255	4.25234	4.27245	4.56281	4.35229	4.46668	4.25915	4.31872	4.46521	4.40834	4.34372	3.93346	4.29146	4.38674	4.17312	4.32228	4.60119	4.55348
sex-biased in both species gene nr169	PTA_05.5900.C1.C6484_at	CK306614	PTA_05.5900.C1.Contig6484	TC216076	TC216076	contig from multiple zebra finch brain ESTs, http: titan.biotec.uiuc.edu cgi-bin ESTWebsite estima_start?seqSet=songbird	mRNA	GTCTCAGGTGTTCTTACTGTAATAAAGAAAACCCAGGTTTATTCTGGTTTGATTCACCTTTGGGAATACTGCTAAATGCATAGCCCTGTCTAGGTAATCACAGGAGGAATATTACTAATATGCTTGATGATTTTTTGTTTGGTTGGTGTTGGAGTTTGACTTTTTGTGGGGGGAATCAGTGGATTGGGCTGGATTTCCTGCAGCATCATTCCCTAAAGCGGTGACTAGTAGAGATGTTCTAATGTGCAGATTTGATACACATCATGGTGGATTGCTTTGTAGTACATTTACACATTAATCCATTGTAATGAGCTCATAAATGTAATGTGCAAGCATGAAGACATACTACATGCTAGACATGTTATGATGCCATGTAAATAGCAAATACCATGAATGTTT…	ChrZ	0.0	1096	0.99	557	67329489	1	1	chrZ	7e-34	149	0.82	261	23472210	1	\N	\N	\N	\N	\N	0	8.93522	9.00401	9.08092	8.8411	9.01277	9.38415	9.16503	9.29084	9.00541	9.45454	9.48529	8.84796	8.5304	8.48847	9.00434	8.63239	9.01605	9.01512	9.02368	9.28898
sex-biased in both species gene nr170	SB02006A1A12.f1_at	CK310424	SB02006A1A12.f1	Contains a DnaJ and two zinc finge	TC216153	single-end EST, http: titan.biotec.uiuc.edu cgi-bin ESTWebsite estima_start?seqSet=songbird	mRNA	GACAGCTGTCAGCATGGTGCCTGCTGATCAACCTCTCCTGGACACCCCGGAGGCCAAAAACGAATAAGAGCAAGCGTTTGGTGTGGTTCTGATCGACAGTACTTGAACAGTGATGAGCGGGGCGGGGTGGGGCGGGGAGGGCAGAAGGAAGAAATAAAGCTGCTTTTAGGACTGAATGATCTATTTTCAAAGCACTGGTACCTGTGTGAGTGTGTGTATATTAAAGTTATTTAAGTGATGGAATAAGTGGCTCCCATTACATCACTGCATCTTTGTTTTCCTCCTGGATCTGACGATGGGAAGTTACGTTCATCTTTGGACTAATGAAGCAACTCCCCGTGTTTTTCCTACATTACACATCGTGCTTTGCAGTGGAGACTTCGCTTGTTTTATGAGTGG…	ChrZ	0.0	886	0.99	459	68215361	1	1	chrZ	2e-71	274	0.88	300	54448794	1	\N	\N	\N	\N	\N	0	8.49901	8.28204	8.40733	8.0889	8.61951	8.91605	8.74743	9.05449	8.68432	8.78101	8.869	8.4525	8.2126	8.22944	8.54017	8.26419	8.34025	8.84467	8.72259	8.95452
sex-biased in both species gene nr171	PTA_05.6144.C1.C6738_at	CK305360	PTA_05.6144.C1.Contig6738	IP63 protein, partial (41%)	TC216338	contig from multiple zebra finch brain ESTs, http: titan.biotec.uiuc.edu cgi-bin ESTWebsite estima_start?seqSet=songbird	mRNA	CACTCAGCAAGGCAGTTGGCTACCAGTCTGCATTCATTTGCTGATTCCAGTGTACAAATCAAAAGTGATGATAGCAGAATATCCAATGGTATTCCTGGTGAAAAAAGCAAAAATTATTCCTCTAAGAAACACATCCTTGTAGCAAATGAAACTGCAAGTCCAAGTAACGGAGAGAGAGGAGACAGAAGTAGACTTCAGGTAGTAAATGTTAGCTCTGGAACTGATACTGTAGGATCTGTCTCTGAAATACAGGAAAGTATACCAAGTGTTACCAGCATTTGAAGTGATTGAATGTTTGAACTGTTCTTGAGACTTGCAAGATTATGTCTTGGATATCTCAGTAAAATTAGTGAATTTTTTGTAAAGTTCTGTAGACTTTGACTTTTTAGAGCATTGTAT…	ChrZ	0.0	658	1	332	54636764	1	1	chrZ	7e-12	75	0.92	54	37533050	1	\N	\N	\N	\N	\N	0	3.81888	3.86201	3.96667	3.99454	3.96816	4.16857	4.13918	4.12327	4.15198	4.18878	4.39539	4.14065	3.90243	4.05515	4.04566	4.01713	4.00365	4.15271	4.1702	4.38162
sex-biased in both species gene nr172	SB02032B1C05.f2_at	CK314093	SB02032B1C05.f2	nudix -type motif 12 {Homo sa	TC216763	single-end EST, http: titan.biotec.uiuc.edu cgi-bin ESTWebsite estima_start?seqSet=songbird	mRNA	ATATGTGGTACTTTGTATCTTTTACATTAATAACTTAATTTATGTTAATGCTCTAAGCAGTGCATTTACTCGTCCTTTCTGTCTTGGCCTGTACTTACCCAATTGTATGTCAGCCTGAATTTAAAAGTATAACACAGTACTTTGTTTTTGAAAAAGGTGTTGGAGACCCATCCCTGACTGCCTAAGTATTAGTATTTTTATAAGATAATGTACATATTGATGCTAGGCAGTGAGTAATTTCATTCTCTGATAATTAGAAATGAAATTATAGAATAATGGAGAAGGAAGAACAAGGTGTATCTCAAAATATGCACAAAATTCTTTATGGAAATAGAGATGCTAAGATCATTACTGCTATTAAGAATCTTATAGTTGAAAGAAGTATATTAACTGCAGCTA…	ChrZ	0.0	938	1	473	17747199	1	1	chr4	0.007	46	1	23	54088055	0	\N	\N	\N	\N	\N	0	4.62001	4.82457	4.82045	4.69552	4.67325	4.75619	5.13361	5.1398	5.06291	5.06811	4.96479	4.65217	4.64679	4.87738	4.74023	4.74014	4.73116	4.87919	4.90435	4.73574
sex-biased in both species gene nr173	PTA_05.2143.C1.C2607_at	DV947158	PTA_05.2143.C1.Contig2607	TC216846	TC216846	contig from multiple zebra finch brain ESTs, http: titan.biotec.uiuc.edu cgi-bin ESTWebsite estima_start?seqSet=songbird	mRNA	TGATGAGGATTTGCCCACTTTCAGTCTGTGTGAAAAGCAGTGTTGCATCTACCTCTTTGCTGCTGGAAGGGGTAAGACACTTTGTCTATCTCATATTTTCTCAGGTTCTTTTGTTAGGCTCTGCACCTACAGAGCTTAGACGCTTAGAGCTTTCCTTTGGCAAGATTGCTTTATGCACAAAAGGACTTCCTTTCTTTCCACATGCCTTCTGTGTGCAAATATTTTGGCTGTCATGATGCTATCAGTTGTGGCACCTGAGACTAAAGGGAGTAAATGCTTCAGTATTAAAGTGGTTTGGGTATAAGAATAGCATTTAAATAAGAAAGAGGAAGAGATTGTAAAAAGGAGGGAAAAATAGAGTGTAAAGAGAGAAAGATTTCGCACAAAAGAAAATTTGGA…	ChrZ	1e-176	622	1	314	58342436	1	1	chrZ	0.0005	50	0.96	29	33384372	0	\N	\N	\N	\N	\N	0	6.20497	6.5056	6.5303	6.41134	6.48233	6.73716	6.69655	6.56759	6.62416	6.96856	6.82617	6.4671	6.39441	5.98918	6.20784	6.25272	6.33867	6.48962	6.31967	6.61352
sex-biased in both species gene nr174	PTA_05.5563.C1.C6154_at	CK301405	PTA_05.5563.C1.Contig6154	LOC134218 protein (Fragment), partial (3	TC217267	contig from multiple zebra finch brain ESTs, http: titan.biotec.uiuc.edu cgi-bin ESTWebsite estima_start?seqSet=songbird	mRNA	GTCAGAGGACGCAGGCATTACAGATGATGTCAGCCAAGAGAATGAAACAAAAAGTGAAGCAAAAAGCAGCACTAAGCCTAAAGGGAAAAAAGCAAAGGAAGCAAAAAAGTCTTCAGAGAACTCAACAACGAATGAAGTTCCTATCCACTGTGTAACCTGCAACTGTGCATTTACATCCCGAAATAAATTGTTTGAACACCTGAAAGCCACAGGACATGCAAGAGCAACAACAACACCGACTGTAAATGGAGCTGTGAACGCCAAAAACAAAAAAGAGAAACGTAAAAACAGATAGAACTTTGCTATAGTGACAGTCTTCAGAATTGTACATTAACACTCTCGCAGAACTGAAACATGCACACTGCCTGTGACTGGAGTTAAACAAAGGCAAGTACCAAC…	ChrZ	6e-96	355	0.96	200	41284747	1	1	chrZ	4e-26	123	0.87	126	9938164	1	\N	\N	\N	\N	\N	0	5.64689	5.48109	5.44211	5.36306	5.71786	5.7739	5.77471	5.95449	5.87482	5.70975	5.78741	5.49309	5.38232	5.71906	5.28436	5.50147	5.60881	5.74902	5.73793	5.91705
sex-biased in both species gene nr175	SB03043A2C03.f1_at	DV958984	SB03043A2C03.f1	TC218420	TC218420	single-end EST, http: titan.biotec.uiuc.edu cgi-bin ESTWebsite estima_start?seqSet=songbird	mRNA	ATGGACTCTGTAACTGCAAGATAGGTAATTTGTTTCATGTTTCAGCTGCAGAAGACAGCTTATGAGTAAAATACTTAAGTAGGGCTCTTACTGGTCTCCAGAGCCAGTCCAAGTTGCACTAGTTACATTTACTGGTTACTAGTTACATTCACTTTGTCACAGGGCGTTTACCATATATGAAATGGCTTCAGCAAATGATTTCTAACAGTGCTGATTAAATACCAAAAATATGAAGGGTTTCACAGCTATGTATTTCAAGCATTTCATTTTCCATAGTGTTACTGTGTTACTTAGAATGTTGGTCTTGGATACAACTGAATGTACCCTTGTTTACCGTTTAAAAAGAAAACCTAAAAATTTAAGTATATGTATCATTCCAGTCAACCAAAGCT	ChrZ	0.0	777	1	392	17657514	1	1	chrZ	3e-14	83	0.91	62	48895048	1	\N	\N	\N	\N	\N	0	5.39775	5.43477	5.18117	5.47142	5.35813	5.72209	5.64395	5.51042	5.53379	5.5597	5.59416	5.51719	5.49589	5.34149	5.34992	5.47408	5.50862	5.62758	5.69286	5.49352
sex-biased in both species gene nr176	SB03032B2D12.f1_at	DV955541	SB03032B2D12.f1	WD repeat and SOCS box containing protei	TC219097	single-end EST, http: titan.biotec.uiuc.edu cgi-bin ESTWebsite estima_start?seqSet=songbird	mRNA	GAAAATCTACCGTCAGCTTCAATGTACGAACGCAGTTACATGCACAGAGATGTTATTACACATGTAGCATGTACAAAATTTTATCATAACAGCCAGTCATGATGGACATGTAAAATTCTGGAAGAAAATAGAAGAAGGGATTGAGTTTGTTAAACACTTCCGAAGTCACTTGGGTGTTATTGAGAGTATTGCTGTAAGTGCAGAGGGGGCATTATTCTGTTCTGTTGGAGATGACAAAGCAATGAAGGTGTTTGATGTAGTTAACTTTGACATGATCAACATGCTGAAACTTGGCTACCACCCTGGGCAGTGTGAATGGGTATATTGCCCTGGAGATGCTATATCTTCTGTTGCAACATCTGAGAAAAGCACAGGAAAAATATTCATTTATGATGGACG…	ChrZ	1e-137	492	1	248	50879518	1	1	chrZ	1e-87	327	0.92	241	19989415	1	Q8CEC6	Peptidylprolyl isomerase domain and WD	0	308	0.93	30	5.92182	5.89357	5.8688	5.79349	5.83185	5.9739	6.17048	6.06931	6.38039	6.22879	6.2893	5.86772	6.04687	5.93804	5.84516	5.83356	5.80953	6.1809	6.00686	6.27711
sex-biased in both species gene nr177	PTA_05.6370.C1.C6957_at	CK304033	PTA_05.6370.C1.Contig6957	TC219098	TC219098	contig from multiple zebra finch brain ESTs, http: titan.biotec.uiuc.edu cgi-bin ESTWebsite estima_start?seqSet=songbird	mRNA	GTTACATGCCGAGTGATGTTCAATTTTGAATGTTTTTGTATAAGTTTTTTCTATGTAAATGGCATTAACATTGTTACTTGATGTCTGCTTCATATTTTCTTTTTTTTTTTTTCCTGAGGACTTGAATTTACAGTGCATCAGATCTGTTGCTATTTTTGTCTGTAGATAATCCAGCTTCAGCTGTTTATGGTGATGCAACATTTTCGTTCATGAATATGTTTGTGGTAAAAAAAAAAAAAAGTATAAACATATGTTTTGACCAAATTTCCTTACATTTTTCATATGAAAACCATAAATACCTGTATGCTATTGAAGTTTAACTTTGTATGATGCTTAAATCACTCTTTGGGGAAATAGAAAAAGTCTTTGCCATGTATTGAA	ChrZ	2e-73	280	1	141	28318613	1	1	chrZ	8e-36	155	0.89	141	65977738	1	\N	\N	\N	\N	\N	0	4.5916	4.20207	4.34249	4.28979	4.40612	4.56651	4.4384	4.62424	4.53559	4.58936	5.07522	4.36479	4.39549	4.09485	4.5373	4.34076	4.25979	4.67393	4.65792	4.99137
sex-biased in both species gene nr177	SB02015A2H06.f1_at	CK302441	SB02015A2H06.f1	http://genome-www4.stanford.edu/cgi-bin/SMD/source/sourceResult?choice=Gene&option=Name&criteria=	TC219098	single-end EST, http: titan.biotec.uiuc.edu cgi-bin ESTWebsite estima_start?seqSet=songbird	mRNA	ATATATACTGTGAAGCGCGTGCTAAAGTGAATAAGCAAGTTTTCATGCTGACCCACTCAATGCTATTCAAAAATCAATTGGCTTCCTGAGTACTTCTTCATTCTTAGATGCATTTAGATTGTTAAAAGCTAATCCTCTGCATTAAAAGTTGTATATAGTATAGAAATCACAAACTTTCCAATGTGGGAGAAATAGTAGCTTTTCTGTACTTCTTTCCTGTACTACTATAGCAACTGACAGCATTGATGAGAAGGCATGTAAATTGGGCTTAACTTTACAGTGCTTATCAGAGCACTTAGTAAAATATAAGGCTGGTATTTATTTGAAGTTGTATAGTATGACTTAATTCACATTTGTTGGAATAGAGAATATATTCTGTTGGGTATTTAAGAGGTTGTA…	ChrZ	0.0	878	1	443	28318198	1	1	chrZ	1e-71	274	0.92	205	65977091	1	\N	\N	\N	\N	\N	0	6.56063	6.48433	6.42582	6.51881	6.42232	6.98476	6.93268	6.83385	7.00763	6.6637	7.16578	6.7483	6.4192	6.33366	6.74545	6.33965	6.41155	6.65371	6.77867	6.86628
sex-biased in both species gene nr178	SB02035A1B05.f1_at	CK306734	SB02035A1B05.f1	UPF0308 protein C9orf21	TC219578	single-end EST, http: titan.biotec.uiuc.edu cgi-bin ESTWebsite estima_start?seqSet=songbird	mRNA	AAACTACCTGGCACTAGAGATGGATACAAATGTGCTATTTCCATTGAGTACAAGATAATAAAAACTAAAACACAACTGAGACTGCAAAAAATCCTGGAGCTTGTTATTGTCTCATCTGACAAACTTGCTATTGTTTTTTTAAACATCATTGTTTAAGGTGTACTAAAGTAAGAAATCAGATTTTGCTCAGGAAAAACTTGGGATTCTTGCCTTCAGCACATCAACACTGGCTTTCAATCCAAGACTTTTCAGCACTTTTTTAAAGCTTCCAGCACTGTATGACAATTTTATATTGAAATACACCTTGAAAAGTCACAATTTTGAATAGCTGGACTTCATTTGCATCTGGC	ChrZ	0.0	636	0.97	350	9306726	1	1	chrZ	5e-09	65	0.93	45	41765094	0	\N	\N	\N	\N	\N	0	4.97229	4.78025	4.58853	4.54753	4.61798	4.92944	5.20957	5.4129	4.9131	5.16817	4.99275	5.17802	4.68353	4.53714	4.44118	5.25088	4.94114	5.28467	5.22293	5.07442
sex-biased in both species gene nr179	SB03012B2E09.f1_at	DV949035	SB03012B2E09.f1	http://genome-www4.stanford.edu/cgi-bin/SMD/source/sourceResult?choice=Gene&option=Name&criteria=	TC220021	single-end EST, http: titan.biotec.uiuc.edu cgi-bin ESTWebsite estima_start?seqSet=songbird	mRNA	GTACTTAGTGGCATCTTCTTTTTGATTTACTAGTGAGATTTTAGAGTCATTTCAGAGAATAAATAGTATTAAAATGCATTGTGCAATAACATAGCAGTTTGTTAAATTTCTAAAGGACCAAATGTTCTACAGAGCCACCACCTATAACCTTGACCTATATCGTTAATGTTCTTGATAGTGCATAAATGTATAATCACAGTAGAAAAGCTGTAAACTGTAGCTATACATATTTTGAGTTTGTTCATTAAAACATGGGTAAGTGTAGCAGAGTGAGCAGAGAAGTGGAAGAAATATGTTCAAATCACAATGAAGGGTGAGTATATGTGCATATTCATCATGCTTACTGTCAGGTAAATCGTGTACACTGAATATGACAATCAGCATTTAAAAAGTCTTTCT…	ChrZ	0.0	841	1	424	52308384	1	1	chrZ	2e-86	323	0.85	434	39991371	1	\N	\N	\N	\N	\N	0	7.82832	7.68362	7.7063	8.03103	8.07481	8.08402	7.85454	8.05942	8.32324	8.18563	8.71714	7.75714	7.61982	7.73622	7.95977	7.49302	7.47766	8.18013	7.99979	8.53601
sex-biased in both species gene nr180	SB03024B2G07.f1_at	DV953075	SB03024B2G07.f1	Polylysine protein precursor	TC220457	single-end EST, http: titan.biotec.uiuc.edu cgi-bin ESTWebsite estima_start?seqSet=songbird	mRNA	GTAGCATCTGGTGCAATGGGTTGCCAGTTCATCACGAGGACTCTGAGCATTACAGTAAATACACCAAATAAACAGAAATCGCTGTTCCAAACACAAGGATTTCCCTAACCCTTATTTTCACAGGCCTTGATTCAGGACTGCACTTAAGCACATCTAAGGAACATCCTGAAGAGTTTAATGAACAACCAAAATAATACAGGGAAAAGGGAAACAAAACAAAACAAAACAAAAAGGAAAAAAATCTAAAAAAACAAAATCAGGATGGTTTTCTGAATTGAAAATATAAACATCTTGCCCTTGTAGTGCCTCTTCTTTCCATATCATCCAAAAACTGGGGTGCAGCAGTTCTGAGATAATTAGAAGCACATTTCAACAGAAAACACATATTGGAGATCTCCT…	ChrZ	2e-96	357	1	180	33298471	1	1	chrZ	1e-38	165	0.86	179	2413451	1	\N	\N	\N	\N	\N	0	6.37036	6.50824	5.9974	6.27283	6.31094	6.72397	6.38329	6.64865	6.49029	6.63837	6.68948	6.1929	6.21259	6.10555	6.14992	6.13008	6.18945	6.41237	6.67981	6.41332
sex-biased in both species gene nr181	SB02007A1G03.f1_at	CK310822	SB02007A1G03.f1	Rapamycin insensitive companion of mTOR,	TC220608	single-end EST, http: titan.biotec.uiuc.edu cgi-bin ESTWebsite estima_start?seqSet=songbird	mRNA	TTTGAAATGCTCAGACAACCTCCCACTGACTGGATAAAAAGTTTGGAACATCATCTTTGAAACCTTCCAGAAGCTACTGGTACCTGAAGACTGAACTGAAAACATTTTCTTCCTCAACCAATTATTGGCACAGTCATTTGAGCCCTTTGGGGATGTATTAGACATTACCTTAGTTTTAATAATAGTAATTACCAGTATATGCAAGAGCCAAGCACTGAACACCTCCACAAGTTTTCATTTCATTTTCTCTCATAAACTACAATGAAATAGGACAACTTGCAGAGACATTTTTAATTGACTTCCGATTCTGTTCCAGAGAAGCAGAACGATGCCTTGCTTTTTAAACCCTGGATACCAGGAATCAGAGAGATGGGGGTGCATTCCACTGCCAGCAATGGG…	ChrZ	0.0	918	1	463	42842927	1	1	chrZ	4e-44	182	0.86	240	11580096	1	\N	\N	\N	\N	\N	0	5.87938	5.68206	6.12595	5.89786	5.83497	6.41618	6.11505	6.02581	6.02496	6.09187	5.87069	5.59627	5.77692	5.81332	5.82144	5.92653	5.8097	5.89873	5.91251	6.03245
sex-biased in both species gene nr182	PTA_05.2292.C1.C2777_at	DV945270	PTA_05.2292.C1.Contig2777	TC220786	TC220786	contig from multiple zebra finch brain ESTs, http: titan.biotec.uiuc.edu cgi-bin ESTWebsite estima_start?seqSet=songbird	mRNA	AAATTAGAGCCTTACACGCGTGCACATTCATTCCGAGTGCTATCCCAAGAAACTATGGAATATTACACCATTTCAAATAAGGTATACACAGATATTCGGTACAATAGCACGTTTATATGAAGCAACTTGGCAATGGCATGTGAAAAAGGGGTCATCCATCAGCCAAGTTGTTTTGATGCTCAGTACATATGAGTAGAGAACAGCAAGACACTTCTGGGGAATAGTTATAGTAAACATGGAAAAAAGTCACCAAAAAAAAAGAATATAAAAAAGATAAAAGGAAAAAAATAGGACAGGAAAACAATAGAATAAAAATCAGGACCCAAATCTACTAAGTTTTTACCATCTGCAATTCCCAGTGAAATTAATGGGAAAATCAGAATATTAATAATTTGCTTT…	ChrZ	1e-125	452	0.99	239	33302360	1	1	chrZ	4e-26	123	0.89	122	2417311	1	\N	\N	\N	\N	\N	0	8.9889	8.70937	8.64171	8.80034	8.96183	9.57937	8.88931	9.16662	9.0472	9.13264	9.09071	8.73999	8.75211	9.02436	9.15367	8.67138	8.96719	9.33225	9.14078	9.37486
sex-biased in both species gene nr183	SB03028A1G10.f1_at	DV954039	SB03028A1G10.f1	TC222021	TC222021	single-end EST, http: titan.biotec.uiuc.edu cgi-bin ESTWebsite estima_start?seqSet=songbird	mRNA	TTATCCTTAGTTTTATCTCCAGTGATGTCCTTCCTAGTGTTGAGGGATATTTCAACGTGTAGTGAGTGAATAAAAGGTCTGAAGGCAATAAATTCTGTCATTGAACACCTATCATGGCTTCAAGAGGGTCAGAGTGCCCATAAGGGCTGGATTTGGGCTGGACCTTTCTGGACACACTGGGATAAAACTGCCCTAGGGAAGGATAATTGAGTGGCTGCTGCCTCTCATGCTCCTGAGATTTGGGAAAAGAATGCTCTTATCCTTTCAAAAAGTGCTATCCAAAAGGCCGCTAGAGGCACAAGCACAGTGTTTAAAGAGAGCATCCACATGGAGGGAACAGTCTCACAGGCCCTTCACTGAAAAAACCATGAAGAGGTCCTATTTGTCCTAGAGAAACTA…	ChrZ	0.0	737	1	372	33300477	1	1	chrZ	0.002	48	0.8	104	2415864	0	\N	\N	\N	\N	\N	0	5.32332	5.26189	5.16505	5.06259	5.31111	5.62884	5.18502	5.67617	5.27059	5.47054	5.33768	5.3144	5.26736	5.20438	5.19623	5.27649	5.32332	5.41523	5.49659	5.53897
sex-biased in both species gene nr184	SB02011B1F04.f1_at	CK312257	SB02011B1F04.f1	MKIAA0372 protein (Fragment), partial (2	TC222585	single-end EST, http: titan.biotec.uiuc.edu cgi-bin ESTWebsite estima_start?seqSet=songbird	mRNA	AGACAGTCATGTCCAGTTCATCCTCAGCTGCAGCCTGGCAATGGCTGGCGAAAATATATCAGTCTCAGAGAATGATGACTGGAGCAGAGATGTGTTACAGAAAGAGTCTGCAGTTGGCATCACAGCAGGGCAGCTGGAATGGGAAGTTATCTAGTCTGCTCAGGCTAGCTATGCTCGCACTGGAAATCTGCATGGCTAATGTCCCAAATGAACACTGGCCATCCTTGGTTCAGGAGGCAACAACTGAAGCTTTGAAACTTTCTCCTTGCCCCTTGGCAGCTCTGCTTCAAGCCCTGCTACAGTATAATCGCAAAATGGGAGCAAGGGAGACTCGGCGAATGTTGGAAAGAGTTGTTTATCAACCAGCGAATCCAGAAACCATAGTGTCGGTGGCACGCT…	ChrZ	4e-81	305	1	154	14984302	1	1	chrZ	4e-41	172	0.9	139	56352968	1	Q6PGP7	Tetratricopeptide repeat protein 37 - Homo sapiens	0	178	0.61	5	7.71401	7.48559	7.34254	7.27724	7.31407	7.73113	7.94626	7.82025	7.73909	7.61807	8.04637	7.27289	7.2069	7.46942	7.21925	7.14127	7.31375	7.62232	7.7044	7.67463
sex-biased in both species gene nr185	PTA_05.4478.C1.C5033_at	CK306286	PTA_05.4478.C1.Contig5033	Very large G protein-coupled receptor 1b	TC222673	contig from multiple zebra finch brain ESTs, http: titan.biotec.uiuc.edu cgi-bin ESTWebsite estima_start?seqSet=songbird	mRNA	GAGAGGGCATCGTTGCAGCCTGCTAGTCAAGCTAGTGCTGCCTTTAAGCAGAGTCCACAAAATGGTAATGTTTTCCACCCTTCTGGAGGATTCAGTACCAGCTCATTAGTTGCTGATGAGGAATCACAGGAGTTTGATGACCTAATATTTGCTTTAAAGACTGGTGCAGGTCTCAGTGTCAGTGATAACGAGTCTTGTCATGGCAGCCAGGATGGTGGCAGCATGGCTAATTCCCAGATCGTAGAGCTTAGAAGAATACCCATAGCTGACACTCACCTCTAACTCCACAGCTTGCTTGGGTTTTTGTTGTTCTTGTGGTTTTTTATTCAAGCCTCAGTATTTTTATATTTGTACTTCCTTTTGCACTAA	ChrZ	1e-113	410	1	207	13150654	1	1	chrZ	4e-62	242	0.93	166	58239303	1	Q8WXG9	G-protein coupled receptor 98 precursor - Homo	0	121	0.77	5	6.40622	5.91723	5.9074	6.42919	6.18643	7.06309	6.41796	6.42541	6.7791	6.59473	6.6555	6.18867	5.88605	5.9648	6.19382	5.93411	6.39407	6.32351	6.71617	6.62501
sex-biased in both species gene nr186	SB02020B1H03.f1_at	CK317056	SB02020B1H03.f1	THAP domain protein 1	TC224347	single-end EST, http: titan.biotec.uiuc.edu cgi-bin ESTWebsite estima_start?seqSet=songbird	mRNA	GCTATGTGATTCTGCCTAATGACTATTTTGAAGTCCTAGAAGTACCTGCCTAGGAGTCACAAACATCAGCTTTCACTTTGGTAGGCCAAGAAATTTGGTTTAAAAATTTAATTCTTTCTAATTCTGTATGTAAGACTTTCCAGAATTCTAAAACAGTAATTAAGCAGTCATACAAATAGGATAATATTTTTTCTTCATTGTCATTTCAGTTTGATATACTTTTAATTTTTTTGAAGATGCAAGTATCCAAGAATCAGAATATGCAATGAATTTAAAAAATATTCATTGCTTCCTGAAGGAAAGGATGCAAGATTGAAGACACACAGGGAATTTACTTTTTTTACAAAGTCTGTCCTATGCTTACAGGGGCTAGTAACTGAATCTGGGTGAGAGTGAAGT…	ChrZ	0.0	910	0.94	561	3617571	1	1	chrZ	4e-26	123	0.82	218	52524319	1	\N	\N	\N	\N	\N	0	4.71176	4.48198	4.62574	4.7644	4.88002	5.3569	4.85434	4.95969	5.18945	5.01272	5.04443	4.82662	4.97663	4.57564	4.62798	5.13298	4.6318	4.92561	4.94818	4.82612
sex-biased in both species gene nr187	SB02023A2H11.f1_at	CK304512	SB02023A2H11.f1	TC224577	TC224577	single-end EST, http: titan.biotec.uiuc.edu cgi-bin ESTWebsite estima_start?seqSet=songbird	mRNA	CACTGCAATAATGACTAGCTAGAAGATGAAGGTATTTTATTAAATTTCACATACAAGGGTATAGTTTGGATGGCCCTTATTGAATGTCAGAAATTTAAAAGCAACCTAGAAATTGCATGAGCAAAAAATTTTAAAAGCCCCTTTGTTCTTAAAATTACCGCTTACAGGAACAAGGGAAGAAGTGTAGCAGCAAGTAAAGATTCTTTTAACTTAGAGATACTGATGCCACCTTACTAAGTGAGAATACAGTACATTTTCTACTGGTTTCTTGCAATATCATTCAGCAAACACTAAAGCAGCTGTACTTACTTAAGTCTAGCTGAGGGCAAAGAAAAAGGGTATCATTTAAAGTTATTTAAGGGAATTACGTCAGTAGTATAGTGCAAGTAAGTTGTAAAC…	ChrZ	0.0	1059	0.98	555	64611518	1	1	chrZ	1e-105	387	0.86	429	27464962	1	\N	\N	\N	\N	\N	0	6.51352	6.16149	6.26821	6.39766	6.36975	6.32554	6.3316	6.34952	6.79319	6.76225	6.85604	6.26824	6.18879	6.14	6.23156	6.12805	6.00648	6.5111	6.31696	7.11171
sex-biased in both species gene nr187	SB03004A2D02.f1_at	DV946098	SB03004A2D02.f1	TC224577	TC224577	single-end EST, http: titan.biotec.uiuc.edu cgi-bin ESTWebsite estima_start?seqSet=songbird	mRNA	TCTTATTTCCTTCTTTTCCTGTTGAAAAAAATAAATTGGCATTTTGGGATTGGAAGCCCTGAGTAGTTAAATATTTGGTAAGAATTGTTCTTGGAGATTGCTCATTAAGGCTGAAATTCACTGTAGAAAACAAGGCCCAGAAAAAGCCTATGGGCATCAAATGAGCCTCATGTAACACTAATTCAGGAAGATATTCTTTGTATGTTCTTAAGCACTTTCTTGGTTATGGTGCAAACATCTTACAGGAATTTTCACTTCTAGATTAATTTGACTCTGAAATAATAAATGTCATTTTAGGAGGAATTTAGACTTCAGAGGAAGAATCTTTAATGGATTGCGTTTTAACAGGAACTCAGTTCAATTCTTTTTGACTCACTGATACCAGCAAAAGTTTTTTTA…	ChrZ	0.0	811	0.96	451	64612202	1	1	chrZ	2e-36	157	0.9	131	27464374	1	\N	\N	\N	\N	\N	0	6.83753	6.56011	6.22251	6.65725	7.00476	7.11351	7.06582	7.21184	6.9425	7.41948	7.65227	6.61279	6.41531	6.29476	6.85461	6.52015	6.78371	7.13298	6.80214	7.53152
sex-biased in both species gene nr188	SB02014A1H07.f2_at	CK303454	SB02014A1H07.f2	Protein C18orf10 homolog	TC226020	single-end EST, http: titan.biotec.uiuc.edu cgi-bin ESTWebsite estima_start?seqSet=songbird	mRNA	AAAAGAACTCCTGTGTATTACCTGAGGATTTAAAGAACTTCTATCTGATGACTGATGGCTTCCAGATGACCTGGAGTGTGAAGACTGATGATACCCCAATGCCCCTGGGCTCCATGGTGATTAACAGTGTCTCAAAGCTGTGTCGCCTTGGGGGTTCCTCTATGTACACTCTACCCAGTGCTCCAACTCTCGCTGACCTGGAAGATGACACAGATGAGGAAGGTAATGGAGACAAACCAGAGAAGCCACACTTTGATTCTCGTAGTCTTATCTTTGAATTAGACCCATGCAATGGGAATGGGAAAGTCTGTCTTGTTTATAAGCATGCTGAACCAGTGGTCTCTCCAGACACAGAGATCTGGTTCCTGGACAGAGCTCTGTATTGGCATTTCCTCACCA…	ChrZ	3e-86	323	1	163	37787088	1	1	chrZ	1e-63	248	0.95	153	6645396	1	A6QNU8	MGC152138 protein - Bos taurus (Bovine)	0	310	0.74	12	6.83286	6.64501	6.88024	6.73717	6.4384	7.0583	7.33912	7.10945	7.40238	7.19727	7.41464	6.82235	6.53127	7.0694	6.81684	6.50318	6.7117	7.34589	7.30325	7.22964
sex-biased in both species gene nr189	SB03030A2G10.f1_at	DV954766	SB03030A2G10.f1	TC227474	TC227474	single-end EST, http: titan.biotec.uiuc.edu cgi-bin ESTWebsite estima_start?seqSet=songbird	mRNA	GGCAAATGCCAGTTTTCTCCTTTAACTATGTGTTACCCCAGGGTGAAGAGAAAGGTATTTAGACTTGTGCTTGTGCCATTTTTCCTGATTACTGCAGGTTGTATGAGATGTCTACTCTGCTGTGCCTCATTTCTTATTGCAATATGCATATTTTTTTCAACAAGAAGGCTGAATAGGTATGTTAATTTTTATTGAAAGTGTATATGCAACTAGAAAAGGGGATCTCGATAAACGTTAAAATGTAGGCGTTTGGATCTGCCCACTGTGGTGTTTAAAAGTGTATCTTGACCTTTACTGAAATGCTGAAGAACTGCTCCTCTTCTATATGACTGTTATGTAAACTTACAACATTTGAGAAATATCATTTGGGTTCTCAGTTTGCTAAGTGTTACAATTACC…	ChrZ	0.0	892	0.98	471	54867758	1	1	chr1	0.1	42	1	21	192783263	0	\N	\N	\N	\N	\N	0	7.91966	7.78594	7.82712	7.95229	7.78348	8.05772	8.01185	8.12185	8.26956	8.23928	8.0471	7.79262	7.862	7.58331	7.88441	7.90608	8.02489	8.02534	7.97915	7.94446
sex-biased in both species gene nr190	0063P0033Z_G07.x0_at	DV580649	0063P0033Z_G07.x0	http://genome-www4.stanford.edu/cgi-bin/SMD/source/sourceResult?choice=Gene&option=Name&criteria=		x-end read, zebra finch brain cDNA clone, http: songbirdtranscriptome.net	mRNA	GCAGTGTAGATGTTTTGCCAGGCTAATAGGTCAGTGACAACAGAGCTGTGACTTTCAAGCCCCAGTGAGTATGCTAGTTTCTGAGGTGTAGAAGGATTGCAATGTTCATTGGCTTGTTCATGTATTTTAATTTCTTCCCTTAATTTGTAGACTTGAATTGAAAGATGGACATGTCACAGATTCTAAGGTGACACCTTTAGAAGGTGTACTGGTGAGCCGTGTTGTGGCTTTGAATGCATTAATCTTGAAGGTTTGGTGTAAAATTCACAGCTAACTGTAGGGAGATGTAAACCAAGACTTGTGAAATGATGGATTTACAGGTGGTGTTTAACTTTTCTGAAATCTCCTGGAGTTGGTTTTGTTAGATTTTTTTCAATAAAACTCTTATTGTTATATGTC…	ChrZ	0.0	1041	0.98	550	2055882	1	1	chrZ	4e-60	236	0.93	163	50963025	1	\N	\N	\N	\N	\N	0	6.60837	6.56091	6.49385	6.56934	6.3853	6.79861	6.77368	6.61069	6.77096	6.72821	6.61967	6.54753	6.56269	6.27186	6.54209	6.56413	6.43869	6.63896	6.70012	6.64338
sex-biased in both species gene nr191	PTA_05.1916.C1.C2358_at	DV958340	PTA_05.1916.C1.Contig2358	PTA_05.1916.C1.Contig2358		contig from multiple zebra finch brain ESTs, http: titan.biotec.uiuc.edu cgi-bin ESTWebsite estima_start?seqSet=songbird	mRNA	GTGACTGTCGTTAAAGATGTTCCAAAGATGTCACGTCAGCAAAATAGGTGATTTTGCGGAGCAGGGATTTTAAAACTGTATTTTATATGCCACAAAAAAAATGAAATTAATTAGGCTGCTCCAGATCTGAAAGAGCTCACAAATATGATGGCTTCATTGGTAGTTGCAGGGGCTGCTGGTAGGCACCTAGGAGAGTGGAGGCAAGCAAAATTTTTTTTATAGGAAGGAGAAAAAATTAAAAATAAATTTAAAAAGTGAGAATTATGCATGCAGTTGAATGAAAAATATGTGCCAAGTTTAAAAGTAGCTTGAAGAGGGAAAGGTAGGCTGGAGGGCAGCAGGACAGAGATCTGGCCCGGGTGGGAGGAGAGCTCGTTGGGGAAGAAAAGAGAAAGTTGA…	ChrZ	1e-100	369	0.96	210	14115229	1	1	chrZ	0.002	48	0.93	32	57280042	0	\N	\N	\N	\N	\N	0	4.55849	4.42534	4.32254	4.47154	4.37615	4.55548	4.54813	4.66275	4.56969	4.56313	4.76167	4.62538	4.37622	4.35551	4.29019	4.36512	4.41168	4.71843	4.67352	4.72415
sex-biased in both species gene nr192	PTA_05.3990.C1.C4534_at	CK309632	PTA_05.3990.C1.Contig4534	PTA_05.3990.C1.Contig4534		contig from multiple zebra finch brain ESTs, http: titan.biotec.uiuc.edu cgi-bin ESTWebsite estima_start?seqSet=songbird	mRNA	AGGGCCCTCTTTCTATGAGTGCAAAATGTTATCAGACCAGCTATGACTGAAACAGGCTCCAGGGGATCAATATTTTAAAACATGCAAAAGCTGCATGTTTACATAGGCTGAATTCCTAGTGCTGTGATAATGCTTTAAATAATTATTTTTAAGACTTCTTAAAAATTTCATATGCCTGTGGACCTAGCTGAGGTTGTGCTTAGGTCCCACAAGATGATAAAAAGATACCTGCAGTCTCTTCAGTTTGAAGCACATGATTTTTTGTTGGGAGATTCTGACTAATGTACCCTGTTCTGAATGTACACCAGTGTCTTCTAAAGTCTGACTCGGTCTTTTCTAGGATGAAGAAAAATTAGGTTTTTCCTGTAATGGTGAATCAAATGCATGTGGATTTGAATC…	ChrZ	0.0	904	1	456	31446722	1	1	chr10	0.1	42	0.96	25	10453805	0	\N	\N	\N	\N	\N	0	7.10684	6.95564	7.16036	6.90175	6.75413	7.33729	7.3421	7.31598	7.09418	7.57994	7.19861	6.77993	7.08359	6.77349	6.97308	7.09306	6.96655	7.12546	7.38708	6.91875
sex-biased in both species gene nr193	PTA_05.6036.C1.C6625_at	CK316865	PTA_05.6036.C1.Contig6625	PTA_05.6036.C1.Contig6625		contig from multiple zebra finch brain ESTs, http: titan.biotec.uiuc.edu cgi-bin ESTWebsite estima_start?seqSet=songbird	mRNA	GAACAATCATACAGCCTCTATACCACTGCCAAATAACTGGTTCTTAACTGTTTGCCAAGTTATACTAGGCTTTATGTAACCAAGGAGTTTTAGTTCCTTTCCCTACACGTCGTTGTTTACTTGATGATTCCCATTACCTTCAATACCAGAGCATTAGCTCTGTGAGCAGCTCAAGGAGAAGCTGGCATTTCTCTGCAGTGACAGCAGCTCAGATCAGGAGTATTGAGGTTCTAACAGTGAGGAGGCCTGTCATTTGATCTTTCCATCCTCTGCTATCACAAGGAATGCCTGGCTGGAATGCTTGGCTAAAAGTGGGACCAAGTTTTTGCTTTCCAGACCCTCTGAAGCTCTGTATTTTTGGTATCTCAGACTCAAAATCTTTTTCCCTAGCAGCTGAAG…	ChrZ	0.0	902	0.95	539	2062206	1	1	chrZ	0.12	42	1	21	22218405	0	\N	\N	\N	\N	\N	0	5.63068	5.53533	5.48422	5.56063	5.4036	5.6164	5.68244	5.66736	5.67685	5.89511	5.62015	5.41695	5.50631	5.52282	5.58462	5.43101	5.53123	5.79154	5.70286	5.62928
sex-biased in both species gene nr194	SB02014B2B04.f1_at	CK302131	SB02014B2B04.f1	SB02014B2B04.f1		single-end EST, http: titan.biotec.uiuc.edu cgi-bin ESTWebsite estima_start?seqSet=songbird	mRNA	GGTCTTTTTGTTCACCTATGTCATGATAGGAGTAACAGAAAGAGGCCTATGTGCTACTTTTCAGGAATTTGACTCTTACGTGGTCAATAACCAGTGGATCTTAGATCATCATTACTGAAGAAACAGTATTTCAGGCAAGTTGCAAAAATTAGTTGGTTCTCTATTAAGTGAACGAAACAGTTGAGGTAAGAATCCTGGAGGGCAAAACATTTGCCTAAGCAAAGTCAAGAGTGAATGGTTCCTCATTTTTCTTTCCAGTTGTAGAATGTATGGGAGAAGGATCAGTCACTAGGGAAGGATTTGTTTTATGTCTTGTGTCTCAGTGAAGATAATGTCAACAAACTACAGTGTCATTGTGACCTTCAGATATGTGAAATAGAAGTAGAAACTATATCTGTG…	ChrZ	0.0	1146	1	578	54805721	1	1	chr1	0.032	44	1	22	105761591	0	\N	\N	\N	\N	\N	0	4.77456	4.92441	4.98398	5.08828	5.0905	5.12185	5.19793	5.57951	5.22215	5.40566	5.1199	4.67337	5.09801	4.82488	4.83064	4.90332	5.10198	5.26552	5.37633	5.22215
[truncated: 61 more rows]
[truncated: 34 more columns]

## Sheet: Sheet2
Count zf genes	Up or down in zebra finch females	Identifier Gen Bank	ESTIMA_name	chickenTCID	Affymetrixdescription	SequenceType	EST_sequence	Tguchromosome	Tgu-e-value	Tguscore	Tguidentity	Tgualigmentlenght	Tguposition	Tgu hits (cutoff e-10)	Tgu nr similar hits (less than 5 % different score from top hit)	Ggachromosome	Ggaevalue	Ggascore	Ggaidentity	Ggaalignmentlength	Ggaposition	Ggahits	Uaccnr	Udescription	Uevalue	Uscore	Uidentity	Uhits1e10	probe set flag	nr probes lost in probe set	p0601_nf2_MASKED_RMAdata_no_baseline.CEL	p0601_nf3_MASKED_RMAdata_no_baseline.CEL	p0601_nf4_MASKED_RMAdata_no_baseline.CEL	p0601_nf5_MASKED_RMAdata_no_baseline.CEL	p0601_nf6_MASKED_RMAdata_no_baseline.CEL	p0601_nm1_060919_MASKED_RMAdata_no_baseline.CEL	p0601_nm2_MASKED_RMAdata_no_baseline.CEL	p0601_nm3_060919_MASKED_RMAdata_no_baseline.CEL	p0601_nm4_MASKED_RMAdata_no_baseline.CEL	p0601_nm5_MASKED_RMAdata_no_baseline.CEL	p0601_nm6_MASKED_RMAdata_no_baseline.CEL	p0601_sf1_MASKED_RMAdata_no_baseline.CEL	p0601_sf2_MASKED_RMAdata_no_baseline.CEL	p0601_sf3_MASKED_RMAdata_no_baseline.CEL	p0601_sf4_MASKED_RMAdata_no_baseline.CEL	p0601_sf5_060919_MASKED_RMAdata_no_baseline.CEL	p0601_sf6_MASKED_RMAdata_no_baseline.CEL	p0601_sm1_MASKED_RMAdata_no_baseline.CEL	p0601_sm2_MASKED_RMAdata_no_baseline.CEL
[truncated: 459 more rows]
[truncated: 75 more columns]
