# Supplementary material for: The sex-biased brain: sexual dimorphism in gene expression in two species of songbirds
Source: BMC Genomics. 2011 Jan 14;12:37. doi: 10.1186/1471-2164-12-37 (PMC3036617; doi:10.1186/1471-2164-12-37)
Supplement: Additional file 2 — List of genes sex-biased in common white throat. Information regarding all ESTs and genes identified as sex-dimorphic in the common whitethroat. [file 1471-2164-12-37-S2.XLS]

## Sheet: Sheet1
Gene name	Affymetrix Probe Set Name	Identifier Gen Bank	ESTIMA_name	Gene Description ESTIMA database	chickenTCID	Affymetrixdescription	SequenceType	EST_sequence	Tguchromosome	Tgu-e-value	Tguscore	Tguidentity	Tgualigmentlenght	Tguposition	Tgu hits (cutoff e-10)	Tgu nr similar hits (less than 5 % different score from top hit)	Ggachromosome	Ggaevalue	Ggascore	Ggaidentity	Ggaalignmentlength	Ggaposition	Ggahits1	Uaccnr	Udescription	Uevalue	Uscore	Uidentity	Uhits1e10	nigerian female 2 (nf2) common whitethroat RMA normilized signal	nigerian female 3 (nf3) common whitethroat RMA normilized signal	nigerian female 4 (nf4) common whitethroat RMA normilized signal	nigerian female 5 (nf5) common whitethroat RMA normilized signal	nigerian female 6 (nf6) common whitethroat RMA normilized signal	nigerian male 1 (nm1) common whitethroat RMA normilized signal	nigerian male 2 (nm2) common whitethroat RMA normilized signal	nigerian male 3 (nm3) common whitethroat RMA normilized signal	nigerian male 4 (nm4) common whitethroat RMA normilized signal	nigerian male 5 (nm5) common whitethroat RMA normilized signal	nigerian male 6 (nm6) common whitethroat RMA normilized signal	swedish female 1 (sf1) common whitethroat RMA normilized signal	swedish female 2 (sf2) common whitethroat RMA normilized signal	swedish female 3 (sf3) common whitethroat RMA normilized signal	swedish female 4 (sf4) common whitethroat RMA normilized signal	swedish female 5 (sf5) common whitethroat RMA normilized signal	swedish female 6 (sf6) common whitethroat RMA normilized signal	swedish male 1 (sm1) common whitethroat RMA normilized signal	swedish male 2 (sm2) common whitethroat RMA normilized signal	swedish male 4 (sm4) common whitethroat RMA normilized signal
sex-biased only in common whitethroat gene nr1	SB02025A1A03.f1_at	CK304607	SB02025A1A03.f1	AW355263	AW355263	single-end EST, http: titan.biotec.uiuc.edu cgi-bin ESTWebsite estima_start?seqSet=songbird	mRNA	GTATTTGTTTCTTAATTGGCCTCATTTCAAATATATTTAAACNNNNCCATACCTGGATTGGGTGTTTGTAATGGTTACCAAAAAGGAAAAAGAAAAAAAAAAAAAAAAAAAAAGAAACAATGATTGTGACATGCTTTTATCACTACTTAATTTTTCAAATAACATGTAAATATTGTAATCCATTGGATTTTGTTTTGCTAACCTGTAATAAAAAAAATATGGGACCATTATCCTTTTAACAAGCTTAGAATGTCATATTTTTTTCCTTTTTTTTTTTTCCCAAAAATGTATACCTGATTTTTTGTGGACACACATTTTAGGTGCATTATTATGATTCTGTTGACTGTAATGACATAGAATTGAAAATAACATTTTTTTCATTGTTTAATTTATACAGAG…	ChrZ	1e-131	474	0.96	268	68217944	1	1	chrZ	1e-118	430	0.95	266	54450998	1	\N	\N	\N	\N	\N	0	10.0185	9.82866	9.5547	9.58987	10.0504	10.3001	10.2761	10.5131	10.0841	10.1179	10.397	9.87686	9.63084	9.8232	9.83211	9.76057	10.0296	10.3985	10.4375	10.2363
sex-biased only in common whitethroat gene nr2	SB03028B1H03.f1_at	DV954193	SB03028B1H03.f1	BU316637	BU316637	single-end EST, http: titan.biotec.uiuc.edu cgi-bin ESTWebsite estima_start?seqSet=songbird	mRNA	AAAAGCAGCTTTGTTTTCCACTGGATTCCCAATGGAAGACCAGGCCCATCTATACTACCATTGGACCTTCAGAGGAAAACTACATCCTTCTACAGGATTCCTGCTCCACCAGAACCACATTTGTCACTCCAGGAGGACTGCAGCCATTATTTAGTCAGACTGCTACCAACAGCCTGACCAACAGGGTGTCAGATCATATTTC	Chr21_random	1e-110	400	1	202	1700436	20	1	chr2	0.042	42	1	21	29390204	0	\N	\N	\N	\N	\N	0	5.0735	5.03807	4.92029	4.98027	4.83871	4.64431	4.686	4.686	4.77366	4.45023	4.73157	5.06065	4.65804	5.20709	4.93156	5.10391	5.11754	4.95218	4.87709	4.60969
sex-biased only in common whitethroat gene nr3	0065P0006Z_A06.x0_at		0065P0006Z_A06.x0	http://genome-www4.stanford.edu/cgi-bin/SMD/source/sourceResult?choice=Gene&option=Name&criteria=	BU411106	x-end read, zebra finch brain cDNA clone, http: songbirdtranscriptome.net	mRNA	TGCTCTTCCAGCTGTGCTATTACAAGTTCTACCTGTCGCAGAAGAATGGAGCAGCTTTTTCCAAAGTCAGAGGAAGCCAGTCAGGCCAAGACAGCACTAGATGGCACGTGGTTAGGAAGTTCCTAGGATTAATATCCAGTCACAATATTCCAGTGTATTTGATTGATCCTTTGATTCTGGGACTGGTTGATAAAGACATTGAGCAGATCAGAAGCTCTCCAGATGGCCCCAGCCCAGAATGCAAATACTTCTGTGCTCCAAGAGACTTCACTACCTTTGCACTACTAGACAAAACATGGAAACATGATGTGGGCCTTTTTAGAACTGCTGAGAAGATGGGGTTCCAGTGGCTAAAGATTATAAACAAGGACCCCCGCTTGGATGGGATGGATGACCTGT…	ChrZ	1e-112	410	1	207	67736412	1	1	chrZ	4e-63	246	0.9	200	53934313	1	O75072	Fukutin - Homo sapiens (Human)	0	229	0.64	11	5.94742	5.82437	6.16776	6.13341	6.07186	6.12795	6.10923	6.34506	6.44736	6.52652	6.53172	6.04065	6.23094	6.14809	6.19339	5.93704	6.12046	6.57147	6.35233	7.01781
sex-biased only in common whitethroat gene nr4	PTA_05.5946.C1.C6533_at	CK303243	PTA_05.5946.C1.Contig6533	BU444228	BU444228	contig from multiple zebra finch brain ESTs, http: titan.biotec.uiuc.edu cgi-bin ESTWebsite estima_start?seqSet=songbird	mRNA	TGGCCTTGCGTTCAACTATGGTTTTTCTTCATGTGTTTTATTGGTTTAAATAAAAAAAAAAAAGACAAAAAAATAATTAAAAAAGCAAAAAAAAAAAAGGCAAAAAAAAAAATTACTTCCGGAGTGTGCTGACCATTGTATTGTCCTGTACAGAGCCCAGGTCGTTAGAGTCCAGCAGAGATAAAGTGTGTTATGCAGCACCCAGTTTTTTAAGAGTATGGTTTGTGCCAATGCCCCTTCTTTAGTAGTGCCAGAGACTCTTTACAAGTGCCAATGTAGTGGAAATTATTTGGTTATACTTGTATATTATAGGATCCTGATTTAAGACAATTTAAACATTATCCTATTTAAAAAGAATACTATATAAAATGCTGTTTTTAAACCTTGTCATTTGCAATG…	Chr28	0.0	912	0.99	464	2737889	1	1	chrZ	0.51	40	0.95	24	30878407	0	\N	\N	\N	\N	\N	0	11.8882	11.6511	11.5783	11.54	11.4311	11.4223	11.3642	11.4482	11.1184	11.2173	11.3413	11.5829	11.4728	11.4973	11.6023	11.345	11.4211	11.3018	11.2395	11.2594
sex-biased only in common whitethroat gene nr5	SB03020B2D06.f1_at	DV951639	SB03020B2D06.f1	hypothetical protein LOC313453 [Rattus norvegicus]	BU449247	single-end EST, http: titan.biotec.uiuc.edu cgi-bin ESTWebsite estima_start?seqSet=songbird	mRNA	GAAATTCCCTCTACGTAACTGTGACTCTCCTCATTGTGTCAGTATTAATTCTAACGGTGGGCCTAGCTGCTACAACAAGAACCCAAAATGTGACTGTTGGAGGTTATTACCCAGGGGTTATTCTTGGTTTTGGGTCCTTCCTTGGAATAATCGGATCAAACTTGATAGAAAACAAAAGACAAATGCTGGTTGCATCGATCGTCTTCATCAGCTTTGGTGTCATCGCTGCGTTCTGCTGTGCCATAGTAGA	Chr4A	3e-62	242	1	122	9487064	2	1	chr4	3e-62	242	1	122	16582726	1	Q7TMP6	Protein FAM70A - Rattus norvegicus (Rat)	0	96	0.79	15	8.6453	8.08464	8.26668	8.39121	8.54372	8.38665	8.07458	8.3264	8.88572	8.75616	8.7473	8.25375	8.3865	7.92912	8.32671	8.08904	7.91976	8.66185	8.39016	8.97706
sex-biased only in common whitethroat gene nr6	SB03045B1H06.f1_at	DV959826	SB03045B1H06.f1	Myosin II heavy chain, non muscle	BU454851	single-end EST, http: titan.biotec.uiuc.edu cgi-bin ESTWebsite estima_start?seqSet=songbird	mRNA	AGATGAGCTCAACAGGCAACTTAGTGACTTGTCTCAGTTGTATAAGGAAGCACAAACAGAGCTTGAAGACTATAGGAAGAAAAAAACTCTAGATGATATAGCTTCAGACTACATTCCTAGAGATGAACATGACAAACTGATGGAGGTAACAAATTCTTTGAAATACAAAGCAGAAAGTGAGTTATCAGAAATGAAATCCCAGTACACAAAAGTATTAGGTGAATCAAAAGAACTCAAGCAACTGTTAGACATTCAGAAGCAAAACTCTTTGCCAATTACTGAACACCGTCAGGTAATCAATGCACTCAGAAATACCATAAAGGAGATGGAGGAAGAAATAAATGAGCTCAAGCGATTGCTTAGCAACAAGGAAAGCGAATTAAGAAACTTGGAAAAGGC…	ChrZ	0.0	957	0.98	504	41244238	1	1	chrZ	1e-108	396	0.84	501	9897210	1	Q4R724	Testis cDNA, clone: QtsA-16518, similar to	0	211	0.64	12	3.76305	3.83518	3.87361	3.71597	3.92143	3.83112	3.90099	3.95445	4.3591	4.1088	4.411	3.87856	3.69138	3.95076	3.89746	3.73244	3.70308	4.17047	3.78291	4.14802
sex-biased only in common whitethroat gene nr7	SB02009B2C04.f1_at	CK311731	SB02009B2C04.f1	CF250409	CF250409	single-end EST, http: titan.biotec.uiuc.edu cgi-bin ESTWebsite estima_start?seqSet=songbird	mRNA	GAGCCAAAACCATCTTTCTGGAATTTTCTTCTCCAATTCTTGCCAGAGAAGCTAGTGCTGTCACTGCCATTGCCAGGGTACTAATCAGCAAAGTTTACAATCATAATTTAGTTTCATGAAAAACAACAGTAGGGGAAATCAGTTTAAATAATTATATGCTGTTTATAGCACAGAAGTGAGATTTTCACTTAATTAAACAAGAAATAAGAGTGGGTGGGGGAAAACCAACCTTAAGGACCATCTGTTTTTGAAAGTGAATCCCACGATTTCTGGTTTTTTTTCTTTATCATTGTATTGTATTGATTTGTTATTTTAGTTAGACCATAGTATTTAAAATGAGTTGTGTTCTTATTTATTTAGTCAAATGGGCTTTGATCAGCTCTTTCAAGCAACGTGATA…	Chr2	0.0	866	0.96	494	96282835	1	1	chr2	1e-132	474	0.89	455	93220612	1	\N	\N	\N	\N	\N	0	6.69261	6.86697	6.40754	6.71208	6.30335	6.57833	6.3643	6.44145	5.88351	6.03091	6.02558	6.51755	6.51164	6.19378	6.51777	6.56894	6.43448	6.16814	5.94352	5.9508
sex-biased only in common whitethroat gene nr8	SB02017B2A10.f1_at	CK303130	SB02017B2A10.f1	neuregulin beta-2a	NP345598	single-end EST, http: titan.biotec.uiuc.edu cgi-bin ESTWebsite estima_start?seqSet=songbird	mRNA	TTAGCAATTCCGCTGATAGAAGACAGGAGGGGAAAAAAAACTTTTATAAATTAAATATACGTATGTACAAATGTGTTATGTGCCATATGTAGCAATTTTTTACAGTATTTCAAAAATGGGGAAAGATATCAATGGTGCCTTTATGTTATGTTAAGTTGAGAGCAAGTTTTGTACAGTTACAATGATGACTGTCCCATAGTATTTTGCAAAACTTTTAGCCCTCAGTTGTCCTAGCTTTTTTGTGCACTGCATTATAATGACTGGATATATGATTTGCAAGAATTGCAGAAGTCCCTCTGGTCGCTTGCTGTAGAGTCTCCAAATCAGAAAGCCCTGTAATGGCACTCCCACCCTACTCCACCAGAAAAACACACACATACACACACACAGAGTCAGAAA…	ChrZ	0.0	646	0.97	369	3963592	1	1	chrZ	1e-111	406	0.91	316	52837033	1	\N	\N	\N	\N	\N	0	9.65556	9.1259	9.25781	9.37371	9.32605	9.85119	9.61263	9.78674	9.46621	9.62172	9.68337	9.47109	9.37771	9.26281	9.49569	9.1109	9.10115	9.54079	9.81452	9.99338
sex-biased only in common whitethroat gene nr8	SB02030A2E08.f1_at	CK316329	SB02030A2E08.f1	neuregulin beta-2a	NP345598	single-end EST, http: titan.biotec.uiuc.edu cgi-bin ESTWebsite estima_start?seqSet=songbird	mRNA	TTGCAAAGCTATTCTCTCTTCAGAGAAGCAGAGACAGTAACAGAGGGCTTGGGGACACAGGGACTGGGGGGGGATCTAATTTTTCCTGTGCATTACTCCTCTCTCAGTTTGGATGATGTTGCTGAGCTTCGACCTTTTATTGACTCCCACTCTGTGATTTTTGCAGAGCACTGTGACTATTACTACCGTCTCTTTTTGTCTGTGTCTCACAGTAATGGACTGTGATAGAGTTAAGGCCTTTTGGAGGTGAGCTGTTTGAGAGCTGATGCTTAAACATGTCTGAAGTAGCTGCCGACACTTTCCCCAGCCCCTCAGCTCAGCTGAGCCCTGACGCGTCCCTCAACGGGCTCCCGGATGAGGAGAACATGCCGGGGACCCAAAGAGAGGACAGGAGGGTCC…	ChrZ	0.0	1011	0.98	546	4069877	1	1	chrZ	1e-129	466	0.9	395	52938277	1	\N	\N	\N	\N	\N	0	7.74863	7.9549	7.82114	7.76436	7.93159	8.21536	8.00371	8.20239	8.09615	8.23283	8.32527	7.92652	7.86841	7.85657	7.76485	7.58881	7.69103	8.03634	8.15696	7.93909
sex-biased only in common whitethroat gene nr9	SB02039B1B07.f1_at	CK314422	SB02039B1B07.f1	Bromodomain and WD repeat domain contain	TC185982	single-end EST, http: titan.biotec.uiuc.edu cgi-bin ESTWebsite estima_start?seqSet=songbird	mRNA	GAAATAGCACCTTCTTACAGAGTTTTTATGTGGTTTCTGTNNTAAATCCTTAGACACAGTAATAATTATAACTTTTGCACAATACACCAATCCTAAAGGCAGCTATAAAATGTTTACAGTTTCTATATTGTAAGAAGGATCTGGATTATTTTAATCTTCCCAGGCCAAACGTTGATGGAATTGTGCTGAACTGAAGTATGTCCATACTACAGTTTTGAGGGTCCTGACGTGCTTTCTACCGGTTCTTTATCCGTGTAAAAACAGTGACAAAGGGTTGGTGCCTTGTAAATATGTAGCAAACCTTTGATGTGGTGTGTCCTATGTGTGCATTAACTT	Chr4A	0.0	646	0.99	336	5206053	1	1	chr4	1e-140	502	0.94	337	9536471	1	\N	\N	\N	\N	\N	0	6.91213	6.4729	6.59698	6.92435	6.87442	7.06313	6.70208	7.1577	7.27411	7.06081	7.21431	6.8354	6.71026	6.64193	6.75917	6.98727	6.72276	7.17663	7.03608	7.23093
sex-biased only in common whitethroat gene nr10	SB02049A1G07.f1_at	CK309331	SB02049A1G07.f1	Microtubule-associated protein 2 (MAP 2)	TC186928	single-end EST, http: titan.biotec.uiuc.edu cgi-bin ESTWebsite estima_start?seqSet=songbird	mRNA	GTACCTACTGAGAAGAAAGTTGCCATAATTCGCACTCCTCCTAAATCTCCAGCCACTCCAAAGCAGCTACGAGTTATTAACCAGCCTCTACCTGACCTCAAGAATGTCAGGTCCAAAATTGGGTCAACAGATAATATCAAATACCAGCCTAAAGGAGGGCAGGTTAGGATTTTAAACAAGAAGATCGATTTTAGCGATATTCAGTCCCGGTGTGGTTCTAGAGATAACATCAAACATTCTGCA	Chr7	1e-86	323	0.98	171	29017038	2	1	chr7	1e-70	270	0.94	172	2525518	1	Q78EB1	Microtubule-associated protein - Rattus sp.	0	157	0.92	30	7.93203	8.37388	8.41248	8.50626	8.71814	8.7727	8.31178	8.43835	8.77035	8.66687	9.18786	8.10014	8.45171	8.61007	8.5283	8.39377	8.61425	8.89513	8.97626	8.9118
sex-biased only in common whitethroat gene nr11	PTA_05.3275.C1.C3813_at	CK307599	PTA_05.3275.C1.Contig3813	Integral membrane protein 2A (E25 protei	TC186952	contig from multiple zebra finch brain ESTs, http: titan.biotec.uiuc.edu cgi-bin ESTWebsite estima_start?seqSet=songbird	mRNA	TGGCTCAAAAACCTTCCTGATCTGGCTCATTAAAGGTTTATTTTAACGACCATGTGTGCAGCATGTAAAATCCAAGCTCAGTGATCAGAAACCTTTAACACTACCCTGTTTCTTTTTGTGCAATTACTGTATTGAATTCGTATGTATATTTGGAACCTTCCCTGAGCTTATGTTGAGTTCTTCTCCCTTAGTTTGGTTTTGTGGCATTTAGTTGTTAGGTTCTGATAGAGTTGCTCTTAAAGCTTGTCAGTATTTTTGGTTATGACTTGGTTTATCCTGTAACTTCCTATTTCCAGGGTCTGCTCTGGTATAGCTCACTTGTGAACGTGACTGTAGTTGTAAACTTAAACTACTTGGGCTTATATAAAACTTTTTAGATCAACTTTTTATGAGCAAGTA…	Chr4A	0.0	1031	0.98	541	5301244	1	1	chr4	1e-104	383	0.88	405	1454546	1	\N	\N	\N	\N	\N	0	13.1708	13.1503	13.0867	13.1414	13.1479	13.3249	13.3354	13.385	13.2635	13.2237	13.3405	13.1936	13.0817	13.1379	13.1355	13.1164	13.1	13.1894	13.2347	13.2109
sex-biased only in common whitethroat gene nr12	SB03034B2G06.f1_at	DV956168	SB03034B2G06.f1	Lipid phosphate phosphohydrolase 3 (Phos	TC187168	single-end EST, http: titan.biotec.uiuc.edu cgi-bin ESTWebsite estima_start?seqSet=songbird	mRNA	GCCTACTACTTCGAGTACACTGACACTTTTCAGGTGCATATCCAAGGTTTCTTCTGTCAGGATGGCAATTTGATGAAACCATACCCTGGGACAGAGGAAGAGAGCTTCATTTCACCACTTGTGCTGTACTGTGTGCTGGCTTCAACTCCGACAGTGATTATTTTTATTGGTGAGATATCCATGTATTTCATAAAGTCAACCCGAGAAACCCTCATTATTCAAGAGAAAACTATTTTGACTGGAGAGTGCTGTTACCTGAACCCACTACTTCGAAGAATAATACGTTTTATAGGAGTGTTTGCATTTGGACTTTTTGCCACTGACATCTTTGTAAATGCTGGCCAGGTTGTGACTGGGAACTTGGCTCCCTACTTCCTGACTGTGTGCAAACCCAACTAC…	ChrZ	1e-116	422	1	213	11137581	1	1	chrZ	2e-92	343	0.95	213	63723449	1	Q8TBJ4	Lipid phosphate phosphatase-related protein type	0	319	0.91	30	7.60407	7.5272	7.43056	7.32284	7.24431	7.65836	7.47681	7.727	7.47907	7.55457	7.74933	7.42502	7.35209	7.2184	7.47375	7.20271	7.4101	7.71332	7.48554	7.69817
sex-biased only in common whitethroat gene nr13	PTA_05.5386.C1.C5974_at	CK309783	PTA_05.5386.C1.Contig5974	Neuronal protein 3.1 (P311 protein)	TC187457	contig from multiple zebra finch brain ESTs, http: titan.biotec.uiuc.edu cgi-bin ESTWebsite estima_start?seqSet=songbird	mRNA	TACATTTTTGTTCTTGCTCCCAAACTACTATAAATACAAAATAACACAAACCACAAAACTAAGCAGTATCATCTACTCATGGAGTGTTGTTGTGTTAGACACAGTCTGAAAGCCCACCTTAATTTTTTATATAATTCTGTCTTTTAGCTATTCCTTTTACAGGGCAGGCCTTGTTCTGAACTGTCTTAGCTTCTGACTGTTAAATACCAATGCATGCACTGCACTTCTAGATTTCTTTCCTTTCCCTACCTTCTGTATCCCTTTCCTGGTACACTTTAATTTCCAATAGAATAGATACGTCTGCTGTGCTGTA	ChrZ	1e-173	613	0.99	313	20809992	1	1	chrZ	5e-95	351	0.92	265	45624793	1	\N	\N	\N	\N	\N	0	10.395	11.0361	10.1878	11.0476	10.8767	11.4654	10.9834	11.1874	10.9808	11.0689	11.1335	11.0028	11.1621	10.5752	11.1707	10.8469	11.1224	11.2906	11.5422	11.4853
sex-biased only in common whitethroat gene nr14	PTA_05.3539.C1.C4087_at	DV953329	PTA_05.3539.C1.Contig4087	TC187975	TC187975	contig from multiple zebra finch brain ESTs, http: titan.biotec.uiuc.edu cgi-bin ESTWebsite estima_start?seqSet=songbird	mRNA	GAAAGTCCTTTGTGTACAGCTTGTTTATAGAGTGCTTACCCAAGTCTGTCAGGGGTGCTGCTTCCCTTTGTGTTCCTTTCCGAGGTGTGGAGGTGCTGGGGGCAGCCCCAGCTCTGAGGGGCAGCCAAGGTTGCAGCTGCTCGGGGCAGAGCTTGTCCCTTTCTTGGTCATGAGCAGAGCAAACAGCTCAGCAAACATTGGATTCCGAAGGAAGGGCTTTGGATTGGGTACAAGCTCTGCAAATTGCTTGGTGAAGGAGTTCTCTTTGAGCTATGAGTAGTCTTGATACAGTACCTTGGTCACTCTGAGGTAGGAACAGATACTTTACTTTTTAAAGACTATAACGGGGCAAAATAAATCCGTTTGTAATCTACTGTGTTATGCTATTTATTATTTATA…	Chr4A	0.0	987	0.98	531	7134645	1	1	chr4	2e-77	293	0.92	208	4074564	1	\N	\N	\N	\N	\N	0	8.40414	8.30366	8.08839	8.41291	8.41065	8.41901	8.55738	8.62508	8.52286	8.48001	8.80911	8.43635	8.11381	8.40057	8.26249	8.05455	8.30735	8.58669	8.67315	8.57532
sex-biased only in common whitethroat gene nr14	PTA_05.4987.C1.C5549_at	DV945076	PTA_05.4987.C1.Contig5549	TC187975	TC187975	contig from multiple zebra finch brain ESTs, http: titan.biotec.uiuc.edu cgi-bin ESTWebsite estima_start?seqSet=songbird	mRNA	TTTATTCATGCCTGTATCTTCTCTGCCTTCTTGATGCTTAAAGAAGGCTGCTTTTCCATTTGCAGAATATTGATAAAGTCTGTGATTAAATCCAGCCCCGTTACCTGTGCCCCGCTTCCCTTCTACTGTGCTTTTACTGGTACTGTGATTTGGAAATCTGAACGAGGGGTGGCAGGAGGGGGAAACCTATTGCATGCTTTCTTAAACCTGAGAAGAGCATAGCTATTGCTTAATTTTGGCTGATTTACCTGTACAGTTGATGTATTCCAGATTTGTTTGTTAGTGGAGAGTCCTATCTGAGTGCTGGCGTCTGTAAACATTCGAATGTAAGCTGCATAAAGCGAGCGCACAAATAGTCACTCTTGTTACGGCAGTTTTTTTGTAGTGTTCTGGCTATGC…	Chr4A	0.0	769	0.97	422	7135642	1	1	chr4	2e-46	190	0.88	183	4073727	1	\N	\N	\N	\N	\N	0	8.92842	8.98549	8.99549	9.02071	9.17693	9.43901	9.25308	9.6249	9.07361	9.54413	9.26564	9.04256	9.01204	8.93229	9.03059	9.00696	9.17582	9.39408	9.37884	9.57261
sex-biased only in common whitethroat gene nr15	SB03014A2F02.f1_at	DV949535	SB03014A2F02.f1	Mitogen-activated protein kinase kinase	TC188027	single-end EST, http: titan.biotec.uiuc.edu cgi-bin ESTWebsite estima_start?seqSet=songbird	mRNA	AAACACATCCCGTCTGGTACAAGAACATAAAAAGCTGTTAGATGAAAACAAAAGTCTCTCAACATACTATCAGCAATGCAAAAAACAATTAGAGGTCATCAGAAATCAGCAACAGAAGCGGCCAGGCACATCATGATTTCCTGGGACCTTTCAAATGAAAAATATGCACAGAAAAGACTGATTTTTTTTTTTTAATTGTTATTATTATCCCTTATTATGACAGCTCATGAGTGTTAGCTTCCTGGTGTGATCTGTACATGTCTGCTACACTTAACATCATTTAATTTTCTTTTTCCTAGGTGAAATCCAGTTAAACAGGTTAATTGAATAGGGTGAAATGACATTGACTTGAATTAACCAATAGCCCTCAATTTAAAACATGAAGAGTGGCTGTTTGCA…	Chr3	0.0	959	0.96	551	77461100	1	1	chr3	1e-78	297	0.96	180	77833867	1	Q5RFL3	Mitogen-activated protein kinase kinase kinase 7	0	86	0.95	19	10.2009	9.34598	9.35318	9.73137	10.0836	9.77715	10.0494	10.6225	9.80526	10.8109	10.609	9.67653	9.47949	9.65187	9.95268	10.1321	9.36029	10.3007	10.1708	9.89326
sex-biased only in common whitethroat gene nr16	PTA_05.403.C1.C547_at	DV961322	PTA_05.403.C1.Contig547	ADP/ATP translocase 2 (Adenine nucleotid	TC188269	contig from multiple zebra finch brain ESTs, http: titan.biotec.uiuc.edu cgi-bin ESTWebsite estima_start?seqSet=songbird	mRNA	AAGGGCATGCTTCCAGACCCAAAGAACACCCACATTGTTGTCAGCTGGATGATTGCTCAGAGCGTCACTGCTGTCGCTGGTTTGGTCTCCTACCCTTTTGATACGGTTCGTCGTCGCATGATGATGCAGTCTGGCCGGAAAGGAGCTGACATAATGTACTCCGGCACTCTTGACTGCTGGCGGAAGATTGCCCGGGATGAGGGCTCCAAGGCCTTTTTCAAAGGTGCATGGTCAAACGTACTCCGAGGAATGGGTGGTGCTTTTGTCTTAGTCCTCTATGATGAAATCAAGAAGTATACATAAGTTGTTTCCTATTGTGAACTGGCATGTTGTTCTGTGTAGTCTATGACTGTTCACGGACTTGTTTGAAAACCATCTAGTTACTAAACAGTGGCAGCT…	Chr4A	0.0	720	0.99	367	9352023	3	1	chr4	4e-72	276	0.85	363	16692965	2	P51881	ADP/ATP translocase 2 - Mus musculus (Mouse)	0	200	0.95	30	8.53802	8.83216	8.6017	8.85978	8.56614	9.35984	9.04059	9.11739	8.82542	9.17582	8.92745	8.89756	8.65961	8.5958	8.83731	9.02191	8.65872	8.80375	9.05494	9.48703
sex-biased only in common whitethroat gene nr17	PTA_05.5827.C1.C6411_at	CK302389	PTA_05.5827.C1.Contig6411	Sialic acid synthase (N-acetylneuraminat	TC188597	contig from multiple zebra finch brain ESTs, http: titan.biotec.uiuc.edu cgi-bin ESTWebsite estima_start?seqSet=songbird	mRNA	TAGAAAGGCCCTACACCTCTAAACACTCCTGGGGAAAGACCTATGGGGAGCACAAGCGCCACTTGGAGTTCAGTCATGACCAATATAGAGAGCTAAAGAAGTATGCAGAGGAAATTGGCATTTTCTTCACAGCTTCTGGCATGGATGAGATGGCTGTGGAATTTCTACATGAACTGGATGTTCCATTTTTCAAAGTAGGATCAGGAGATACAAATAATTTTCCATATTTGGAAAAGACTGCAAAGAAAGGTCGTCCAATGGTGATTTCCAGTGGGATGCAGTCCATGAACACAATGCATCAGGTTTATCAGATTGTGAAGCCCATAAATCCAAACTTCTGCTTCCTGCAGTGCACCAGCGCGTACCCGCTTCAGCCAGAGGACGTCAATCTCCGTGTCA…	ChrZ	2e-83	313	1	158	2020828	1	1	chrZ	3e-48	196	0.92	143	50924646	1	Q5ZMH8	Putative uncharacterized protein - Gallus	0	281	0.97	30	5.87067	5.46876	5.58711	5.37425	5.84806	5.85531	5.83795	5.75229	6.0605	6.06397	6.44616	5.64803	5.71185	5.41097	5.77223	5.28697	5.63773	5.94098	5.80391	6.28498
sex-biased only in common whitethroat gene nr18	PTA_05.2102.C1.C2560_at	DV951574	PTA_05.2102.C1.Contig2560	TC188625	TC188625	contig from multiple zebra finch brain ESTs, http: titan.biotec.uiuc.edu cgi-bin ESTWebsite estima_start?seqSet=songbird	mRNA	AGTAGCTGTATTATGGGCTGCACATAAGGAATATCCACTACTAGTTCTCCAAGATATAAGTCTCACACGGATGAAATTCAACACCCTGTAATATAGGACAAAACTGAGGAATTTGCAATTACTGTTGTGACTTTCATTTAATCTTCAGCTGATGACTGTGCTGATTGATCTAGATTCAAGCAGATTTTGCATGCATCTTGCATAACAAAAGGTCAGCTTTGATACGTGACACACTGACCTCTAAAGTGTGGTTCTACTCCAGGAAGTGATTTCAGACGAGAGTGTTTGGATCTGACCTGCTCAACCTGAACATTCTCAACTGCTTACTTCAGGGATAAAAACAACATTAACATTTTACCCCTCATTTCCTAAAGATATAATTTCCTTGGCATCGGTTTG…	Chr4A	0.0	983	0.99	512	9467324	1	1	chr4	3e-73	280	0.85	344	16602420	1	\N	\N	\N	\N	\N	0	9.75249	9.30573	9.30779	9.18621	9.28901	9.45325	9.75897	9.63727	9.76049	9.5821	9.60222	9.46265	8.90654	9.06015	9.14226	8.73291	8.87317	9.44266	9.43687	9.72861
sex-biased only in common whitethroat gene nr19	0065P0013Z_E05.x0_at		0065P0013Z_E05.x0	http://genome-www4.stanford.edu/cgi-bin/SMD/source/sourceResult?choice=Gene&option=Name&criteria=	TC188730	x-end read, zebra finch brain cDNA clone, http: songbirdtranscriptome.net	mRNA	CTGCCGCGCTCCGTATTATTAGAAGCACAGAAAGAATTGGTGGACTACAAAGGACTTGGTATAAGTGTTCTTGAAATGAGCCATCGGTCTTCAGATTTCACAAAAATTCTAAATACAACTGAAAATCTCATGCGTGAATTGCTAAATATACCAGACAACTACAAAGTTATTTTCCTTCAGGGTGGTGGATCTGCTCAGTTCAGTGCAGTCCCGCTTAACCTTATTGGTTTAAAGGAGGGAAGACAGGCAGATTATGTGGTCACTGGAGGCTGGTCGGCCAAAGCAGCTAAAGAAGCAGAGAAGTATGCCAAAGTAAATATTGTTCATCCCAAACTAGGAGCCTACACAAGCATTCCTGACCCAAGCACTTGGAATCTCAATCCGGATGCATCTTATGTG…	ChrZ	1e-112	410	1	207	54626881	1	1	chrZ	8e-55	218	0.88	202	37543343	1	P10658	Phosphoserine aminotransferase - Oryctolagus	0	258	0.8	30	7.91348	7.85892	7.71941	7.78757	7.7495	7.93632	8.14235	8.12666	8.42466	8.13144	8.30402	7.94379	7.82811	8.12136	8.01088	8.22951	8.09852	8.40491	8.14508	8.66794
sex-biased only in common whitethroat gene nr20	SB02026A1F01.f1_at	CK315525	SB02026A1F01.f1	lysosome-associated membrane glycoprotein LAMP-2a	TC188914	single-end EST, http: titan.biotec.uiuc.edu cgi-bin ESTWebsite estima_start?seqSet=songbird	mRNA	GAGTGATGTTCAGTGGCACCAGTTAAGCATGCATCTCTGTTAAGGAGTAATCATCACACTACTCTTCTGACCTTGCAAATTTTTGAACTGTACACAGTTTCCAAGTGATAAAATAGAAGATTCATACAAACTGCTTCCTAAAATCAACACTAGAAATCCCATTGCAAAAAGCTGTAAGTATATTGGCTCCGAGGTTTAAGTACTCCTAGACTGATGTGCAGGTAACTGGTTCAAAAAGCATCAGTTTCACCTGACTTCCTGTTGTTATAAAACCACTAGTTTTCCTGTATGTACTGCTCCATAGGGAACTGTCAATCTGTTTAACCTGTGCTCTA	Chr4A	0.0	648	0.99	335	9508650	1	1	chr4	2e-33	147	0.87	161	16563799	1	\N	\N	\N	\N	\N	0	7.30697	7.41092	7.31	7.00577	7.70294	6.88473	6.90778	6.99692	6.63491	6.97745	6.79796	7.24817	7.55885	7.24721	7.09232	7.40617	7.13578	6.93795	6.93579	6.77708
sex-biased only in common whitethroat gene nr21	PTA_05.6895.C1.C7460_at	CK234912	PTA_05.6895.C1.Contig7460	COMM domain containing protein 5 (Hypert	TC189663	contig from multiple zebra finch brain ESTs, http: titan.biotec.uiuc.edu cgi-bin ESTWebsite estima_start?seqSet=songbird	mRNA	GAAGCTTTCAGATGGGACAGCTCATCGCTTTGAAGTGCCAGTTGCAAAGTTTCAAGAACTGAGGTACAATGTTGCCCTTATACTGAAGGAAATGAATGATTTGGAAAAGAGAAGCATACTGAAGATCCAAGACTGAACACTTTTAAATTGGGAGTTTATGGAAGAGATCTGAAACCACCCCCAGCATGTTTGGTGAATGCAAAACAGGGGACCATCACCATTTTGCCTCTATGAACTTCAATATGGTGTTTATGATGTCTGCTGTAAATATTTTTTTTCAATTCAAGTATTAAAAGCACAAGTTCTTTTTGTAAGACTTAGGAAAAACAAAACATTTATCTATGAAAAAGTATAATGTTGTTTGTGAACAGCATTATACTTTTGCATGATTCATCAAAC…	Chr4A	0.0	811	0.95	477	9191106	2	1	chr4	6e-25	119	0.89	104	16848150	1	Q5ZM89	Putative uncharacterized protein - Gallus	0	88	1	5	4.94105	4.82535	4.82372	4.76443	4.96547	5.15366	5.17473	5.223	5.13163	5.08272	5.17929	5.1192	4.91256	4.66287	5.0495	4.8944	4.78093	5.14685	5.1022	5.47485
sex-biased only in common whitethroat gene nr22	SB02032A2B08.f2_s_at	CK313986	SB02032A2B08.f2	tuberin-like protein 1 isoform 3 {	TC190255	single-end EST, http: titan.biotec.uiuc.edu cgi-bin ESTWebsite estima_start?seqSet=songbird	mRNA	GATGGAACAGACTTAGCCTCTCCAATGTCTCCTCGGACTAGCAAGAGCCGCATGTCCATGAAACTGNNCCGCTCCTCTGGCTCAGCCAACAAGTCCTAAGTGGCAAGATGCCTGCAGCTTTCTAGTGAAGAGCACTGGCCACCCTTCCCGCAGCGACTCACCGCCTTTTGGGTTTTTTTATGCTCACGCCTTTCATTC	Chr5	2e-84	315	0.94	198	36199089	1	1	chr5	4e-27	125	0.9	97	38617870	1	\N	\N	\N	\N	\N	0	8.16497	8.30078	8.3811	7.70126	8.4836	7.92799	8.48183	8.66182	8.53695	8.42713	8.75362	8.24125	7.97234	8.13165	7.01094	7.1532	7.70245	8.14627	8.4596	8.44682
sex-biased only in common whitethroat gene nr23	SB03011B1A11.f1_at	DV948584	SB03011B1A11.f1	PHD finger protein 6	TC190825	single-end EST, http: titan.biotec.uiuc.edu cgi-bin ESTWebsite estima_start?seqSet=songbird	mRNA	AATCATGACAAGCTCAGTCGGACAGAAGAAAGTCTCCTCCAGACAAAGGAAGTGTGGGTTCTGTCGGTCGAATAAAGATAACGAATGTGGGCAGTTGCTGATGTCGGAGAACCAGAAGGTGGCGGCACATCACAAGTGTATGCTGTTCTCATCTGCACTGGTTTCTTCACACACTGATAATGAGAGTCTTGGTGGATTCTCTATTGAAGATATTCAGAAAGAAATAAAGAGAGGCACAAAACTGATGTGCTCTTTGTGCCACTGTCCTGGAGCGACCATTGGCTGTGATGTGAAAACGTGTCACAAGACATATCACTACTACTGTGCTTTGCATGA	Chr4A	5e-74	281	1	142	7243035	1	1	chr4	4e-37	159	0.95	96	4000359	1	Q9D4J7	PHD finger protein 6 - Mus musculus (Mouse)	0	216	0.88	30	7.86795	7.29947	7.67221	7.32134	7.88428	6.87519	6.6134	6.41201	6.92968	6.90835	6.9919	7.4264	7.5061	7.27477	7.62223	7.19996	6.97564	6.38877	6.67671	6.88954
sex-biased only in common whitethroat gene nr24	PTA_05.3382.C1.C3933_at	CK310509	PTA_05.3382.C1.Contig3933	LAS1-like protein	TC190871	contig from multiple zebra finch brain ESTs, http: titan.biotec.uiuc.edu cgi-bin ESTWebsite estima_start?seqSet=songbird	mRNA	GGGAAACTCCCAGGTCAGACAGATGACCCTGATGGTCTCATGTTGGATAATTATTCTATGATGTCCCTGCTTGATCAGCCAGTGAGGGATGAGTGGAAGCCTCTCAATACAAACTCTGCAGAATTGAATATCCCCATGACAGGAGGATTGTTATGGACCCAGAATGACTTCCACAAAATAAAAAGTGGCCTTCAACTTTTCTGAGACAGCAGCAGAGTGCTCTGTGACTTTTAGTATTGCACAAGTTAAGTGGCATGGAAGATGTAGTAATGATGGTGGGAAAACTGTCACTCCAGGAGAAGTTGTTGTTGCTGTGATTTATTGATTTTTACCATGTAAAATCAGTGTTTTATAAAGGTCTTGTGTTTTTAGTTGTATGTACAGTAACAATTGTGTTGC…	ChrUn	0.0	696	1	351	68513417	2	1	chr4	4e-41	172	0.96	99	77637	1	\N	\N	\N	\N	\N	0	7.62112	7.4351	7.16438	7.21284	7.22825	7.74874	7.65966	7.53907	7.64504	7.63291	7.71629	7.35199	7.16426	7.36662	7.07199	7.13929	7.29511	7.72059	7.78063	7.57781
sex-biased only in common whitethroat gene nr25	PTA_05.5556.C1.C6147_at	CK311662	PTA_05.5556.C1.Contig6147	Versican core protein precursor (Large f	TC190918	contig from multiple zebra finch brain ESTs, http: titan.biotec.uiuc.edu cgi-bin ESTWebsite estima_start?seqSet=songbird	mRNA	ACTGAGACCTGTGACTACGGCTGGCACAAGTTCCAGGGGCAGTGCTACAAGTACTTTGCGCACCGGCGCACGTGGGACACGGCGGAGCGGGAATGCCGCCTGCAGGGAGCACACCTGACCAGCATCCTGTCCCATGAGGAGCAGATCTTCGTCAACCGTATTGGCCATGACTACCAGTGGATTGGCCTCAATGACAAGATGTTTGAGCGTGACTTCCGCTGGACTGATGGTAGCCCATTGCAATATGAGAACTGGAGACCAAACCAGCCAGACAGCTTCTTTTCTGCTGGAGAAGACTGTGTTGTAATAATCTGGCATGAGAACGGGCAGTGGAATGATGTCCCGTGCAATTACCACCTCACTTATACCTGCAAGAAAGGAACAGTGGCTTGTGGGCAG…	ChrZ	3e-95	353	0.98	186	70950678	1	1	chrZ	1e-47	194	0.91	146	61313072	1	Q90953	Versican core protein precursor - Gallus gallus	0	433	0.99	30	6.56412	6.56375	6.6448	6.72632	6.42468	7.08324	7.00165	6.78875	6.99281	6.76057	6.76	6.68333	6.50418	6.43262	6.82586	6.66995	6.67978	7.2844	6.872	7.18006
sex-biased only in common whitethroat gene nr26	PTA_05.4494.C2.C5051_at	CK308369	PTA_05.4494.C2.Contig5051	hypothetical protein FLJ22965	TC190957	contig from multiple zebra finch brain ESTs, http: titan.biotec.uiuc.edu cgi-bin ESTWebsite estima_start?seqSet=songbird	mRNA	GAAGCAAGGGAGATCGCAGACTCATATGCACAGAATGCAAAAGTGATTGAGAAGCAGCTGGAACGCAAAGGCATGAGCAAGAAAAGGCTACAAGAGTTGGCTGAGTTGGAAGCCAAGAAAGCCAAGATGAAGGGAACCCTGATTGATAACCAGTTCAAATGAAATGCTATTTATCTGCTGGGTTTTCGGAGACAGGAGAAAACTACCAAGAGCTATCACAGTTCTGTCTGCGAAGCAGAAGTAACAGACAACATTCAAGAGTTGCACTGTGCTGCAGCCACCTTGGAGGATGAGAACCTCTCTGGATCCCTCTGTATAAGTGATACTCTGGGTACCAGTCCTAACTCCAACAGCACTGGTGCTGCTGCCCACCCTGACCTGCCAGAGGCAGCCAGCACA…	Chr4A	1e-135	486	0.99	253	9358196	1	1	chr4	1e-23	115	0.9	94	16686095	1	\N	\N	\N	\N	\N	0	4.23472	4.31125	3.99353	4.13247	4.09558	4.60152	4.54353	4.2886	4.37349	4.34213	4.81484	4.30205	4.10012	4.25994	4.07977	4.02602	4.1504	4.37547	4.54186	4.5211
sex-biased only in common whitethroat gene nr27	PTA_05.2295.C1.C2780_at	DV957352	PTA_05.2295.C1.Contig2780	Cysteine dioxygenase type I (CDO) (CDO-I	TC191271	contig from multiple zebra finch brain ESTs, http: titan.biotec.uiuc.edu cgi-bin ESTWebsite estima_start?seqSet=songbird	mRNA	GTATCCATGATCACACTGACTCACACTGCTTCATGAAGATCCTCCAGGGAAATCTAAAGGAGACTCTGTTTGAATGGCCTGAGAAAAAAGGAAATGGTGAAATGACTAAGAAATCAGAACGAGTTTTGAGGGAAAATCAATGTGCATACATTAATGACTCCATTGGCCTGCACCGTGTGGAGAACATAAGCCACACAGAGCCTGCTGTTAGCCTGCATTTGTACAGCCCGCCCTTCAACACCTGTAACACCTTTGATCAGAGGACTGGGCATAAGCACAAAGTCACGATGACCTTCTACAGCCAGTTTGGAGAAAGGACTGTCTGTGCTACAGGAGTGCCACAGGAGAACAACTGAGAAGCATCAGCACACATTTGCGTAAGACCTGCTGAATGTTTAA…	ChrZ_random	9e-92	341	1	172	2663359	1	1	chrZ	2e-61	240	0.93	165	71064385	1	P21816	Cysteine dioxygenase type 1 - Rattus norvegicus	0	201	0.8	30	7.88429	7.83909	7.44911	7.77749	7.72888	8.19523	8.36577	8.13294	8.03262	7.9414	8.4322	7.80981	7.45205	7.92791	7.7359	7.80844	7.77053	8.52692	8.18721	8.36504
sex-biased only in common whitethroat gene nr28	SB02018A1A08.f1_at	CK303553	SB02018A1A08.f1	protein F39E9.5 [imported] - Caenorhabdi	TC191611	single-end EST, http: titan.biotec.uiuc.edu cgi-bin ESTWebsite estima_start?seqSet=songbird	mRNA	GGACAAAATGATCCTGTTTGCAGTTAAGGGATAAAAGGCTTAGTGGTTGCACTGGCTAATTGTCCTCATACGTGGCATAATAAAGATTCTGGAACTGTCAGAGTGTAAAACCATATTTTTGGCTTAGCTTCATTCAAAAGTTTACAATTTTTTATGCTTTGTGTTGCTGTGTAATTTCTGTACTACTGGTGGCTAGTTTTGTCTGAATAAGCCTTTTGGGGATTAATGCTTAATGTTTTGATTTTATGATAGTGAAGCTTGTATCCAGTGTTTTGCCA	ChrZ	1e-118	428	1	216	2610172	1	1	chrZ	3e-84	315	0.94	207	51511476	1	\N	\N	\N	\N	\N	0	6.55487	6.48068	6.30015	6.58132	6.66343	7.24399	6.77073	6.93335	6.8296	6.89026	7.11213	6.54687	6.5361	6.10401	6.70963	6.6293	6.43568	6.74358	6.70628	7.00121
sex-biased only in common whitethroat gene nr29	PTA_05.3910.C1.C4459_at	DV945569	PTA_05.3910.C1.Contig4459	TC191732	TC191732	contig from multiple zebra finch brain ESTs, http: titan.biotec.uiuc.edu cgi-bin ESTWebsite estima_start?seqSet=songbird	mRNA	CTTTTTCTCAGGCAAGACTGATTTTTTTGGGATTGAAAATTCCTGTCAATCTTCTCCAGTTGAGTAATTTGCAAAATATGAGCAAGAACTCTCAAGTGAATGAAGTGAGCAGCGTTTAATGTAGGTTACTGAACATCAAACCAAGAAAGCTCTAAATTAATCTCTAAATGAACAACTGAAAGAAAATATGGGTTGTTTTTTTCGGTTTTGGTTTTTTTTGCTAACAGAATGCAAATCTAGGATACAGACAGGCATTTTCTGATACATAATTAGAGATATTTTTATATAGATACTGTATTCAGAATGTGTGTATAAACATTAACTGTAGAATTTATGGCATAACATTTAAAATTTTTGTTAAGATTTTCTTTGGAAATACATTGCAAAGACAATGTAAAA…	ChrZ	0.0	672	1	339	41907880	1	1	chrZ	3e-82	309	0.89	297	10594376	1	\N	\N	\N	\N	\N	0	7.22614	7.11057	7.12904	7.2687	7.40275	7.34807	7.49627	7.23051	7.41193	7.40672	7.5013	7.07228	7.13786	7.26764	7.17186	7.00157	7.3605	7.47665	7.35125	7.52895
sex-biased only in common whitethroat gene nr30	SB02010A2E08.f1_at	CK311946	SB02010A2E08.f1	http://genome-www4.stanford.edu/cgi-bin/SMD/source/sourceResult?choice=Gene&option=Name&criteria=	TC191767	single-end EST, http: titan.biotec.uiuc.edu cgi-bin ESTWebsite estima_start?seqSet=songbird	mRNA	TAGTCTTGAGCTAGAAGGGACCCATAAGGATCATCGAGCCCAACTCTTAAGTAAATGGCCTGTTTTGGGATCTGGAATTAAGCATACATTGCAAAGTGCAAAATTAAACATAATGGCTATCACTATTTGCTGCTGATATATTTAAAACCTTAAATTAAACTGTGCCTAGTAAAGGTCTCTTTTTGGAGGAAAACTGGAAAATTAGGGCTTTGTAACTATTTTTGCTAGAAGACTCGTGCTTGCATGTGTCTCAGGGTCTTCAGTTTTCCTTGGAAGTGATTTTGATATCCAAAGTCCAGATGTATGTAAAGCATTTTTTTATTTCACTTCCAGTATTTATTGGTTTGGAAACATGTTAAATCCATTCTTTTAAAACTTTCTATGGGGCCATGAGTAAGC…	Chr4A	0.0	827	0.98	450	9463694	4	1	chr4	5e-56	222	0.95	147	16605188	1	\N	\N	\N	\N	\N	0	7.18317	7.21111	7.50638	7.40927	7.41738	6.92236	6.7882	6.64798	6.62131	6.81561	6.93668	7.18876	7.2848	7.15244	7.08839	7.44331	7.26239	6.82457	7.1038	6.91925
sex-biased only in common whitethroat gene nr31	SB03025A1B05.f2_at	DV953107	SB03025A1B05.f2	Amyloid beta A4 precursor protein-bindin	TC192009	single-end EST, http: titan.biotec.uiuc.edu cgi-bin ESTWebsite estima_start?seqSet=songbird	mRNA	GCAGAGTTTGGAGCATGGCCACGCTCTTGTCACTGGTGGGCATGAAAGTAATGGCCAGCTAACATCTGGTTCTCGAGTTACGTCTGGCTCGGGCGAATCTGTACAGAGGTACAGCAAGGAAAAAAGAGATGCAATTTCACTGGCCATCAAGGATATTAAAGAGGCTATTGAAGAAGTGAAGACGAGGACCATCCGTTCTCCTTATACCCCTGATGAACCTAAGGAGCCTATCTGGGTGATGCGGCAGGACATCAGTCCATCCAGGGATTCTGACGACCAGAGGCCACTAGATGGGGATTCTCCATCTCCAGATTCCTCTTCACCTCGAGGTGCTGAATCATCAAGCAGACAACATCAGCAGGATGTCTGCAGTACAGCAGAGGCTTCCACTAATAAAGA…	ChrZ	1e-167	591	1	298	21573109	1	1	chrZ	3e-85	319	0.92	229	34406392	1	Q02410	Amyloid beta A4 precursor protein-binding family	0	213	0.75	20	5.34071	5.51135	5.6801	5.83342	5.64342	6.05602	5.84601	5.74192	5.7738	5.72267	6.19967	5.56461	5.69624	5.72742	5.59394	5.64933	5.48441	5.77938	5.65404	6.25052
sex-biased only in common whitethroat gene nr32	SB02038A2D09.f1_at	CK313651	SB02038A2D09.f1	tumor-related protein {Mus musculu	TC192402	single-end EST, http: titan.biotec.uiuc.edu cgi-bin ESTWebsite estima_start?seqSet=songbird	mRNA	GAGTGGAGCCAGTACATCGACCTGCCGAAGGGCTTCGTGGTCAACGAGCGCTGCAAGGTGCGCCTGGTCCCGCTGCAGATCCAGATTACTACTTTGGGCAACCTGACACCCTCAAGCACTGTCTTTTTCTGTTGTGACATGCAAGAACGATTCCGACCTGCCATCAAATACTTTGGTGATATCATCAGTGTGGGCCAACGACTGCTCCAAGGTGCACGGCTCTTGGGAATTCCAGTTATTGTCACTGAACAGTATCCCAAAGGTCTTGGCAGCACTGTGCAAGAAATTGATTTAACAGGAGCTAAACTTGTACTTCCCAAGACAAAATTTTCAATGGTGTTGCCAGAAGTTGAAGCAGCATTAGCAGAGATCCCTAGTGTCCGGAGTATTGTCCTCTTT…	ChrZ	1e-111	406	1	205	5130260	1	1	chrZ	1e-75	287	0.92	205	44756027	1	A6QLY4	LOC540524 protein - Bos taurus (Bovine)	0	310	0.87	30	7.44923	7.64843	7.05413	7.08088	7.53248	7.66012	7.31446	7.70459	7.68877	7.19265	7.71946	7.08446	7.13973	7.30372	7.15597	6.92265	7.14155	7.46023	7.53224	7.74489
sex-biased only in common whitethroat gene nr33	0063P0025Z_H02.x0_at	DV580079	0063P0025Z_H02.x0	http://genome-www4.stanford.edu/cgi-bin/SMD/source/sourceResult?choice=Gene&option=Name&criteria=	TC193284	x-end read, zebra finch brain cDNA clone, http: songbirdtranscriptome.net	mRNA	TAGAACCAGGCTAGCGCCGTCGCGGCGTGGCTGAAGTTAAGTGCGAACTCCGCAGGCCCTGAAGTGTTGGAGCCGGGAGCCTCCGCCAGCCCCGCTGTGCGGGCCCGTGCCTGGGAGAGACGTTCCCGGTCCGGGTTCGTGCGCCTTCGGCTGGCCCCGTGCGTGGGAGCGTTGCCGCGTAAAAGGGAAGACGTGAGGAGAAAACAAACTATGAAAGTATTGGTTATTGGCCTTGGGGGTGTAACAAATGGAGGGAAAACAACATTAGCAGAAAAACTTAAGAATATGCTTCCTAACTGTGATGTAATCTCTCAAGATGACTTCTTTAAGTACTTGATGCCCTCTATATGGATGAAATGGTGACAAGTATTCGAAATTGGATAAAAAGCCCAGCAAGCT…	ChrZ	1e-90	337	1	170	15386446	1	1	chrZ	8e-18	95	0.9	80	36394749	1	Q5XGQ1	LOC495170 protein - Xenopus laevis (African	0	61	0.7	11	4.76696	4.91186	5.16976	4.71775	4.85541	5.24488	5.30997	5.51504	5.13002	5.18931	5.17639	4.93919	5.05365	5.0405	5.14051	4.7299	5.01257	5.02694	5.19071	5.13652
sex-biased only in common whitethroat gene nr34	SB02023B2D11.f1_at	CK304556	SB02023B2D11.f1	TC193442	TC193442	single-end EST, http: titan.biotec.uiuc.edu cgi-bin ESTWebsite estima_start?seqSet=songbird	mRNA	ACAATGCACATAATACTTTTCTCTATTTATATTATTATCTTGTATAGTGTATAATGTGAATGTCTGGGTTTTTTTTTTTTTATTATTTTTTGTGAATGGAAGTCTAAAATCTTTGTAACTTTTATATCTGCTTCTGTTTCACCAAAGAAACAAGGTTTTGCTATACTGTGACTTGTCTTGTTATTGCATGTCTTCCTGTTTAAATCTATGCAATGTGATTTTTTTCATATGAATACAACTAGACTGTCAGGTACTTCACAATTACCATGGGCTTGGTCAAGTGCCCGCTGGAGTCAAAGAGTCAGCTGGCTGAACTTTAGTAGGTGCTGGATTTGACTTTATATGAGCAGCTTTAGGGGATATTTTAAGATATACATTGTATGTTTTGAAGTCGATTAT…	ChrZ	1e-172	609	0.97	340	70947505	1	1	chrZ	3e-94	349	0.91	260	61308181	1	\N	\N	\N	\N	\N	0	7.30917	7.22771	6.42018	6.26167	6.79302	8.04128	7.2389	7.66536	7.43487	7.31975	7.30741	7.25545	6.69468	6.35875	7.02651	7.13541	7.17718	7.65254	7.34178	8.04438
sex-biased only in common whitethroat gene nr35	PTA_05.5773.C1.C6353_at	CK313312	PTA_05.5773.C1.Contig6353	VirA protein, partial (5%)	TC193632	contig from multiple zebra finch brain ESTs, http: titan.biotec.uiuc.edu cgi-bin ESTWebsite estima_start?seqSet=songbird	mRNA	AAGGCCAAATAACCTGCCAGCTCCATCATCATTTCTGCACCTGGAAGATGTAAGCAGAGGATGTCAATATCAGATGGCTCAGCTCAGAGCTGCAGATGCAGCAGCTTCCATGTCACACCTCCAGGGACATAAATCATATATTGATGACACAGGAACAAGGTGGTTTATGGGCCTTAAAAATTTTGTGGGGTTTGTTTGTTTGTTTCTGTCAGTTTTTTGTGGTAGTTGTAAATGACTTCCCTGCTAGCACTTTCTATGTATTACGTATCTTTCTAGTTTTGATGGTGTTTTTGTAATCAAGGAGTTGACTTAACTGGAAAAAAATGCTGTTCACTTGCTTTCTTTGCCTTTTCTGAACAAAGGAGTTTGTATGTCTTGGCAAACCACACTGTATTTCTT…	Chr3	1e-91	341	0.98	180	9456680	1	1	chr3	2e-06	58	0.94	37	19761437	0	\N	\N	\N	\N	\N	0	5.35481	5.62582	5.68804	5.64627	5.39982	5.80819	5.69358	5.63101	5.67172	5.75785	5.60924	5.56992	5.62962	5.53152	5.5889	5.42613	5.47422	5.76722	5.6479	5.56441
sex-biased only in common whitethroat gene nr36	SB02044A1B04.f1_at	CK307633	SB02044A1B04.f1	MKIAA0433 protein (Fragment), partial (2	TC193779	single-end EST, http: titan.biotec.uiuc.edu cgi-bin ESTWebsite estima_start?seqSet=songbird	mRNA	GAACGTTTTCATGTAGAGCTGCATTTCAGTCCAGGAGCTAAAGGCTGTGAGGAAGATAAAAATCTACCATCTGGATATGGATACAGGCCTGCCTCCAGAGAGAATGAAGGCTCAAAGAAAACCTCTCATAGAAATGACAGCGATGAGGAGGTTCACGCTCCTAAACGAGATGAAACAGATCGGTCCGTAGTGATGTTCAAGCCTATGGTATCAGACCCAATTCACATACACAGAAAGTCACCCCTTCCAAGATCCAGGAAGATTGGTTCTGTTGAAGTCCTTTCAGAATGCAATAGTAACTTACGAACACCAAGAACTATTCTGGAACAAAAGCAGAGTGGTCTAGGGTCTCACTGTGCGGGCCTGTTTAGCACCTCAGTGCTCGGGGGTTCTTCAAGT…	ChrZ	2e-95	353	1	178	17642278	1	1	chrZ	1e-59	234	0.91	178	48911318	1	Q5REW0	Inositol hexakisphosphate and	0	203	0.55	19	4.80576	4.72643	4.75608	5.18361	5.58992	5.05389	5.60911	5.32224	5.5647	5.79738	6.07496	5.10719	5.20846	4.78134	4.72643	5.04869	4.9713	4.90085	4.83676	5.92893
sex-biased only in common whitethroat gene nr37	SB03007B2G07.f1_at	DV947358	SB03007B2G07.f1	TC193984	TC193984	single-end EST, http: titan.biotec.uiuc.edu cgi-bin ESTWebsite estima_start?seqSet=songbird	mRNA	GGATCTATCGGGAATGTCTCTGTGCTCCAAGTCACAGAATATTAACGTGAGAAAATCAGTGTAAATCGCTATTTTTTGATAAAAACTTGATTCATTCCATCTTTGAGTGGTGAACACCAGGGAAAAGTGAACAGCTGTAGGTTTGAGGATGTTGTGTCCTGATATCTGGAGCGTCCTGTCATGGATTTCATGGGTTAAAAAAACGTCTTTGTGTGTTTACATGTCTTAATTTTATCTTTTTATTTAAAAAACATCCTGCAGAGTTTTATAAAATACTGTTTATTTCCTGAAGGAGCAGTTAACCCTCCAAGGCTAACTTTATATTTAATAGGTAGGGAGCTGTTGTTGTGTTCTTACAATGTGTATTATAGCAAATCCCTGCGCATGAGCGACAGAGAC…	Chr4A	0.0	938	0.95	572	5209605	1	1	chr4	0.13	42	0.93	29	9541268	0	\N	\N	\N	\N	\N	0	6.58488	6.58613	6.52261	6.76641	6.75386	6.95414	6.78003	6.74634	7.15698	7.05242	7.13379	6.63148	6.888	6.3518	6.7005	6.74217	6.61036	6.75525	6.86532	7.07174
sex-biased only in common whitethroat gene nr38	PTA_05.6994.C1.C7562_at		PTA_05.6994.C1.Contig7562	http://genome-www4.stanford.edu/cgi-bin/SMD/source/sourceResult?choice=Gene&option=Name&criteria=	TC194779	contig from multiple zebra finch brain ESTs, http: titan.biotec.uiuc.edu cgi-bin ESTWebsite estima_start?seqSet=songbird	mRNA	AATGGACTCTTGTACACTGTGAATCTACAGTGGAGATGGTGGAGCAACTAGTATGTTGATGATGGATGTGTGGTGGTACGAAAACTGGACTGTCCAAGTGTGCTGGGCACACATCTATTAGAAGCCTAAACCTAAACTTGTTGGAGTAAAATGTTGTGACAAGGAGTTCTTCGGATCATAGTTTTCCTTGCTTCATGTGTGTTAACGATATAACTTCACTTGAACTCGGAGCAGAGTGTGTCTGTTTGCTCTGTAAGAGAGCATCTCTGATGGAGTTAAACTGTGAATACACATCTGGAAAGGGAGGGAAGGGAGAGCTCCGTTGTTGGGGATAATTGTAACAAGCAGCTTCTGGTTGCTTAACTGTGAACTATGGCCATACTGTTTTTTTCCTTATTT…	ChrZ	0.0	841	0.98	445	48505797	1	1	chrZ	1e-62	244	0.84	388	17390010	1	\N	\N	\N	\N	\N	0	9.69377	9.49643	9.88931	9.86103	9.55607	10.0223	9.96207	10.1243	9.67708	10.0076	10.1649	9.24245	8.99438	9.1562	9.61069	9.31572	9.19995	9.53498	9.71222	9.81059
sex-biased only in common whitethroat gene nr39	SB02007B1C09.f1_at	CK310884	SB02007B1C09.f1	Kelch-like protein 4, partial (9%)	TC194830	single-end EST, http: titan.biotec.uiuc.edu cgi-bin ESTWebsite estima_start?seqSet=songbird	mRNA	ACCAGCTTTCTCTCATGTACAGTAGAAATATGGTAAGGAATAAACCACTCCCACTGTGTGACATTGGATACCATCTCTGTAAACATGCTTATGTTCTACCTGGATTTTGTGGAATGATAAAAATCAAGAACAAACAGGAAAAGGATCACCTGAAAACAGCACATTGTATTCCACATGCATGATATCTTCTTTTTGTGTGCCAATTTCTACTGTTTTGCTTTAATTTCATTTTTTATAATTTCAAATGCTGAAAGTGTATTCTAGAAAAAAAAGAATGTATGTAAGATATTCTATGCTGTAAAGCACAATATTTGGTCAGTATGCACCTCAGTGTTTGTTATGTTGTTGTTTTGTCAGTATCAGAAAATTCAGGACAGAGACAAAGATCTCTGAATGTGT…	Chr4A	0.0	896	0.97	500	3781999	1	1	chr4	2e-30	137	0.85	158	8139135	1	\N	\N	\N	\N	\N	0	8.22621	8.37375	8.33634	8.38354	8.13334	8.50729	8.17053	8.41038	8.52565	8.72063	8.46826	8.38868	8.16316	8.08749	8.27703	8.05234	8.18363	8.56279	8.39958	8.55568
sex-biased only in common whitethroat gene nr40	PTA_05.847.C1.C1095_at	CK303064	PTA_05.847.C1.Contig1095	AMPK alpha-1 chain) 5'-AMP-activated pr	TC194966	contig from multiple zebra finch brain ESTs, http: titan.biotec.uiuc.edu cgi-bin ESTWebsite estima_start?seqSet=songbird	mRNA	AAATCATCAGGACCCTCTAGCTGTTGCTTATCACCTTATTATAGATAACAGAAGAATAATGAACGAGGCCAAAGACTTCTACTTGGCCACAAGTCCACCAGATTCTTTTCTGGATGATCACCACCTGTCTCGCCCTCACCCTGAACGAGTGCCATTTTTAGTAGCGGAAGCACCACGTCCTCGCCACACCCTTGATGAGCTGAATCCACAGAAATCAAAACACCAAGGTGTAAGACGGGCTAAATGGCACTTGGGAATACGGAGTCAGAGTCGACCAAATGATATTATGGCTGAAGTTTGCAGAGCAATTAAACAGCTGGATTATGAATGGAAGGTTGTAAATCCATATTATCTGCGTGTTCGGAGGAAGAATCCAGTAACAAGTGCATATTCCAAAAT…	ChrZ	0.0	666	1	336	43550019	1	1	chrZ	1e-115	420	0.9	336	12311694	1	Q2PUH1	5'-AMP-activated protein kinase alpha-1	0	342	0.98	30	6.01732	5.99416	6.08705	5.90639	6.23451	6.09933	6.05062	6.1887	6.77095	6.37937	6.50163	5.57639	5.89946	5.61819	5.75612	5.91805	5.86294	6.50788	5.95339	7.0909
sex-biased only in common whitethroat gene nr41	PTA_05.5979.C1.C6569_at	CK317252	PTA_05.5979.C1.Contig6569	Transducin-like enhancer protein 4	TC194993	contig from multiple zebra finch brain ESTs, http: titan.biotec.uiuc.edu cgi-bin ESTWebsite estima_start?seqSet=songbird	mRNA	GATGCATCATATACTTGTGTTTTTGCAGGTGAATAAATTGGGGATCTTGGAGAAGGATGTTCAGGAGATAGTTAAAAATACACTAAATAGACTCGTAGTTTCTATTTAAAAAATAAACTTTGTTATATTTTTTAGTCCTGTTCTTGGATGAGACCTCTAAGTGTTATTACAGTATAATTATTTGGTGGGAAGATGCTGTATCTTAACTATTTTAGACAGTCTTGGAAACTTAGGAAATTGCAAACTGTAGCCAGTGATCTACATGCCTGTGATGAATGGCAAATTCAGTTCACATCTAAATTAAATTCCCTTTAAGTAAGAATGTGCTAATTTATATATTTGCAATGTTAATATAGCATCTTGTGTACAGATTTGTTCTCAATGCTTTTCTGTTGATAA…	ChrZ	0.0	1068	0.99	563	54049440	1	1	chrZ	0	827	0.98	453	38146698	1	\N	\N	\N	\N	\N	0	7.3623	7.21995	7.25499	7.12829	7.57425	8.17353	7.44096	7.94511	7.65561	8.0662	8.24568	7.40532	6.47443	7.04683	7.35976	7.2135	7.04744	7.47589	7.3531	7.81295
sex-biased only in common whitethroat gene nr41	SB02023A2G10.f1_at	CK304429	SB02023A2G10.f1	TC194993	TC194993	single-end EST, http: titan.biotec.uiuc.edu cgi-bin ESTWebsite estima_start?seqSet=songbird	mRNA	AGAATTCTCATTCCGACATACTAAAAAGGAATGGATTCTCATTGGGATAAGGACTTGCTTTGTTCGCCAGCAGTTCAATCCAAGTCTTGATTGGATGTCCCTAAGACGGACGCAGACTGAGCCATTGTGCCAGAGACAACGTGTTATCTTTTTATGTTGTTGTTGTTGCTGTTGAACTATGATCTGTGACTTTCTTTCTTTTTTTTTGAATGCTTTAAAAAAAAATCTTTAAGTCTGTGGATCTGCTGATGTACAGTGCCTTTGCTGCTATGGATCAAAATCAAGAGACCCGTGTAGATAAATCTTATTGTATAAGTAGAAAATTACTTAATTTCTTACTAGAAATGGATTGATGCTGCAAGTTAAAATGGACTGTTTATTGAAGTTCCAAATGTGGTA…	ChrZ	1e-177	626	1	316	54048534	1	1	chrZ	1e-168	595	0.98	316	38147485	1	\N	\N	\N	\N	\N	0	8.27151	8.4324	8.12155	8.24528	8.24863	8.89909	8.21095	8.48296	8.65271	8.67105	8.9424	8.4865	7.55877	7.92329	8.5783	8.01003	8.09629	8.44537	8.31514	8.52834
sex-biased only in common whitethroat gene nr42	SB03009B1B04.f1_at	DV947897	SB03009B1B04.f1	TC195022	TC195022	single-end EST, http: titan.biotec.uiuc.edu cgi-bin ESTWebsite estima_start?seqSet=songbird	mRNA	GCTGGAGCTAATCCGTTAACCTGCTCCTTTCTGCAGAAAAACAGCACCACCATCAACAACAGTTTGCTCTAGACCAGAAAGAAGGTGGAAGAGGTGGGACTAAGAGGGACTTTCTCCTTCAAAAGAAGAAATGTTGCTTTCCAGGCACCTGTATGCTGAAATGGATTGAAATGCAGATTTCAAATCTGTGCCTCCGCCGGTTTTGACACCGTGCAATGAAGCATCCGAGCTCTCAGATGTCTGGCTCTTCCGAGTTGTGAAATGAGAAAACAAACAAACCCAACCATTCCAGCCCTGTCAATCTCCTTCTCAGTGGACAGATGCCCTGGTGCCAGAAAATCTTCATCCCATGATCCCA	Chr4A	1e-101	373	1	188	4859116	1	1	chr4	3e-23	113	0.83	181	9209312	1	\N	\N	\N	\N	\N	0	6.53638	6.70239	6.49719	6.62815	6.11288	7.15187	6.66977	6.67641	6.74754	6.9951	6.71053	6.86293	6.47934	6.38206	6.35233	6.54096	6.71619	6.99044	6.88038	7.06332
sex-biased only in common whitethroat gene nr43	PTA_05.1581.C1.C1978_at	DV954613	PTA_05.1581.C1.Contig1978	TC195115	TC195115	contig from multiple zebra finch brain ESTs, http: titan.biotec.uiuc.edu cgi-bin ESTWebsite estima_start?seqSet=songbird	mRNA	GCCCTTTCTTGCATTCTTGAAACTGTACTTATTTCTACCATCAGTGAGTTTGTCTGGTCCAAAAACATCAGTGGCTCCAAGTTACCTTTGGGTTGTGATCTCCCAGCTATGCACTCTTTGAAAGTGCTACATAACTAACATGGAAAGGCCCAAGAAGTCCATGATAATGTGGTTTTGGAGTATGCCAGTGACCATTTAGACTAGGACTTTTTGATACTTCAATGTTTTTTCTTTAGGCAAATGTCAACTGCACAGAAGCAGTGATTTTAATTTTCAGAATTATTTTGAGTATGCTTTTTCTTACTTATATAGTGATCATTCCTCATCACAGGTTGAAACAATACCTCATAACTGCTGAAGGCTAAGACCAACACTTTACTTTGAATGTAGTACTTCTGT…	ChrZ	0.0	1068	0.99	543	46733345	1	1	chrZ	5e-38	163	0.84	232	15527547	1	\N	\N	\N	\N	\N	0	7.84131	7.89722	7.94176	7.70989	8.1601	8.43785	8.09581	8.29151	8.11763	8.30917	8.13638	8.06479	7.99341	7.64644	7.89259	8.04532	7.87248	8.03223	7.95422	8.23242
sex-biased only in common whitethroat gene nr44	SB02004B1G08.f1_at	CK309875	SB02004B1G08.f1	Tropomodulin-1 (Erythrocyte tropomodulin	TC196045	single-end EST, http: titan.biotec.uiuc.edu cgi-bin ESTWebsite estima_start?seqSet=songbird	mRNA	GCTTGTGGAGCTGCGCATTGACAACCAGAGTCAGCCCTTGGGCAACAAAGTAGAAATGGAAATCGCAAATATATTGGAAAAGAACACCTCCCTACTGAAGTTTGGGTATCATTTCACTCAGCAAGGTCCTCGGCTTCGCGCCTCCAATGCCATGATGAGTAACAACGACCTGGTGAGGAAGAGAAGACTTGCAGAGGTGAATGGGCCTATTTTTCCCAAGTGCAGAACTGGAGTGTAGTTCCTGGCTATGGAAATCATTCCCAGTGATCTCTGCTACACTGTGGAAATCTAAAGGCAATAAGTGCCTTGACAGAGTATTTGTGGTGCGCCTCTGTGCCTGTTTTATGCACTAACAGTTGAAATGAATTAGTGGCTGTAGTTTTTATGAAGATTTTATCC…	ChrZ	0.0	729	1	368	31662512	1	1	chrZ	2e-37	161	0.88	145	68873772	1	Q9DEA6	Tropomodulin - Gallus gallus (Chicken)	0	151	0.92	30	7.02222	7.08094	6.82562	6.96476	6.62285	7.12898	7.08658	6.84538	7.11089	7.08209	7.12075	6.89402	6.6517	6.95907	6.87691	6.77957	6.90341	6.98539	7.03077	7.2356
sex-biased only in common whitethroat gene nr45	SB03043A1F02.f1_at	DV958928	SB03043A1F02.f1	ATP-binding cassette transporter 1, comp	TC196122	single-end EST, http: titan.biotec.uiuc.edu cgi-bin ESTWebsite estima_start?seqSet=songbird	mRNA	AGTGCCTCATGGAGTCGTCTTGTACTGTTCTCCAGTGAAAGACTTGAACTTAGCTCATTACAGTATAACTCTGAAGCTGTGGTAAAGCACCCACCAGATGCTGTGGGCTTTCAACTATACTGTATCTTGTTCTGTACAGTATGTTTTTATTAGGGTTGCTAAAATAATTCATTGAGAAATCATGGCCAGTGGTTATTTACAGACATTTAGGACATGCATGTTTTAGTCTTTAGAACATTCATGTCAGGAGTGGGAATGTGCTGGTGCTATATCCATTGCTGGCAATGAATGCACCAAAACAGTCCGTGGCAAGAAAAGTCACCACCAGTGTTGTAGCCCTAGGTTGTGAAAACTTACCTGACAAGCTGGCTTTCTCTAGGCTGAGGTAGGTCAGTGGTG…	ChrZ	0.0	1007	0.99	516	4756325	1	1	chrZ	1e-84	317	0.84	452	53602214	1	\N	\N	\N	\N	\N	0	7.13979	7.17758	7.19443	7.32601	7.08234	7.24268	7.25157	7.32813	7.47279	7.31044	7.39204	7.09472	6.96101	7.21402	7.23387	7.03135	7.05151	7.33988	7.43051	7.63842
sex-biased only in common whitethroat gene nr46	PTA_05.5776.C1.C6355_at	CK313219	PTA_05.5776.C1.Contig6355	Serine/threonine-protein kinase PLK2 (Po	TC196615	contig from multiple zebra finch brain ESTs, http: titan.biotec.uiuc.edu cgi-bin ESTWebsite estima_start?seqSet=songbird	mRNA	GGGCCTTAGGCTGTGTAATGTATACAATGCTGTTGGGAAGACCCCCGTTTGAGACTACAAATCTTAAAGAAACATACAGATGTATAAGGGAAGCAAGATACAGTCTGCCTTCATCTCTCTTGGCACCTGCAAAACACTTAATAGCTAGCATGTTGTCAAAAAACCCTGAGGATCGACCCAGTTTAGATGAAATAATTCAACATGAATTCTTCTTACAGGGTTTTACACCTGATAGACTGTCTGCAAGCTGTTGTCACACTGTCCCTGATTTCCATTTGTCAAGTCCTGCTAAAAATTTCTTCAAAAAAGCAGCTGCTGCTCTCTTTGGGGGAAAAAAGGATAAGGCCAGATACTTGGACACACATAACAGGCTAGCTAAAGAAGATGAAGAAATCTACA…	ChrZ	1e-108	396	1	200	48508722	1	1	chrZ	2e-71	274	0.93	182	17392997	1	Q9BDK4	Serum-inducible kinase - Sus scrofa (Pig)	0	270	0.77	30	7.64582	7.506	7.79822	7.92282	7.49391	7.99529	8.03221	7.90016	7.86063	7.66465	8.12254	7.53289	7.43301	7.65775	7.66238	7.61631	7.24984	7.63361	7.69338	8.19195
sex-biased only in common whitethroat gene nr47	SB02031B2F04.f1_at	CK305981	SB02031B2F04.f1	TC196918	TC196918	single-end EST, http: titan.biotec.uiuc.edu cgi-bin ESTWebsite estima_start?seqSet=songbird	mRNA	TGTATCAACACTCAGTCTTTCATCCTTTCACTCTTAGCAACAACACTAAACCCTGATGATTTAAAACTCTCACCCATCGTGACAATTTTACTCACTCATAATTTCACTCACCAAGGGCAAAACCCTTCAGACCTCATTCTGATAATACCTTAGGCTTCACCGAGAGCTTTTCATAAGTCTTTGGGGATCTGGCTCTCAGCTCTTTGCCTGTTACAGTTTCTGCCTCCAAAGGTCAAATGTCTCTGTCTAGGATGCTTCATGTCCAAGATGCTGCTCAGTGATGGTTGTTCTGTTGTACCTGAGGTAGTCTCTGAAGTTCTGTTACCTAGGGCAGTAGATGTTTGTTTATTTGACGGATTGTTCCATATTGAACGTGTTGCTTAGTGCACAATCCAGATG…	ChrZ	0.0	979	0.99	506	72037606	1	1	chrZ	5e-44	182	0.87	193	62450421	1	\N	\N	\N	\N	\N	0	7.76392	7.77264	7.60334	7.83316	8.06131	8.25544	7.94424	8.2199	7.8598	8.31896	7.99767	7.66706	7.7605	7.74459	7.93299	7.63625	8.0918	8.06588	7.95816	8.21207
sex-biased only in common whitethroat gene nr48	SB03048A2D03.f1_at	DV960713	SB03048A2D03.f1	DNA repair and recombination protein RAD	TC197184	single-end EST, http: titan.biotec.uiuc.edu cgi-bin ESTWebsite estima_start?seqSet=songbird	mRNA	GAGAGTTCAACAGCCTTCAGGAAATTAACATATGTCTTGTATCTACAATGGCTGGTGGACTGGGTCTTAATTTTGTTGGTGCCAATGTTGTTATACTGTTTGATCCTACATGGAATCCAGCAAATGATCTTCAAGCTATTGACAGAGCTTATAGAATTGGCCAACACAGAGCTGTTAAAGTGTTTAGATTGATATCCTTGGGAACTGTGGAAGAGATCATGTACTTGCGACAAGTTTATAAACAGCAACTTCACTGTGCAGTGATTGGAACTGAAAATGCCAGGCGATATTTTGAGGCAGTGCAAGGATCAAAGGAGCATCAAGGAGAGCTTTTTGGGATTCATAACCTTTTCAAACTTAGGACTCATGGGTCCTGTCTTACCAAAGACATACTGGAGA…	ChrZ	1e-81	307	1	155	9546322	1	1	chrZ	7e-37	159	0.95	96	41496633	1	Q5T890	Putative DNA repair and recombination protein	0	244	0.88	30	4.09896	4.20658	4.23884	4.31918	4.24833	4.34414	4.54607	4.30721	4.53762	4.29414	4.62021	4.34598	4.15694	4.2715	4.07351	4.10027	3.93699	4.47077	4.36196	4.48678
sex-biased only in common whitethroat gene nr49	PTA_05.6732.C1.C7311_at		PTA_05.6732.C1.Contig7311	http://genome-www4.stanford.edu/cgi-bin/SMD/source/sourceResult?choice=Gene&option=Name&criteria=	TC197269	contig from multiple zebra finch brain ESTs, http: titan.biotec.uiuc.edu cgi-bin ESTWebsite estima_start?seqSet=songbird	mRNA	ATTCTCCCTGGTGGGAATTGCTGATGGAAAGCAACCCCTACATGTTCTCAGGTGTGAGATCCCAAATTTAACCTTTGAGAAATATTCTGCAAATATTTAGGCACTTGCACTAAAGCCCATCAGTGGACCCACTTAAATGGTAATTTTAAGCAGGTATTTCAGATCTTTGCAGGATCCAAGATCTGCATTTTAGCAGTGACTAGTTTCAGGATTTTATTATGTATTTTTAATATGCAGAGTATGAATCTAAGATGTTTTAATAAGAGTTGTCCTGGTTGATCCAGTGCATAGCAGTAGAAACACATTCAGTAAGTAAATATTTATCTAACAAATTAAAAACGTAACCCAAAGGTTCTATGGTGGATATGTTTCACTTAAGAATGTATGAGAATAATGTTA…	Chr3	0.0	1049	0.98	577	3746675	2	1	chr3	6e-13	79	0.9	72	11429924	1	\N	\N	\N	\N	\N	0	8.08019	7.8692	7.95844	7.92119	7.77384	7.64546	7.39624	7.53598	7.43879	7.86086	7.44344	7.83773	7.97848	8.02953	7.75388	7.78544	7.9702	7.86228	7.63453	7.78891
sex-biased only in common whitethroat gene nr50	PTA_05.5070.C1.C5642_at	CK317158	PTA_05.5070.C1.Contig5642	TC198623	TC198623	contig from multiple zebra finch brain ESTs, http: titan.biotec.uiuc.edu cgi-bin ESTWebsite estima_start?seqSet=songbird	mRNA	ACCTCTTGCCAGACAAGTTGTCAGCAGTAGAAACTGTCCTAATACTACTTCTTCAGTTTGAGAGACTTGAAAAAATGATCAGTTCTTATATACTATTTTATTCAGTTTTATTTTCACATTCTTTGTAAAATCATGCTGTATAAGTGAGATGTGTCTCCAGTATTTGCATAAGTGCCATTTTTGAATGTATGTTACATATTTCCACACTTCTGGTTAGTAGAATAGTATATTACCATGGTTATGATTTAAAAATTCTTAGCAGATAAAACTAAAGCATCCGTAGAAATTTTCTCCTTATAAGGGCTTCAGGATTTAGTCAGTACTCCACATTTATACAAGCTGTGATGCAGTGGTGATCAAAATCTTCATGGATTCTTTTATATAGTGGGGCAGACCATT…	Chr3	0.0	1041	0.99	540	63344411	1	1	chr3	0.008	46	0.84	63	63695235	0	\N	\N	\N	\N	\N	0	8.54999	7.54377	7.84701	7.86373	8.07098	7.97027	7.77998	8.12346	8.0386	8.7494	8.33977	7.91749	7.84713	7.65639	7.79437	7.70375	7.95473	8.24099	8.52398	8.38803
sex-biased only in common whitethroat gene nr51	SB02008B1E08.f1_at	CK311224	SB02008B1E08.f1	TC199938	TC199938	single-end EST, http: titan.biotec.uiuc.edu cgi-bin ESTWebsite estima_start?seqSet=songbird	mRNA	AAAATATTTGCCTCTGTGCTGTCAGTGTGATGTGCTTTCTGCATGGTTATATACTAGTGATTTATCAGAATCTCTAAAATGAATTACATGGTAAGACCCGTTAAAGGCTGCATAAATGTTAGTTGGCACGTAAAGACAATTGTAGAAGTTGATGACAAGATTGCTATATTTGTGTTTATTCCCACTCAACGTATTATCTTCTATGCTTTTTTTTTTTTGTTCAAAGCATGATCTTAAGAGATGTTTAAGTTAATGGATGTAATGCAGGGTATCTACACTGTATTGGCGCATGTTGGTGGCCCTTTGTGATGTAGTTAAATGCACAAGGGTGCAAGTTTAAAGCTACAGAGTGAAAGTTGGTTTGGATCCTCTTCATTTCATTTGTTTAGCTTTTCTGTT…	ChrZ	0.0	735	0.95	434	66288870	1	1	chrZ	2e-89	333	0.96	208	25899362	1	\N	\N	\N	\N	\N	0	6.94883	6.63	6.78796	6.79458	7.06618	7.6451	6.97552	7.03527	7.09959	7.19478	7.69667	6.75119	7.04501	6.25446	7.21053	6.98801	6.6985	6.97426	6.93941	7.46245
sex-biased only in common whitethroat gene nr52	SB02035B1C12.f1_at	CK312675	SB02035B1C12.f1	TC202162	TC202162	single-end EST, http: titan.biotec.uiuc.edu cgi-bin ESTWebsite estima_start?seqSet=songbird	mRNA	TACTCTGTGGTTATGGCTTGCTATTCAGAGTGCAAAGATTCTGACCTCAGCGTCATTTTTGTATTGGTACTATTGCTGTCATAACCAACATACACACTTTATTAAATAATTTATTTTTGGTTGGATTGGCATTGTATGTGTATAACATTTGCATGGCCACTGTGTTGATGATCGCTGCATGAGCATACATGTTGTTTTTCAAACTAGAAGTTGACAATTTGAAATTTAGAGCTAGGATTATTTTTAATATGAATTCTTACAAATGAAAACCTACCTTACCTATTCCTCAAGACTTCTGCCTCCCTCTGTGAGGGGGCGTTATTGCAAAAAAAGTGATCTTTCTTTCCATTTTCTCTTTTTATTATTTCTTATTGATATGAGCCAGATCAAAATAGTCCA…	ChrZ	0.0	1001	0.98	526	52309514	1	1	chrZ	1e-69	268	0.85	321	39990131	1	\N	\N	\N	\N	\N	0	8.02007	7.91983	7.9655	8.22106	8.40416	8.62278	7.7865	8.23058	8.79227	8.57306	9.09746	8.0082	7.97387	7.79761	8.05248	7.56389	8.10972	8.42564	8.30069	8.9867
sex-biased only in common whitethroat gene nr53	SB03048A1H12.f1_s_at	DV960677	SB03048A1H12.f1	XGbeta1 protein, complete	TC208097	single-end EST, http: titan.biotec.uiuc.edu cgi-bin ESTWebsite estima_start?seqSet=songbird	mRNA	TTACAAATGCAATCCTTGGTCCCTCCTGCCCCCCCCTTTTTCACCACACTGATTTTTTTAATCTGTTTTGGTTTGTCCACTTGGAAGGGCAGTTTATATATCCTAACACTATCCTATAAGTCTCAACAACCAGGAATCTCTGTTTTCAAAAGAGACCTATCCTACACTTGGGTATTGAGTCAATTCTTTGTGTATG	Chr21	1e-79	299	0.92	196	3901633	1	1	chr21	3e-55	218	0.96	138	1940793	1	\N	\N	\N	\N	\N	0	11.087	11.3323	10.7463	11.5428	11.5724	11.3634	11.2524	12.0006	11.4376	11.5347	12.5341	11.5056	10.2495	11.7532	11.2945	11.3101	10.9493	12.3465	12.2065	11.5673
sex-biased only in common whitethroat gene nr54	SB02031A1G11.f1_at	CK305717	SB02031A1G11.f1	3-hydroxy-3-methylglutaryl-coenzyme A re	TC208609	single-end EST, http: titan.biotec.uiuc.edu cgi-bin ESTWebsite estima_start?seqSet=songbird	mRNA	GTGGAGGAGCAACTAGCCGCATTCTGGCAGATGGGATGACTCGAGGACCTGTTGTAAGGTTGCCCACTGCTTGCCAGGCTGCGGAGGTGAAAGTCTGGCTTGAAAGTCCCGAAGGTTTTAAAATAATGAAGGAAGCTTTTGACAGCACAAGTAGGTTTGCCCGCCTACAAAAACTTCTCATCAGTTTGGCTGGTCGTAACCTTTATATCCGTTTTCAGTCTGGAACAGGGGATGCAATGGGAATGAATATGATTTCAAAAGGTACTGAAAAAGCACTGGCGAGGCTGAATGAAGAGTTTCCTGACCTTCAGGTTATAGCTATCAGTGGTAACTACTGTACGGACAAAAAACCTGCTGCTATAAACTGGATAGAAGGAAGAGGAAAGTCAGTTGTCTGTG…	ChrZ	3e-92	343	1	173	67325027	1	1	chrZ	4e-54	216	0.9	173	23477167	1	Q76CF0	3-hydroxy-3-methylglutaryl-CoA reductase - Gallus	0	361	0.95	30	6.82852	6.69723	6.59667	6.82018	6.80737	6.77903	6.80577	6.88087	7.37595	7.38781	7.61851	6.63878	6.55527	6.58615	6.66429	6.18479	6.58829	7.19073	6.48762	7.67775
sex-biased only in common whitethroat gene nr55	PTA_05.5394.C1.C5985_at	CK307665	PTA_05.5394.C1.Contig5985	TC208634 + GO	TC208634	contig from multiple zebra finch brain ESTs, http: titan.biotec.uiuc.edu cgi-bin ESTWebsite estima_start?seqSet=songbird	mRNA	GATTTGACACACAAGTCTGTACCCATACCAGTTTGCCATGCTTCCTGTGCAAGTTTGGTGAATTACAGCCATTATTTTGGAGAAGCTGTAATTAAAAGTAGCTGCCAAATTCTGTCAGTTCAGTGACCCAAAACATTCTGACACGAGGTCAATCCCCGTCTCAACGGTCAAGAAAATTGCCAAGTTTAAGAAAGCAAAGTCACTGCCCTCATCCGTCCCCCCCTTGCCATATGGGAGCATTCAAACTGTATCAGCATTCCTAAGGCAGCTCTGGTGAACCAGGCTGAATTATTCCTTTGTCCGGGGAACAAGGCACCAACACAAACTGAAAATACCCAAAATCTCTTTGTTGTGTGTGTAAAACTTGAGTTTTTTGATGCAGATCTCTTGCATGACTTT…	Chr4A	0.0	856	0.97	469	5098787	1	1	chr4	2e-22	111	0.86	132	9417352	1	\N	\N	\N	\N	\N	0	9.25601	9.45677	8.99721	9.49502	9.2652	9.84057	9.52955	9.65018	9.42908	9.46393	9.75121	9.26943	9.04001	9.07661	9.26485	8.98592	9.28575	9.81963	9.42917	9.74857
sex-biased only in common whitethroat gene nr56	PTA_05.945.C1.C1218_at	DV960358	PTA_05.945.C1.Contig1218	Serine/threonine protein kinase MASK (ST	TC208669	contig from multiple zebra finch brain ESTs, http: titan.biotec.uiuc.edu cgi-bin ESTWebsite estima_start?seqSet=songbird	mRNA	GGTATTGCTGTAGCACATGCTTCAACCAGCATTTAGTTATCGTGCCCTGAAAAACAAACCTGCAACAGTATCTATTTTAATTCTAAATTGGTACAGTATTTTAGGCAGCTCTATGATTAAATATATTTGAGAGCAATATGGCAATAGTTTGCAGGTGATATGTAGCAACAGGTCTGTCCTGATGTACAGTCTGTGTATTACCTTTTAGAACAGGTTTTGAAGTAGTAACTCAATCTTATATCATCATGGTAGGAAAATTTAGAGCAATACAGTTGAGGGGGAGGGGCTTTCGGCAATAATGGACAAAACCTGAAGTCCAGTTTAACTTAATTTAATTTTTTTTCCTCTGAGTATACATGCCTGGGTGGAAGGGAGCCAGAGAAGCCGAGCGTCGCATGT…	Chr4A	0.0	866	0.97	469	7912841	1	1	chr4	1e-115	420	0.9	329	3446866	1	\N	\N	\N	\N	\N	0	8.8995	8.92545	8.73163	8.7509	8.91282	9.06162	9.14516	9.18777	9.41324	9.05722	9.29902	8.88676	8.66913	8.69596	8.72103	8.37043	8.87773	9.23159	9.12957	9.22342
sex-biased only in common whitethroat gene nr57	SB03016A2C03.f1_s_at	DV950099	SB03016A2C03.f1	Clathrin light chain A (Lca)	TC208741	single-end EST, http: titan.biotec.uiuc.edu cgi-bin ESTWebsite estima_start?seqSet=songbird	mRNA	GCTTTCCTGGCGCAGCAGGAGAACGAGATCGCGGGCATCGAGAACGACGAGGGCTACGACATCCTGGAGAACGGCGAGGTGCCCGAGGCGCTGCAGGGTCCCGAGGGCCTCGGCGCGGATGCTGTTGATGGAGTGGTTAATGGGGATGTCTATCAGGAGAGTAATGGTCCCACAGACTGCTACTCTGCCATCTCCCAAGCAGACCGACTGCAATCAGAACCGGAAAGTATTCGTAAGTGGAGAGAGGAGCAAAAGGAGCGCCTGGAGCAACTTGATGCAAACTCACGGAAGCAGGAGGCAGAATGGAAAGAGAAAGCAATAAAAGAGTTGGAAGAGTGGTATGCAAGGCAAGATGAAAAGCTCGAGAAAACAAAAGCCAGTAACAGGGTGGCAGATGAA…	ChrZ	3e-67	260	1	131	2057539	2	1	chrZ	4e-60	236	0.97	131	50964614	2	B1AWD8	Clathrin light polypeptide - Mus musculus	0	287	0.76	30	9.30388	9.53827	9.12977	9.41628	9.19362	10.2719	10.1594	9.7304	9.95207	9.75303	10.0323	9.57667	8.83145	9.42243	9.42957	9.16212	9.53803	10.0775	9.79631	10.2746
sex-biased only in common whitethroat gene nr58	PTA_05.6302.C1.C6892_at	CK315220	PTA_05.6302.C1.Contig6892	Rab11 binding protein, partial (81%)	TC209537	contig from multiple zebra finch brain ESTs, http: titan.biotec.uiuc.edu cgi-bin ESTWebsite estima_start?seqSet=songbird	mRNA	TGCCATGTCATGGTGAACCTGCACAGGTTTCTGCACAAAATCGTGTCCGCACATGTGTGTGCCTTTGGATATGTGCACGAATTGGAACCTGTATCAAAAGTGTTTTAGTGGTGCTTGTGGCCACTAGATGTCAGGAGCTGGGGTGGGAAAGGAAGGCTGGAAAAATGCTGAATAATGTAGTCTGATCTTTGCACAAAATTCCATTTGAGAAAGATCTTGAATTTGTAGTAGCTAATATTCAGAGTTTTAAGTTATGCAAGTTTTTGATGGGTCAGCAACCATGTGTAAATGTTTTTATAAATTTCTCAACTTCAGGACGTGAAAATTTTTTTGTTGTCTTTCAATTGTTGTGGACTTTAGATTCCTTTCTTATATATAATTTTTTGCACACTGGAGCAC…	Chr4A	0.0	837	0.97	467	8437756	1	1	chr4	1e-118	430	0.92	314	3304654	1	\N	\N	\N	\N	\N	0	8.37671	8.20584	8.04777	8.40535	8.23276	8.5155	8.37754	8.41907	8.56518	8.42709	8.61904	8.20328	7.63512	7.83459	8.21533	7.87968	8.05467	8.34074	8.09736	8.50653
sex-biased only in common whitethroat gene nr59	PTA_05.7042.C1.C7612_at		PTA_05.7042.C1.Contig7612	http://genome-www4.stanford.edu/cgi-bin/SMD/source/sourceResult?choice=Gene&option=Name&criteria=	TC209542	contig from multiple zebra finch brain ESTs, http: titan.biotec.uiuc.edu cgi-bin ESTWebsite estima_start?seqSet=songbird	mRNA	ACCAGCGCCAGGTGGAACTGATTGAGAGGGATGAGGTCAGCCTTCACAAGAAGCTACGCACTGAGGTGATTCAGCTGGAGGACACCCTGGCACAAGTCCGCAAAGAATATGAGATGTTGAGGATAGAGTTTGAGCAGACACTTGCTGCCAATGAGCAAGCAGGCCCCATTAATCGGGAGATGCGTCACCTCATCAGCAGCCTCCAGAATCACAACCACCAGCTGAAGGGAGAGGTGCTGAGATACAAGCGCAAGCTGAGAGAGGCCCAGTCTGACCTCAGCAAGATCCGCTCTCGCAGTGGCAGTTGTCTCCTCCAGTCCCAGTCCAGCACTGAAGACACAAAGGAGGAACCTGCAGAGATCAAGCAGGAGCCGGAGGATCCTTCTGCCCAAGTGTCTG…	ChrZ_random	4e-72	276	1	139	662983	2	1	chrZ	2e-43	180	0.91	139	63660425	1	Q5ZLS3	E3 ubiquitin-protein ligase BRE1A - Gallus	0	258	0.94	30	7.64917	7.60274	7.79159	7.60526	7.8	7.88503	7.90396	7.63624	8.25582	7.80473	8.52799	7.47193	7.46897	7.78849	7.59774	7.32712	7.56655	8.37296	8.28985	8.80628
sex-biased only in common whitethroat gene nr60	SB02013A2D12.f1_at	CK301870	SB02013A2D12.f1	Immunoglobulin-binding protein 1 (CD79a-	TC209577	single-end EST, http: titan.biotec.uiuc.edu cgi-bin ESTWebsite estima_start?seqSet=songbird	mRNA	GAACAAACTGGCCTCCATGAGCAGCTCCGTGGAGAGCGGGACAGCGGATGAGGATCAGATCCGGGAATTTTACATCCTCCAGATCCAGAAATGGATCGGCACCAGCCTGGAGGAGATTGAGAGCATCGACCAGGAGCTGGTGATCCTGAAGAGTAGGGATGCAGCCAGGCAGGCTCCAGCAGGTCCCCGTGGCCCTTCCCGGCCAGCCAGAGCTCTGGTGAAACCCTTCATCCTCACCCGGGATGCTGCTCAGGCCAGGGTGTTTGGAGCTGGCTATCCCGGGCTGCCCACCATGACTGTGGACGATTGGTACGAGCAGCGCCGCAGGCAGGGAATTGTGTCCACCCCACAGAGGGTTCCAGCAGGTGCAAGTGATGAGGAGATGCAGAAGCAGCAGCA…	Chr4A	5e-90	335	0.99	173	5588718	2	1	chr4	1e-10	71	0.86	80	1196834	1	Q0IIR7	Immunoglobulin - Xenopus tropicalis (Western	0	129	0.53	14	7.04498	7.32304	7.13181	7.12939	6.96811	6.45708	6.73511	6.69773	6.55901	6.35137	6.54718	7.23374	6.45331	7.30009	7.36004	6.71714	7.15122	6.77778	6.61674	6.67856
sex-biased only in common whitethroat gene nr61	SB02030B1D04.f1_at	CK316385	SB02030B1D04.f1	Facioscapulohumeral muscular dystrophy,	TC209654	single-end EST, http: titan.biotec.uiuc.edu cgi-bin ESTWebsite estima_start?seqSet=songbird	mRNA	GGTTTACTTCTGGTATCATTCCTCTTAAATTATTGTAATAATCACCCTGCTGGTTGCNNNCCCTCCCTGAGTCCAGCTGCCCTTTGTCCCCAGCAGAGGCACACGGGAGCGCTGGGCTCTGTTTGCTCTCTCTGCTGAGGCAAAGTTTGGCTTTGCAGTTTCAGGTTTGTGCCAAAGAGTTGCTGTGCCACCACTCTTCTGTGGTGACAGCAAGACTCTTTTTTTTTTTTAAATCTTGCTTATTTCTTAAGAAGGAACCTCCTGGTGTCTCTTCCACTCTTTGTTAGAAGACACATCAGTATAGGGGGGTTTAATAGCTGAGTGTGGGTCAACTTGTCTCTTTTCTGTTGAATATTTATGCTATTTTTCAAATAAGTGCCAATAAATGGAAAAATAAAT…	Chr4A	1e-123	446	1	225	7104889	2	1	chr4	7e-09	65	0.86	87	4101650	0	\N	\N	\N	\N	\N	0	7.96342	8.44394	8.24469	8.38864	8.07894	7.0484	7.4545	7.20721	7.40412	7.0669	7.44222	8.12982	8.205	8.70342	8.30449	7.98769	8.34973	7.31965	7.3503	7.16278
sex-biased only in common whitethroat gene nr62	PTA_05.4194.C1.C4746_at	DV950179	PTA_05.4194.C1.Contig4746	Aldehyde dehydrogenase family 7 member A	TC209672	contig from multiple zebra finch brain ESTs, http: titan.biotec.uiuc.edu cgi-bin ESTWebsite estima_start?seqSet=songbird	mRNA	GTTAACATCCCAACCAGTGGAGCTGAGATTGGAGGTGCTTTTGGTGGTGAAAAGCACACTGGTGGGGGAAGAGAATCTGGAAGTGATTCATGGAAACTTTATATGAGACGGTCTACTTGTACAATCAACTACAGCAAAGATTTGCCTTTGGCTCAAGGAATCAAGTTTCAGTAACAATCTTGTGAATGTCTGCGCTATGAACCATCCTAGAATTTCTGGATCAAGGAGCTCCTAGGCATCATGGGGATAAAAATTAATTATTTGAAGCCGGTTCTGTCAGAACATCAGCTACTCTTAAACTCCTTCACTTTCTATGTTCTAATTTAGTCTTCAAATGAGAAGTCTGTAGTCTTTGGGAAGAAGGGAGGGTGACTAAAACTAACCACCTTGGGTTCAGGT…	ChrZ	0.0	831	1	419	26847910	1	1	chrZ	3e-24	117	0.95	71	72319395	1	Q66J16	MGC83352 protein - Xenopus laevis (African	0	119	0.98	30	4.64033	4.66896	4.64638	4.52024	4.60378	5.06693	4.80571	4.93988	4.77323	4.86188	4.73398	4.52026	4.79913	4.5863	4.61708	4.56982	4.50553	4.75065	4.75864	4.58081
sex-biased only in common whitethroat gene nr63	PTA_05.6288.C1.C6880_at	CK304668	PTA_05.6288.C1.Contig6880	Non-kinase Cdc42 effector protein SPEC2,	TC210151	contig from multiple zebra finch brain ESTs, http: titan.biotec.uiuc.edu cgi-bin ESTWebsite estima_start?seqSet=songbird	mRNA	AACTTCGTTCACACAGCTCATGTAGGATCTGGAGACGTATTCAGTGGAATGAATTCAGTCAGCTCAATTCAGAATCAGATGCAATCCAAGGGAGGCTATGGAGGTGGCATATCTGCAAATGTTCAAATGCAGCTCGTAGATACAAAGGCAGGATAACCTTGGGGATAACTTTCCTGTTTATGTGAGTTCCTGTATCTTCTTTCCTGTGTCCTCTCTTTTGCCTTGGTGACTGCTTTCTGTGCTCATGACAAGAGAAGTGATGGCTCATTGTTCACCCTTCGTGATTAGTCCAGTGAAAAGTTGCTGTTCTGCTCTGATGATGCCACTTACCAGATTGGTCCGACTGTGCCTTTCAGTGGCATGCACACATTGGCCTGTACCAGTATCACGGACATAGAG…	ChrZ	1e-171	605	0.99	309	6064533	1	1	chrZ	9e-61	238	0.88	231	44042723	1	A6QLJ4	CDC42 small effector protein 2 - Bos taurus	0	101	0.94	8	8.13584	7.86711	8.00121	7.92377	8.0779	8.25192	8.02541	8.12856	8.28942	8.49779	8.34446	7.97402	8.14358	7.623	7.75155	7.62207	7.85856	8.30788	8.3277	8.48452
sex-biased only in common whitethroat gene nr64	SB03050B1B03.f1_at	DV961475	SB03050B1B03.f1	S-phase kinase-associated protein 2 (F-b	TC210223	single-end EST, http: titan.biotec.uiuc.edu cgi-bin ESTWebsite estima_start?seqSet=songbird	mRNA	AGGGACTGACTCTGTGTGACCTCTTTTCAGATGTGAAAACACTGGTGGAGAGATGTCCTTTGCTTGTCCATTTAGATCTCAGTGACAGCATGATGTTAAAGCCCGAGTGCTTCCAGTATTTTAAACAACTTGTGTTCCTACAACACCTGTGCCTTAGCCGATGTTACCAGATATCATCTGCTGCTTTAGTAGAGCTTGGTGAAATTCGAACACTGAAGACTCTTCAGGTATTTGGAATAGTGTCTGATAGCTCCCTGCAGCTCCTCGAGGAAGCACTACCTGATATGAAGATCAATGGTTCACACTTAACCAGCATTGCAAGGCCAACTGTTGGCAATAAAAAGAGCCATGAGATTTGGGGCATCAAATGCAGATTGACACTGAGAAATCCTAGTTTCT…	ChrZ	1e-152	541	0.97	300	41682372	1	1	chrZ	1e-56	224	0.89	193	10336763	1	Q5ZM99	Putative uncharacterized protein - Gallus	0	218	0.86	20	6.67532	6.68444	6.57195	6.46641	6.66592	6.90306	6.65189	6.64967	6.73934	6.83534	6.83799	6.5289	6.5958	6.54555	6.73694	6.57705	6.57483	6.82396	6.82336	6.80925
sex-biased only in common whitethroat gene nr65	SB02005B1H06.f1_at	CK310264	SB02005B1H06.f1	TC210311	TC210311	single-end EST, http: titan.biotec.uiuc.edu cgi-bin ESTWebsite estima_start?seqSet=songbird	mRNA	GTATGGTTCCGTTATCTTGTCAAGCAATCTGTAAAACCAAATCTTCAGATTTTCTATTTGGTGTCAACTGTTCTGTAGTGAAAAAATGGCTTTGTCTTGTAATTGGCAATGAAATAATAATGCTTGGGAAAACATTCAGATGCTTCTAATGGGGAAAACTGCCGATTTTCACACAGTGCTTTTGCTATGCATGGTATTAAGTTGGGAAAGTGAATCCTGATACTTGGTTTTTTCAGGGTCACTTTAGAAACGGGCAGCTCAAAGCATAATGCCTCCCATGGGACAAGGTCACAAGTGCAACATTTTATGTAGAGTCATGTTCTGTTTACTGCA	ChrZ	0.0	644	0.99	333	51959668	1	1	chrZ	1e-102	375	0.93	275	21070639	1	\N	\N	\N	\N	\N	0	10.8642	10.431	10.4627	10.6293	10.6085	11.1381	10.7511	11.0039	10.9744	11.0113	11.1447	10.6441	10.4439	10.3703	10.6404	10.1509	10.5605	11.0837	10.9798	11.1257
sex-biased only in common whitethroat gene nr66	PTA_05.509.C1.C661_at	DV946784	PTA_05.509.C1.Contig661	Transcription initiation factor TFIID su	TC211374	contig from multiple zebra finch brain ESTs, http: titan.biotec.uiuc.edu cgi-bin ESTWebsite estima_start?seqSet=songbird	mRNA	GGACGCCAAGATCTACTCGAGCCACGCCAAGAAGTCGAGCGTGGACGCGGACGACGTGCGCCTGGCGATCCAGTGCCGCACGGACCAGTCCTTCACATCGCCCCCGCCGCGGGACTTCCTGCTGGACATTGCCCGCCAGAAGAACCAGACGCCGCTGCCGCTGATCAAGCCGTACTCGGGCCCGCGGCTGCCGCCCGACAGGTACTGCCTGACCGCCCCCAACTACCGCCTGAAATCCCTGCAGAAGAAGGTCTCCTCCACAGCAGGCAGGATCACAGTCCCTCGCCTGAGCGTGGGCGCCGTGAGCAGCAGGCCCAGCACTCCCACTTTGGGCACCCCCTCAGCCCAGACCGTGTCGGTGTCGGCCAAGGTGGGAGCGCCGGTGTCGCTGGCGGGGCA…	Chr4A	7e-53	212	0.98	115	5512652	1	1	chr4	1e-32	145	0.88	137	1272405	1	A8E5M6	TAF9 RNA polymerase II, TATA box binding	0	338	0.87	30	8.40728	8.52693	8.11666	8.34196	8.26655	8.41909	8.91397	8.38192	8.62838	8.27815	8.56984	8.37524	8.06792	8.39082	8.39214	8.34305	8.21188	8.52621	8.68228	8.5581
sex-biased only in common whitethroat gene nr67	0063P0023Z_B02.x0_at	DV580019	0063P0023Z_B02.x0	http://genome-www4.stanford.edu/cgi-bin/SMD/source/sourceResult?choice=Gene&option=Name&criteria=	TC213055	x-end read, zebra finch brain cDNA clone, http: songbirdtranscriptome.net	mRNA	GGGTCTCTTCCAGTGAATGCTGAATCCTGTTGGCCCAAAGATGTGGGAATTGTGGCACTGGAAATATATTTTCCCTCTCAGTATGTTGACCAGACAGAGCTGGAGAAGTATGATGGCGTGGATGCTGGGAAGTACACCATTGGGCTAGGCCAGGCAAGGATGGGGTTCTGCTCTGACCGTGAGGATATCAATTCCCTCTGCTTGACCGTGGTTCAGAAGCTCATGGAGAGGAATAACCTTTCCTATGATTGTATTGGGAGATTAGAAGTTGGAACGGAGACCATAATTGACAAGTCAAAATCTGTGAAGACTGTCCTGATGCAGCTTTTTGAAGAGTCTGGTAATACAGACGTAGAAGGAATTGACACCACCAATGCATGCTATGGAGGCACTGCTGCT…	ChrZ	0.0	833	0.98	444	44303892	1	1	chrZ	1e-160	569	0.91	443	13073979	1	P23228	Hydroxymethylglutaryl-CoA synthase, cytoplasmic	0	371	0.96	30	9.0548	8.55484	8.8256	8.80993	8.63257	8.90618	9.28009	8.77556	8.81932	9.10578	9.06769	8.61549	8.83015	8.37251	8.91446	8.52214	8.70507	9.18178	8.99835	9.54584
sex-biased only in common whitethroat gene nr68	SB03034B1C09.f1_at	DV956066	SB03034B1C09.f1	TC213403	TC213403	single-end EST, http: titan.biotec.uiuc.edu cgi-bin ESTWebsite estima_start?seqSet=songbird	mRNA	ACATTTTTGTGGGAGCTTCCTTCGCTGTTGTGCAGCAGAAACTTCTCAGTTCATTTTTACTCCCACTGTATTATAGTTTAACAAAAAATTGTTTATATCTTGAAAAAAAAAAAACCTTTCTGTTTAAAAAAAATAAACAAGTGAATGTTGGAAATTAGTCTGTTAATGTTCTTAATAAAGTGTTCTTGGAGTTTAACCTAGCAGCGGATGGCTTTCTTTAGCTTAGCCCAGTTTCCAGGAAAGCATTGTTTTTCCAGGCTGTAAAAGTGGCAGAATCTCCTGGATATATAATTTATTCTGTTGAAGAAAAAAAAAAAAAAAAAGAAAAAAAAGCATGCAGTATCTATGACCTATCTGCAGGAGGAGTTTTTGTAAATGTAGATTTTGATGTATTAGGTC…	ChrZ	2e-92	343	1	173	42127249	1	1	chrZ	3e-85	319	0.98	173	10818970	2	\N	\N	\N	\N	\N	0	8.50718	8.50779	7.94596	8.60809	8.62479	9.13906	8.65529	8.86511	8.71877	8.63419	9.12846	8.31351	7.82084	7.96242	8.51356	8.15734	8.1359	8.65558	8.48369	9.17083
sex-biased only in common whitethroat gene nr69	SB02045B1G11.f1_at	CK308137	SB02045B1G11.f1	Neuroendocrine convertase 1 precursor (N	TC214112	single-end EST, http: titan.biotec.uiuc.edu cgi-bin ESTWebsite estima_start?seqSet=songbird	mRNA	GATCATGATCCCTTTCCTAGATATGACCCAACAAATGAAAACAAGCATGGGACACGGTGTGCAGGAGAAATTGCCATGCAAGCCAACAACAGAAAATGCGGAGTTGGGGTAGCCTACAACTCCAGGGTTGGAGGTATACGAATGCTGGATGGAATAGTCACCGATGCTATTGAGGCCAGTTCCATCGGTTTCAATCCAGAACATGTGGATATTTACAGTGCAAGCTGGGGCCCCAACGACGATGGTAAAACTGTGGAGGGACCCGGGAGACTGGCACAGAAGGCTTTCGAGTATGGGATAAACCAGGGTCGAAATGGGAAAGGCTCCATTTTCGTGTGGGCTTCAGGGAACGGAGGTCGTCAGGGTGACAACTGTGACTGTGATGGTTACACTGATAGC…	ChrZ	4e-94	349	1	176	67573575	1	1	chrZ	3e-70	270	0.94	176	56031390	1	P28840	Neuroendocrine convertase 1 precursor - Rattus	0	307	0.89	30	6.083	5.76075	6.30183	6.03252	6.0212	6.22218	6.28836	5.9698	6.37637	6.21504	6.3363	5.94151	6.05438	5.85137	5.90836	5.85858	5.86743	6.47298	6.07471	6.48571
sex-biased only in common whitethroat gene nr70	PTA_05.1244.C1.C1578_at	CK306422	PTA_05.1244.C1.Contig1578	COUP transcription factor 1 (COUP-TF1) (	TC214173	contig from multiple zebra finch brain ESTs, http: titan.biotec.uiuc.edu cgi-bin ESTWebsite estima_start?seqSet=songbird	mRNA	TTCCACGAATGTTTGGCTATTCGGTTCAGCGAGGAAGAATGCCGCCCACCCAACCCAACCCCGGCCAGTACGCCCTGACCAACGGCGACCCTCTGAATGGGCACTGCTATCTCTCGGGATACATCTCCCTCCTGCTGCGGGCCGAGCCCTACCCCACCTCCCGCTACGGCAGCCAGTGCATGCAGCCCAACAACATCATGGGCATCGAGAACATCTGCGAGCTGGCTGCCCGTCTGCTCTTCAGCGCCGTCGAGTGGGCCCGCAATATTCCCTTCTTCCCCGACCTGCAGATCACCGACCAGGTGGCCTTGCTGCGGCTCACCTGGAGCGAGCTCTTCGTCCTCAATGCTGCCCAGTGTTCCATGCCCCTCCATGTGGCCCCGCTCCTGGCCGCCGCCG…	ChrZ	0.0	967	0.99	500	14116708	3	1	chr10	1e-160	567	0.91	438	17661445	2	A6X948	Nuclear receptor subfamily 2, group F, member 1	0	367	0.99	30	6.14007	6.13939	6.26503	6.05455	6.01257	6.42698	6.32311	6.67717	6.58042	6.33963	6.30629	6.0527	6.36125	6.25444	6.22509	6.35795	6.29716	6.28419	6.57383	6.3871
sex-biased only in common whitethroat gene nr71	0063P0009Z_A07.x0_at	DV579822	0063P0009Z_A07.x0	http://genome-www4.stanford.edu/cgi-bin/SMD/source/sourceResult?choice=Gene&option=Name&criteria=	TC214553	x-end read, zebra finch brain cDNA clone, http: songbirdtranscriptome.net	mRNA	GCAGACGATTATCATCCTCTAGAGAATAAGAAGAAAATGGAAAAAGGGATACCACTAAATGATGAGGATTCCTTGGCTTTGTGCATTGCATGATATACTAAGGAGAGAAGACACATCTAGACAAGATACAATTCTGGCTTGTTCTGCACTGAAGAAGATGTACAGGTGTGTGTTAAGTGGTGGAACATCTGCAATTGAAAGCAACCAGACAGAGCAACCAGGAGACAACCCAGCACTGAAGATCCTCTTTGTTCATTTGGATGGACCTAAGGACATCATTGCTGGCCGCCTGGAGAAGCGGAGAGGTCATTTTATGCCACGTGAACTTCTCCAGTCTCAGTTTGATACTCTAGAGCCACCCAGTGCACCAGAAAACTTCATTACTGTCAGTATAGAAAA…	ChrZ	0.0	712	1	359	52813154	2	1	chrZ	2e-52	210	0.82	354	39445463	1	Q32PY9	Probable gluconokinase - Rattus norvegicus (Rat)	0	139	0.56	30	7.25256	6.87128	6.37585	7.04361	6.3355	7.16758	6.98506	7.28813	7.09155	7.22365	7.32263	6.74967	6.60657	6.74678	6.96523	6.93856	6.77569	7.34812	7.2166	7.51021
sex-biased only in common whitethroat gene nr72	PTA_05.1841.C1.C2277_at	DV950636	PTA_05.1841.C1.Contig2277	Synaptotagmin-4 (Synaptotagmin IV) (SytI	TC216001	contig from multiple zebra finch brain ESTs, http: titan.biotec.uiuc.edu cgi-bin ESTWebsite estima_start?seqSet=songbird	mRNA	AATGCAGGGCTCTACAGATCTTGAAAATTCATCTCCTAAGCACTTTGCAGAAAGGAAGAAAGATTCGGTATCCCCTGATAGCCTAAAATCCATCACTTCTCTGTCATCTGAAGATAAACAAGACAAGCTAGGAACTCTCTTTTTCTCCTTAGAGTACAACTTTGAGAAAAAAGCATTTGTAGTGAACATCAAAGAAGCTCGTGGGCTGCCAGCAATGGATGAACAGTCAATGACTTCTGATCCCTACATCAAAATGACAATCCTGCCTGAGAAAAAGCACAAGGTGAAAACTAGAGTGCTGAGAAAAACCTTGGATCCAGCTTTCGATGAGACTTTCACATTTTATGGGATCCCCTACAGCCAAATTCAGGACTTAACACTTCACTTCATGGTCTTGAG…	ChrZ	0.0	1025	1	517	34158409	1	1	chrZ	1e-159	565	0.88	517	3178254	1	Q2XQH1	Synaptotagmin IV - Poephila guttata (Zebra	0	385	0.99	30	5.3851	5.56537	5.57332	5.64549	5.51232	5.67739	5.7955	5.87377	6.18361	5.45529	5.78139	5.647	5.62465	5.66096	5.3975	5.568	5.61316	5.88848	6.09588	5.75329
sex-biased only in common whitethroat gene nr73	SB02018A1A07.f1_at	CK303552	SB02018A1A07.f1	Bcl11b protein {Mus musculus;} , p	TC216090	single-end EST, http: titan.biotec.uiuc.edu cgi-bin ESTWebsite estima_start?seqSet=songbird	mRNA	ATACGTAGCACTGACAATGTCGCTGAAGATAGAGGCCTTTTCTAGATGGATTTCAGCACTAAAGTTATGGCAACAAAAAAGACATGGATGCAGAAGGCTGCTACACTCAAAACCCAGAAATGTTCTTAATTGTGCATTACTATAGAATAGTTTCTTCTTGTTAAAAGCTATGGCAACATAATGATGCCAGTTTGTCACTTTCTGGAGTGTTTTCCCCTCCCTCTTCCCCTCCTGTGACTCTTCCCAGAGACAATAAAAGTACATCTTGAGCATTTTAATATTATTTTCAAACCTCAGAGGAGCCAAATGCCATATATTTTTTTCTTTTAAAACCACAAAATCATAAATTTGAATTTAGGACATCTATTTAAGTCCATATTTGCTGTAGTTGATTGCTAA…	Chr5	0.0	850	0.98	454	48959196	1	1	chr5	2e-49	200	0.84	304	50270940	1	\N	\N	\N	\N	\N	0	5.25879	5.13064	5.07048	5.08492	5.18109	5.61693	5.17117	4.94486	4.97565	4.92126	5.90718	4.81614	4.89435	4.63961	5.25254	4.9277	5.15328	5.62015	5.81486	5.60356
sex-biased only in common whitethroat gene nr74	SB010025000C05_at	CK235916	SB010025000C05	Small conductance calcium-activated pota	TC216480	single-end EST, http: titan.biotec.uiuc.edu cgi-bin ESTWebsite estima_start?seqSet=songbird	mRNA	GCGTCCGACACATTCACTTGGACAGCCCGGCTCGCCTTTTCTTATGCTCCATCCACAACAACAGCTGATGTGGATATTATTTTATCTATACCAATGTTCTTAAGACTTTATCTTATTGCCAGAGTTATGCTTTTGCATAGCAAACTTTTCACTGATGCCTCATCTAGAAGCATTGGAGCATTAAATAAGATAAACTTCAATACCCGTTTTGTTATGAAGACTCTAATGACAATATGTCCAGGAACTGTACTGTTGGTTTTTAGTATCTCATTATGGATAATTGCTGCATGGACTGTCCGAGCTTGTGAAAGATACCATGATCAACAGGATGTTACTAGCAATTTCCTTGGAGCAATGTGGTTGATTTCAATAACTTTTCTATCCATTGGATATGGGGAT…	ChrZ	1e-170	603	1	304	27372152	1	1	chrZ	4e-66	256	0.96	153	71413773	1	P70604	Small conductance calcium-activated potassium	0	313	1	30	7.70468	7.31529	7.19093	6.87313	7.27195	7.68653	7.56965	7.61723	7.76578	7.06462	7.91632	7.7179	7.26939	7.14142	7.51765	7.17168	7.13583	7.8739	7.5535	8.13735
sex-biased only in common whitethroat gene nr75	SB03008A1D03.f1_at	DV947410	SB03008A1D03.f1	MGC68513 protein, partial (11%)	TC216732	single-end EST, http: titan.biotec.uiuc.edu cgi-bin ESTWebsite estima_start?seqSet=songbird	mRNA	GAAAAGTATCGTTCCACCATAAATGTGTCATTAAGGGACTGCGGAGTCTGTAACAGCACTGCTGAAGCCCTGAGTACTAGAGGCCTACACTGTAAGCTGAAAAACTTCTTGCAGAACATTTAGGTAGCAGTGGACACTAACTATTGTCTTGGTGCTAATATGGCAGTTTTCAGGGAGGTAAAACTACTAGGATTACTTTCCTATTAATGTGGCTTGGCACACAAATGAAACAAGCAGTTAGGGTTCTTGCTTATATCTCAGTGAATCCCTGATTTGCTCAGTTTGTTTTGTCACTTAGTGTACTGGGGGATGTTTCCAGCATTCTAGAAAACAAAAGCACCAAAATGGCTTCACTCCATGCCTAGGCTCCTTGTGAACAGATGCACAACCTCTGTGCCA…	ChrZ	0.0	961	0.98	517	43015312	1	1	chr13	0.45	40	1	20	18239374	0	\N	\N	\N	\N	\N	0	4.80473	4.57727	4.66001	4.59412	4.76839	5.02631	5.14753	5.27231	4.8768	4.81753	5.05479	4.80706	4.80623	4.59831	4.65044	4.84857	4.67878	4.73405	4.82436	4.88492
sex-biased only in common whitethroat gene nr76	PTA_05.674.C1.C872_at	CK302654	PTA_05.674.C1.Contig872	HDC17826, partial (6%)	TC217028	contig from multiple zebra finch brain ESTs, http: titan.biotec.uiuc.edu cgi-bin ESTWebsite estima_start?seqSet=songbird	mRNA	TCCTCCAGTGTAGATTTCTCTTAATTCCATTTTGTGTGTCATGTTAAACTATCGTTGTGGCTTCTTTTCTAAAGACAGAAACTGTGGAATTAAGGTGACTTAATTTTTTTATAAGAAACGTCTTATTTGTAAAAGTCCTTTCACTGTAACGGGCACGTGAATATTGTGTAGGAGGAAGCGCTAGGACAGGTTACCCCTAAACAACATATACTTATACATGCTATTGGAAACAATTGTTTAAAAAACGTAGTTAGGTTTCCATTTAGGTCATCATGTCTGTTGCATGGGAGAAAGTTGGAATATTGGCATAGAGTTGCATGATGTGTAAGATTTTGTGCATTAATCATCGTTGGATTCTGTGCTCCAAAACGGAATTAGTTCTGTACAGGCAGCTTTCTG…	ChrUn	0.0	957	0.97	525	99812403	2	2	chr4	0	777	0.93	520	4764687	1	\N	\N	\N	\N	\N	0	8.26855	8.27194	8.54343	8.0988	8.64242	8.15148	7.99002	8.79854	8.60094	9.00391	8.94327	7.97002	7.64344	7.45263	8.02439	7.80244	7.59004	8.03793	8.12609	8.87019
sex-biased only in common whitethroat gene nr77	SB03031B2D04.f1_at	DV955231	SB03031B2D04.f1	TC217198	TC217198	single-end EST, http: titan.biotec.uiuc.edu cgi-bin ESTWebsite estima_start?seqSet=songbird	mRNA	GAGATCAATCACTGCCTTTATCAGGGAAACAGGAAAGCTCCTTCTTTCCAGTACTTCAAAACAACAATGCTGCATCTTCCTGCTTCTCTCACACACATTGCAAGCAGTTTCCTGAGCATCCAGGATAGCAAACTGGTGTCTCCCCAAAGGACACACCTCTCAACCTGTTGAGCACTTCTTGGCTCTGCAGTATGGCTGCTTACCATTACCTGGGTCTTACTTCTCTAGTGAGAAACAAAAAAGCACCTATGAAATGCTGCAGAGAAGGGCAGACAAAGAACATGGCCAATTATCATCATTTGTAATTCTCTATTCTATTGTAAATATGTCGTGTACATATGTGGATGTTTTTTCATTATTTACTGTCTTTATGGATATTGTGTTAAATGAGACGCTCTT…	ChrZ	0.0	1118	0.99	568	3959766	1	1	chrZ	1e-143	511	0.88	510	52832851	1	\N	\N	\N	\N	\N	0	7.98541	7.94619	7.94306	7.95703	7.94273	8.25173	8.17841	8.57996	8.00708	8.07268	8.13183	8.06569	7.98284	7.68181	7.97397	7.61624	8.05354	8.21323	8.31052	8.27757
sex-biased only in common whitethroat gene nr78	0065P0004Z_D06.x0_at		0065P0004Z_D06.x0	http://genome-www4.stanford.edu/cgi-bin/SMD/source/sourceResult?choice=Gene&option=Name&criteria=	TC217425	x-end read, zebra finch brain cDNA clone, http: songbirdtranscriptome.net	mRNA	AAAGCCTAGATCAGCTCTGCAGTCGCCATTTAGGCAGCAGCAGGGGCAGAGGCTGGAGCCGGTGCGCCCGTAGAGGCAGAAGGAGGGAGGCTGCGGTCCAGGAGCATCATCCGCGACCCAGGTTTTCCCCCTAGCTGAGCAAGTGACACACAGAGAAACATGCCTGAGCAAAGCAACGATTATAGGGTAGTTGTGTTTGGAGCTGGAGGCGTGGGGAAAAGCTCTTTGGTCTTAAGATTTGTGAAGGGCACTTTCAGAGAGAGCTACATCCCCACCATTGAAGACACCTACCGGCAGGTGATCAGCTGTGATAAGAGCATATGCACTTTGCAGATCACTGACACTACAGGGAGCCATCAATTTCCAGCCATGCAACGTCTCTCTATTTCTAAAGGACAT…	ChrZ	0.0	678	0.99	346	6756366	2	1	chrZ	1e-139	500	0.93	344	43163103	1	Q6GM41	MGC83985 protein - Xenopus laevis (African	0	204	1	30	5.97797	6.08977	6.27031	6.22086	6.16207	6.07577	6.10185	6.11036	6.50524	6.17664	6.40886	6.12717	6.09639	6.1707	5.90314	6.0984	5.78209	6.36671	6.17562	6.74545
sex-biased only in common whitethroat gene nr79	PTA_05.6731.C1.C7310_at	CK311189	PTA_05.6731.C1.Contig7310	Ribosomal protein L31, partial (22%)	TC218325	contig from multiple zebra finch brain ESTs, http: titan.biotec.uiuc.edu cgi-bin ESTWebsite estima_start?seqSet=songbird	mRNA	GGTTCATTTTTACATGCCTTTCTGGAAGCAGGACTTGGATTATGACCATCCTTCCTCGTGCAAAGCAGTGTCATGAGTTCTTCAAGGGAACAGTGCTACAAAAGGAGCAACATGAGAGGTTCTCCTATACACTTATCTTTTAATCATTTCTAGGGGAGGAGTGGAGGCTGGGTGCCTGGCTGGCTCTGGAAATGATGTTTGCTCCACGAGATGTTGGAAAAAATGCCAAGCAGAAAACAACCCACCTAACAGGTATTTTACCTGCTGTAGGAACGAGAACACTGCTCATCAGCAGACTTGATTGACTTGTGTGCAGGAGATAAAACTAAGGAGTTAGGTGGACTCGTCTAACAGGATAATATATTTTCGTTTGTCTGTCTGTCTGGTTGGTTTTGATCT…	Chr1	0.0	1114	1	562	48016857	1	1	chr1	1e-115	418	0.86	511	181444739	1	\N	\N	\N	\N	\N	0	9.18777	9.22472	9.39069	8.95357	9.36729	8.9208	9.12476	9.70834	9.40525	9.52663	9.7476	9.01923	9.16189	9.56269	9.3129	9.03498	9.32914	9.83206	9.73795	9.4625
sex-biased only in common whitethroat gene nr80	PTA_05.4848.C1.C5403_at	DV946237	PTA_05.4848.C1.Contig5403	X-linked interleukin-1 receptor accessor	TC219634	contig from multiple zebra finch brain ESTs, http: titan.biotec.uiuc.edu cgi-bin ESTWebsite estima_start?seqSet=songbird	mRNA	ACTGCCTCTCCCATGGATTTAATGTTGAATTTTTTTCATTAATGATTAACTATTTTACACAGAACAATGGGGGGGTTTTCCTCATAAAGTATTTCAAGAAACAAAAAACAAAAACAACTGTAAATGCTGCATGATTAAAAAGTCATAAACCATTAACTAAAAGTCAGGATTGTTGCATAGACATTTGTAATGTAGGGGTATGTAATAAATTTTTGTGTGTCTGTGGGATGTTTGCAATTGCCTCTTTTTTCCATTTGTGAAAGAAATTCTTCTTGCTGCTAAGTGGTGAAATAAAACATTGGTAAAGGCAGATTTGATGCTAACTATGCCTTCAGTCTCATGAAAATAAGCTATTTTAGAATGTTCCTGTTGGCCTATTTGTAGCAATTTACTTTACTG…	Chr4A	0.0	848	0.98	448	8720803	1	1	chr4	1e-147	525	0.9	451	17316280	1	\N	\N	\N	\N	\N	0	8.81235	8.62894	8.67561	8.54684	8.54113	9.18894	9.01924	9.19216	8.99638	9.38037	9.02543	8.84845	8.80747	8.06655	8.76638	8.584	8.2605	8.75134	8.76815	9.35195
sex-biased only in common whitethroat gene nr81	SB03006A2C11.f1_at	DV946786	SB03006A2C11.f1	TC221315	TC221315	single-end EST, http: titan.biotec.uiuc.edu cgi-bin ESTWebsite estima_start?seqSet=songbird	mRNA	GCTGGCTTGCAGTGGATGTGATCTCCTTGGCATGAATTACAGACACTGTACATGTGTCCTGCTTGTGGAAGACTTGCCTTTCCAGCAGCCTGTGTCCTCCCTGCCTGTGGAGCAGCAGATAACTCACATTTGTCCTCAGCCTAAAACCAATGAAGCAGCTGACTAATTGTTTCTATTCCCAGAGTGTTAGATATTTATATTTTTTTCTTCTTCTATGAAAGGGAGAGTATTGCAGGGGGCAAATTTATTACTATTAATATTATTGTGTTCTATTATGATTGGCTCTTAATCAAGTCTGTGTTCCAGTGGATGTCAGAAAATAACAAATCGCTGAATTGTCAAATTTATATGTTGAATTTTATTCATGATCATGACTGCTGTTGTGACTAAATCTAAATT…	Chr4A	0.0	882	0.98	470	7106417	2	2	chr4	2e-12	77	0.94	51	4100190	1	\N	\N	\N	\N	\N	0	6.33303	6.2251	6.57265	6.75442	6.96389	5.61543	5.60555	5.72018	5.79642	6.02383	5.6944	6.37867	6.87369	6.43409	6.44908	6.51309	6.34316	5.74474	5.73863	5.99367
sex-biased only in common whitethroat gene nr82	SB02042A1D07.f1_at	CK306905	SB02042A1D07.f1	Hook homolog 3 (hHK3)	TC222948	single-end EST, http: titan.biotec.uiuc.edu cgi-bin ESTWebsite estima_start?seqSet=songbird	mRNA	CGTCATCCGCACATTAGATCCTAAACAGAACCAGGGTGCTGCTCCTGAGATTCAGGCACTGAAAAATCAGTTGCAGGAGCGGGACAGAATGCTTCATTCCCTGGAGAAAGAATATGAGAAAACAAAAAGTCAAAGAGAAATGGAGGAGAAATTTATCGTTAGTGCCTGGTACAACATGGGGATGACTCTGCATAAAAAAGCAGCAGAAGACAGACTGGCTAGTACAGGCTCAGGACAGTCCTTCCTGGCTAGACAAAGGCAAGCCACGAGCACAAGGAGATCTTACCCTGGTCATGTCCAGCCAGCAACAGCAAGGTAGAGAAGCCTTGCCCTTAGAAAGAAAACTGCCCTGTGATCCAGGCCACTTCTATTGCAAGTGACAGCATTCAAGGAAAATGA…	ChrZ	1e-146	521	0.99	267	3767585	1	1	chrZ	2e-98	363	0.94	239	52641473	1	Q8BUK6	Protein Hook homolog 3 - Mus musculus (Mouse)	0	205	0.96	23	7.22312	7.37815	7.85996	8.09686	7.60611	7.5939	7.48673	8.18269	8.36862	7.96742	7.65224	7.62268	7.42161	7.63679	7.56668	7.68281	7.47903	7.99219	8.35359	8.03688
sex-biased only in common whitethroat gene nr83	PTA_05.4872.C1.C5428_at		PTA_05.4872.C1.Contig5428	http://genome-www4.stanford.edu/cgi-bin/SMD/source/sourceResult?choice=Gene&option=Name&criteria=		contig from multiple zebra finch brain ESTs, http: titan.biotec.uiuc.edu cgi-bin ESTWebsite estima_start?seqSet=songbird	mRNA	GGAAAGACAGATGTGTGCCTATGAATAACCTTCCAGCGCCTTGGTTATATCAGCTGTATTTCAGGTGAATCTGTTTTACAATAAACTAGTTTTGCATTTTTAAAGACTTATATAGCGTTTTTAAATGTCTGAGGGGTTTTACTACAAACTGTACACAATATTTGTGACCTAATTTGTATCGAATTGAGCAGTCCAAACGTTCCTCC	Chr4A	1e-107	392	0.99	206	4785421	1	1	chr4	8e-10	67	0.86	74	9134802	0	\N	\N	\N	\N	\N	0	5.65336	5.52007	5.12166	5.49903	5.95945	4.4392	4.73975	4.55064	4.75768	4.44557	4.97703	5.67457	5.07695	5.48703	5.80877	5.3	5.47169	4.7508	5.53883	5.03347
sex-biased only in common whitethroat gene nr84	PTA_05.1874.C2.C2312_at	DV947112	PTA_05.1874.C2.Contig2312	PTA_05.1874.C2.Contig2312		contig from multiple zebra finch brain ESTs, http: titan.biotec.uiuc.edu cgi-bin ESTWebsite estima_start?seqSet=songbird	mRNA	AGGACGAGGAGGTAGCCACACCCTTGCCCTGTGCGCGGTTCCTCTTCCCTTCCCCCTCCTCCCCCTAACCCCTCCTCCCGCGCTTGCAGGCATCTGAGCCGAGGACCGGTGCGCGGTGCCCGGGCGCGCGGCAGGGTGCTGCTGCTGCGGGTGGGTGCAGGGACGGGGGACGGACGGGGCCTCTCTGGGTTGTGGCGCTCTCTACTGCACCATCCCCTAAACTTGTTCTGAGCCGCACCCCCACCCCTCCGGCTGCCGCGGGCCTACTGGGTTGCTGGTGTTGTCCGGACTCGCCTCGCATTCCACCACCACCCTGTCGTGTGCGCACGTAGAGAAGGACCTCTGACGGTAACTTGGCCTCAATGTGTCTCCTAACAGCATCGAAGAGGTTTCGCAGCT…	Chr9	0.43	40	1	20	4798769	0	0	chr5	0.38	40	1	20	20609536	0	\N	\N	\N	\N	\N	0	6.82411	6.88502	6.96476	6.94919	7.05051	6.66169	6.81081	6.61379	6.78564	6.71204	6.49952	6.97932	6.82329	7.19589	7.03294	7.07954	6.78857	6.69962	6.72564	6.42668
sex-biased only in common whitethroat gene nr85	SB02042A2G12.f1_at	CK307026	SB02042A2G12.f1	SB02042A2G12.f1		single-end EST, http: titan.biotec.uiuc.edu cgi-bin ESTWebsite estima_start?seqSet=songbird	mRNA	TGCTTTGCTTAAAACAGTCACCTGTTTCCTAGTACCTCAGAATTAACCAAGGGAGATCTCTGCATTTGTCAGTACTACCTGTTGTTGTTGTGGTTAAATGTAGAGAGACTGCTGGGCAAGGTGGTGAATGGAGGAAGAAAAAAAAAAAAAGTTTTAAAGAAAGGAAAAACAAATTGTGCTTAAAATCCCAGTGTGGGT	ChrZ	3e-71	272	1	137	68215998	1	1	chrZ	4e-64	248	0.97	137	54449226	1	\N	\N	\N	\N	\N	0	9.90723	10.0503	9.90546	9.4447	10.2039	10.37	10.3929	10.675	10.4418	10.2836	10.6265	9.94386	9.66961	9.92257	10.0562	10.0461	10.1164	10.6045	10.5767	10.842
sex-biased only in common whitethroat gene nr86	PTA_05.1758.C1.C2183_at	CK307876	PTA_05.1758.C1.Contig2183	PTA_05.1758.C1.Contig2183		contig from multiple zebra finch brain ESTs, http: titan.biotec.uiuc.edu cgi-bin ESTWebsite estima_start?seqSet=songbird	mRNA	TTTTTCCATCAGAGATTCCCATTCCCTCTCATTAACATCCTCAGGACATCAGCACAGCCAGCGGCCCCAGGGAATCGCTTCCAACTTTTAAGGGATGTGCACAAGGCCTCGCCCCTGCGTTGTTTCAGACAGATCAAACCAGATTTGCCTCGTGTAAGGGTTCTTCAATCCCACTGAGGATGTGATGTGAACGCACACACACTTGGTGTGGGGAAAGGAGATGCCTCTACCTGCTCACTCCCAGTGCCCTGTAATGAAAAATGCTTTTGGAGCAACACTGGAAATAAGCCATCAAAATATCTGATTAAACCTCTTAAGAAACTCTCACTAATCACCTTCTCTGCTCTTGATGGAATGTATTTATGCATTATAAATATACTTACTGTGTGTGTGTGTGCT…	Chr4A	1e-124	450	1	227	4861471	1	1	chr4	1e-66	258	0.93	178	9211813	1	\N	\N	\N	\N	\N	0	7.40133	7.52706	7.4233	6.9107	7.34492	7.75235	7.78975	7.98321	7.94109	7.7791	7.60487	6.81055	7.27294	7.77309	7.21448	6.7066	7.5572	7.53329	7.69	7.91437
sex-biased only in common whitethroat gene nr87	PTA_05.6132.C1.C6724_at	CK305443	PTA_05.6132.C1.Contig6724	PTA_05.6132.C1.Contig6724		contig from multiple zebra finch brain ESTs, http: titan.biotec.uiuc.edu cgi-bin ESTWebsite estima_start?seqSet=songbird	mRNA	GCATATTCTATTAGTTGTGTGCCCCCCCTTCATCTCCCTCTTCTCCTTCCTTTTCTTCTTTTTTCCACCCTTCCTCCTTGTGTCTTTCGCTTCATTCCTGCAGGAGAAGAGGAGAGAGGTGAAACTGAAAAAAAAAAAAAAAAACCAAACTCGGAAAGAAAGAAAGAAAAAAGGGGGAAAGGAGAGAGAGAGAAACAGGGGGGAGGGGGAAAGTCCGGAGAGAGAGAGAACGCGTTCACATCCTAATACTGTTATTATTTTAACCATTCTTGCCAATTTTTTAATTTTGGGGGTGGGCTTCTCTTCTGGGTGATGAGTTTTTACACGAAATTTTTTTTTTTAAGCAACTAAACAAACAAACAAAAAGAATCTTTTTGGGACTATTTCCACCGATTTTCT…	ChrZ	1e-167	591	0.94	358	14112610	1	1	chrZ	6e-44	182	0.94	124	57282873	1	\N	\N	\N	\N	\N	0	8.89798	8.71776	8.41099	8.71006	8.84366	9.43158	8.8112	8.99949	9.0775	9.17457	9.60217	8.78906	9.04087	8.51049	9.1273	8.89377	8.94609	9.53296	9.35159	9.72253
sex-biased only in common whitethroat gene nr88	PTA_05.3693.C1.C4247_at	DV952571	PTA_05.3693.C1.Contig4247	PTA_05.3693.C1.Contig4247		contig from multiple zebra finch brain ESTs, http: titan.biotec.uiuc.edu cgi-bin ESTWebsite estima_start?seqSet=songbird	mRNA	TGTGCATCACCTTTGCAGCTTGCATCACCATCCCCTAGTGACCTGTCTAGCCATCTCACTTGAATGTGCTGTAATTAATTTCTAACAATGTTGTTTTCCTTGCTTCTGTCAAGAAGATACATGTTAATGACTTTACTGACTATCAGTATTCAAGTGGGGTATTTTTGCCTCTTAGTTTTATCCATCTTAGTGGCTAATATGAGTTAGTCTAAATATATTTGAAGTGTATCAGAAGAGAAGCATACAGAGACCTTTTAACTTTTGTTACAAATATGGAAAAATAAAACTTTCAGAACCGATATAGCTGACAGCACAGTTAAAATCACTGATGAACTTTTTGTCTCATGTTACAGATAATGCAGATCTCAAAATGTAGGCCTTAGTTTTTGTACATTAATA…	ChrZ	0.0	1059	0.99	542	3233532	1	1	chr1	0.12	42	1	21	151437747	0	\N	\N	\N	\N	\N	0	5.62317	5.62632	5.62357	5.57601	5.45465	5.9932	5.69082	5.76029	5.94268	6.16557	6.09133	5.55532	5.70833	5.3376	5.73317	5.67831	5.5511	5.69095	5.74704	5.97182
sex-biased only in common whitethroat gene nr89	0065P0003Z_F10.y0_at		0065P0003Z_F10.y0	http://genome-www4.stanford.edu/cgi-bin/SMD/source/sourceResult?choice=Gene&option=Name&criteria=		y-end read, zebra finch brain cDNA clone, http: songbirdtranscriptome.net	mRNA	ACATATCTTCGCCTTTATCAGGGAATGATTTTACCCCACATGTAGGGGGTGAGTTGAGCCTCTGGTGGCAAACAAATATTCCCACAGCCAAGCCCCCTAGGAGCAGAAAAAGCTCTTTTGGGTCTCCAGAAATTCAAGTGTTTCCCCTCTCCATCCCTATTTAAAAGTGTCCCTTAGATCCACGGTGTTCTTGTTCCAATGACTCTAAAATAGTTTAAAATCTTCCATCCATGAAAACGGGAGAGAAATTGAGAAAGTTGGCACGGGTTCGCCATTATTTTTTTCTCCTTTTTCCTCACTGTTTCCTACGCCCTGGAGTAGAAAGGGAACTGTTGTATATGAGGTTCTGCAAGTTTTTTGGGGGGGTTGGCCAAGGTCTAGTCCAGCCTCTCTGCTGAG…	ChrZ	0.0	1023	0.97	558	12110150	1	1	chrZ	0.031	44	1	22	38791047	0	\N	\N	\N	\N	\N	0	6.27271	6.80955	6.71906	6.25971	6.65002	7.0403	6.53926	7.06031	6.86202	6.91444	6.44549	6.3014	6.66032	6.39077	6.16797	6.41385	6.41305	7.07734	6.91189	7.05033
sex-biased only in common whitethroat gene nr90	SB03021A2A03.f1_at	DV951784	SB03021A2A03.f1	SB03021A2A03.f1		single-end EST, http: titan.biotec.uiuc.edu cgi-bin ESTWebsite estima_start?seqSet=songbird	mRNA	TAGAGTTTTCTAATTCCTCCAGCATACATTTTCATTTTACTATTTAGGTATTCTAGCAATATCTGGTGTTTTCACTGGCTTCTGTGTTTTAAGTATTTTACTCCTGTGCCTCACAGGAGTAACAGTGTGAGATCTGTTTAATTCGTCTGTACAGTCCTTTTAAATAA	Chr4A	7e-87	323	0.99	167	6853482	1	1	chr4	0.53	38	1	19	31678986	0	\N	\N	\N	\N	\N	0	7.25342	7.32528	7.15906	7.27281	7.37018	7.9993	7.55252	7.41671	7.57864	7.98508	7.48693	7.36455	7.47108	6.80679	7.45569	7.32469	7.23909	7.40097	7.41522	7.82855
sex-biased only in common whitethroat gene nr91	SB03042A2G02.f1_at	DV958685	SB03042A2G02.f1	SB03042A2G02.f1		single-end EST, http: titan.biotec.uiuc.edu cgi-bin ESTWebsite estima_start?seqSet=songbird	mRNA	TACAGTGCAGCCTTTCCATAAATTGCCTGAGGAAACTTTGTGAACGCTTGATGACACAGTTACCATGCTTCTGGTTCCTGCTATGTGTATGCCCTTCACTTGTTTCTGTGGTTCTGTCTAGCCCACTTCTGTGGTGAAGTCTTTAGCTCACTTCATGTGAAAATTATGAAGATCTGAATATGCAAATGTATTAAGAAACCACTGTTTCTTTGGACATTTTGCAGCCAGGGGCTTGTGAAGCTACTGTTCATCCTAAATAAGTGCTTAAAATTAAGCAAATGAATGCTTGCAGGACCAGAGCTTAGCAAAAAAAAAAAAAATCTCATTTTTTTCAATTGCAGTATGTGCATAAGATTTCTAAACTGAGAGGTCCATAGTGTGTGCACACTTCTGAGAACA…	ChrZ	1e-171	607	1	306	21530605	1	1	chrZ	2e-16	91	0.89	82	34371606	1	\N	\N	\N	\N	\N	0	7.78895	7.76896	7.90136	7.72281	7.86271	8.05351	7.90686	8.04485	7.94732	8.11703	8.22389	7.74456	7.75474	7.68834	7.92231	7.96675	7.99018	7.98592	8.06341	8.00104
sex-biased only in common whitethroat gene nr92	PTA_05.451.C1.C597_at	DV961233	PTA_05.451.C1.Contig597	PTA_05.451.C1.Contig597		contig from multiple zebra finch brain ESTs, http: titan.biotec.uiuc.edu cgi-bin ESTWebsite estima_start?seqSet=songbird	mRNA	TGTATTTCCTCAAGATCACTCCTGTTGTACAGAATAGTGGCATTTCTGAACTTCAGTAACTTCCACCACACAAAGGCACAGCATTTTGACAGGACTCAGTAAATCATTTAAAATCACAAGGGCCATTATGCAGACTGTGTGATAAAGTTAGAGGTAGGTATTTTTCTGCAATTGGTCTTCAATTTCATTCTAGATTTTAGGTGACATAAAGCTCAAAAGGAGTTCCTAGTGCTACTCTCCCAGAGATGAGATCAACACTTATGACGACATGTTTTGATGGCACAGCTCAGAAAATTGAAGGGATTATTATTATGGAAGGACCAGGGTGATAAGTACTGTGTTATATATTAATAACTGTCAGTCAGACAAGCCAAGAAAGGTCATAATCCATTATATTAT…	Chr8	0.0	910	0.98	496	8815421	1	1	chr8	1e-29	135	0.8	395	13237691	1	\N	\N	\N	\N	\N	0	5.60663	5.48267	5.61681	5.45598	5.41328	5.88511	5.98329	5.76126	5.86879	5.65893	5.53026	5.57921	5.54614	5.8717	5.49668	5.42134	5.51362	5.89824	5.79573	5.63806
sex-biased only in common whitethroat gene nr93	SB02028B1H08.f1_at	CK316005	SB02028B1H08.f1	http://genome-www4.stanford.edu/cgi-bin/SMD/source/sourceResult?choice=Gene&option=Name&criteria=		single-end EST, http: titan.biotec.uiuc.edu cgi-bin ESTWebsite estima_start?seqSet=songbird	mRNA	TTGCATATGTTATTTGTCACGTGTGATCCCATTGGAGTGAACAAGACTACTTGGGAATTAAGGCACAGCTCATTGTGAGTAAAGGTAGCAAAATGGGCATGCCAGGTTAGAACAAACCAAACATACATTGAATGTCAATCTACTTTCATTAAACAGACCGAGGTCCTACTTAAAACTGTTGGGGATTTGTTGTCTACTTTACCTGTTCTCATATGGCCAAATTATGTTTGCAGGAAAGGACACTGAAATATGAAATATGCAAGTAGACAAATAGTACTGGAAGAATTCCATTGAGGCTCTTCCAGGTTTTGTGTCAGTATTTTCTCCAG	ChrZ	0.0	652	1	329	34165427	1	1	chrZ	7e-42	174	0.92	124	3184717	1	\N	\N	\N	\N	\N	0	5.71909	5.60683	5.61585	5.64608	5.88958	6.3185	5.79371	5.88714	6.36462	5.63667	6.18942	5.76501	5.77205	5.77898	6.06338	5.53729	5.11705	5.84557	5.95951	6.23463
sex-biased in both species gene nr1	PTA_05.1569.C1.C1965_at	DV952886	PTA_05.1569.C1.Contig1965	AL587084	AL587084	contig from multiple zebra finch brain ESTs, http: titan.biotec.uiuc.edu cgi-bin ESTWebsite estima_start?seqSet=songbird	mRNA	CAAGATGTGTCCTGTTGGTTTGATTTTACCCCACAATCCCCAGTATAGCTGTTATTTTAGAGGGGGAAAATAAAAGAAAGAAAAAAAAGTTCTGTGGGCCTTCCCCTTTCTTTCATTTCCTCCCTCCCGCCCTCTTGCTGTGGAAGACAAGCTCTTGTGGGCAGTTTCATCACTGCAGCCTTGAGCTGCAGTCTCAACTTTTAATTCTTCAATTTTTTAATAAGAATAATAAAAAGGACAGGGTTTATATTTTTGTTTGTGCAGAGGCTTTTTGTTGGTGGTGATTTTCTCTAGAAAGAGACTTTGGATGGCTCAGTGTGTCCTGGAACCTCCTTTGCATCATTAGAGGGAAAAACTATGTAGCGGTTTCTTAAATAAAAGTATAAGCTGTGTCTTGTA…	ChrZ	0.0	916	0.98	483	38032286	1	1	chrZ	4e-29	133	0.85	155	6875348	1	\N	\N	\N	\N	\N	0	8.35168	8.21744	8.18848	8.12223	8.22773	8.84483	8.60342	8.78801	8.68842	8.73018	8.7387	8.29083	8.33703	8.38183	8.57776	8.49667	8.49923	8.73521	8.63247	8.94297
sex-biased in both species gene nr2	SB02043B1G11.f1_at	CK307429	SB02043B1G11.f1	BI064762	BI064762	single-end EST, http: titan.biotec.uiuc.edu cgi-bin ESTWebsite estima_start?seqSet=songbird	mRNA	GGCTGAAACAGATTACCTCTCATTTGAAAAGCAGCGCCACAGACACTTTCATAATGTCTCCCAGAGGAGTAAGGGAAAAGAAAACAGAAAGCTAGTTTTATTTCTAATGTAGGAACAGAAAGCAGCTGCCAGAAGTTAGGTGGAGCCATGGAGAGCAGATAAAAAATATTTCACAGGATCTTCAGAGTAGTTAAGAAAATTCACATTCCAATTCAGACATCTCACAGCAACATCTCCCATGTCCCACTTTAGTTTTACTCTGGTAAGCTCTTCAGAGCAAAATGAAGGTGGAATAGTATACCTATAGAAAATAATAATTTCTATATAATTAATGGTGTTGCTGATTACAGAAACTACTCTTAAGAAAAAGGAAAATCTTCTGAACAGATTTTAAAGGCT…	ChrZ	0.0	1013	0.98	551	5013071	1	1	chrZ	2e-06	58	0.87	70	53871471	0	\N	\N	\N	\N	\N	0	6.84851	6.77154	6.84465	6.73507	6.5496	7.16071	6.8934	7.17972	7.00017	7.07078	6.7168	6.73303	6.83625	6.8187	6.81646	6.87841	6.69828	6.91791	6.98872	6.96297
sex-biased in both species gene nr3	SB02049A2E09.f1_at	CK309404	SB02049A2E09.f1	hypoth. protein FLJ3059	BI390717	single-end EST, http: titan.biotec.uiuc.edu cgi-bin ESTWebsite estima_start?seqSet=songbird	mRNA	AGAGTTCAGGGCTTAATGTGTGTACTGGAACAGGATCAAAAGCATGGTCGTATAATATTAACAAGGTTGCACATCAAGCTATTGAAGAGATACTTAAGATTGCAAAAAAGCATGGAAGTTTGAATATGCCATTGAATATGGAACTGGTACAGAAAGTAACAAATGATTACAATGAGTCTCTGCTCTACAGCCCAGAGGAACCAAAGATGTTTTTCAGTGTTCGAGAGCCTATTGTAAACAGAGTTTTCTCAAGTAGCCGTCAGCGTGGCTTCTCGTCAAAGTAAGTGTTGGCTGCAGTAGCAGACTTACTTCGTTCATTGTATCTGTCGAAGTATGAACAATCCAGGATTTTCCCTTGAAGTGTTTCAACATCCAGTTTGTGCTTTGATGACTTGAGTA…	ChrZ	1e-107	392	0.99	206	41689066	1	1	chrZ	3e-39	167	0.9	136	10345444	1	Q4G0N4	UPF0465 protein C5orf33 - Homo sapiens (Human)	0	154	0.77	15	5.76423	5.9154	5.88965	5.61197	5.88317	6.5326	5.92151	6.00578	6.58503	6.31211	6.61865	5.81191	5.8559	5.77556	5.97573	5.51966	5.64167	6.35925	6.01094	6.28528
sex-biased in both species gene nr4	PTA_05.2583.C1.C3076_at	DV956689	PTA_05.2583.C1.Contig3076	KIAA0433	BU117010	contig from multiple zebra finch brain ESTs, http: titan.biotec.uiuc.edu cgi-bin ESTWebsite estima_start?seqSet=songbird	mRNA	GGCTCATTCAAAATCCCTAGACTACCTCAATTTAGACAAAATGAGCATTAAGGAACCTGCTGATACAGAAGTGCTACAATACCAGCTCCAACACCTTACTCTTAGAGGGGATCGTATGTTTGCAAGGAATAGCACATGAGCTATCATCTCAAATTTAGAAATGGTTTCTGATCTTTTCTCTGTTGCTGCAGAAATCCACTGTTGTGCTG	ChrZ	1e-114	414	1	209	17680838	1	1	chrZ	5e-57	224	0.88	205	48879562	1	Q8VEB3	Uncharacterized protein C5orf30 homolog - Mus	0	89	0.93	6	5.64512	5.30292	5.56509	5.17201	5.48411	5.56985	5.50664	5.67965	5.52438	5.65226	5.73928	5.42694	5.32063	5.17249	5.67067	5.36109	5.0765	5.83224	5.91296	5.71809
sex-biased in both species gene nr5	PTA_05.1459.C1.C1825_at		PTA_05.1459.C1.Contig1825	http://genome-www4.stanford.edu/cgi-bin/SMD/source/sourceResult?choice=Gene&option=Name&criteria=	BU275415	contig from multiple zebra finch brain ESTs, http: titan.biotec.uiuc.edu cgi-bin ESTWebsite estima_start?seqSet=songbird	mRNA	AGCCTTCTATCTTGCCTTGTCTTAATGCTTTAAAATAACCAAACTGGAGATCTAACTACCAAACTGTTCATTATATTATTAAATACCAACTTTGGTTACAGTATAGTGTCTTTACTTTAGCTGATGGTTCTGTATCCTTGTGCTTTTTAAA	ChrZ	9e-80	299	1	151	49639132	1	1	chrZ	8e-80	299	1	151	18580645	2	\N	\N	\N	\N	\N	0	8.71826	8.5095	8.56313	8.50956	8.58462	8.78814	8.71245	8.91523	8.62188	8.65708	8.8811	8.4043	8.3284	8.15551	8.48316	8.34137	8.44353	8.6441	8.68243	8.75125
sex-biased in both species gene nr6	PTA_05.2634.C1.C3130_at	CK302758	PTA_05.2634.C1.Contig3130	BU341924	BU341924	contig from multiple zebra finch brain ESTs, http: titan.biotec.uiuc.edu cgi-bin ESTWebsite estima_start?seqSet=songbird	mRNA	GAGGCCTAACTCTTGCAGCTTATGTGTATCTTTCTGTAACTTATAGAAAAGCACCTAAGAATGTTTTATATACAAATAATTTAATTTAACATTTATGTTTAATTGAATCACCAATAGAGAATCAATTAATTATGAAATATTTGTCCCAGCCCTTCTCTCCACCTATACTTTATGTGTATATATTTCTAGATATCACTCCGTTTGTCACTTTAGGTAAAGAGGAAGATATCTACATACAAATATAAATCTCTATATTGTCACCAAATTGTGACCTGGTGTGTAGAGCTATCTTTCTCCTTTCTTTTTTCCTTTTTTTTAAAAATTTATTTAATGTGACGTCTCTGTGGAAATATTTAGTGATTCTTGTTTTGCACTTTGTTACAAGTAGTCATTGCTTTA…	ChrZ	1e-168	597	1	301	52306289	1	1	chrZ	2e-67	260	0.86	291	39993516	1	\N	\N	\N	\N	\N	0	9.81554	9.9821	10.0142	10.2837	10.1303	10.3543	10.2228	10.1908	10.3085	10.5207	10.4058	9.95472	10.1559	9.70356	10.0015	9.73918	9.96551	10.2113	10.2659	10.2448
sex-biased in both species gene nr7	PTA_05.5829.C1.C6413_at	CK312886	PTA_05.5829.C1.Contig6413	BU362487	BU362487	contig from multiple zebra finch brain ESTs, http: titan.biotec.uiuc.edu cgi-bin ESTWebsite estima_start?seqSet=songbird	mRNA	AATTTCTCCAGATTTGGCAGCTTCTGGGGTAAATCCAAAGTCACTTGTCAGAATTCAGTCCCTGAAACTGTGGCAAGCTGTCATGAGTTTTGACTGATTTCTGTTATGCACTGCATATGCAGTGAGTGCAAATGTGAATCTGTGAGGCTACTATCAAAATACTATGGTAGAGTTTTTAAACACGTTGGAAAAGTTTTAGATTAATAAACACACCAGATGTATCGAGGCAAGCTACAAGGGGCATGGCATGGCAATCTATTCAAAGAAAACAAGTCTTGCTCTGTCTGCTTGTTTTGAAAGAAGGCAGGTTCTGTCTCCAAGATTACTTTGTAAGGGAATACAGTCTATTAGCAATTAGTATTAAGTAAATGTTAATATAGAATTCTCTGTGCTGGAAGG…	ChrZ	0.0	910	1	459	62851437	1	1	chrUn_random	0.002	48	0.93	32	20917167	0	\N	\N	\N	\N	\N	0	6.27375	6.32358	6.25957	6.20609	6.26503	6.394	6.37809	6.34617	6.31153	6.62864	6.38633	6.08512	6.29329	6.07379	6.19616	6.38118	6.19012	6.55011	6.34451	6.47385
sex-biased in both species gene nr8	SB02038A2H11.f1_at	CK313695	SB02038A2H11.f1	BU373052	BU373052	single-end EST, http: titan.biotec.uiuc.edu cgi-bin ESTWebsite estima_start?seqSet=songbird	mRNA	TCACACAACAGTCCTTGGTGGTCTTTCCCAAGCACATTCAACACTATCCCTATTTAAAAACAAAACAGGGACTGCATTGAATAGTGGAACCTAATGAATTTCCTTGGTTTGAGAGAGACCCTGGAGATGAGTCCAGGTTCCATGTGTTTTAAATATAACTTTAAACCAATGCAGCTATTCTCTCAGACCAGTGCAGCTTCCTACCTTTCCTTCCATTTACATGGGAATTTAAAAATAAACCAAGCAATACATGAGCCAGTTGATGTCCTTGCAGGTGGAATATGGTTTTTTTTAATTTGAAGATTGAGATTACTCTTGTATAAGAGCTCATTGTGGGTGCAAAAGTGTGGTGCTCAAACTATGGCTCTTCTGCCGGCTTGTTAAATGCAATTAAGTATT…	ChrZ	0.0	1037	0.98	547	38135593	1	1	chr3	0.031	44	1	22	35840819	0	\N	\N	\N	\N	\N	0	5.98904	5.96833	6.10969	6.20762	5.89192	6.4452	6.03418	6.46937	6.0212	6.49785	6.58407	6.22614	5.96375	5.70253	6.29837	6.00299	5.89819	6.16656	6.149	6.69838
sex-biased in both species gene nr9	SB02006B1D02.f1_s_at	CK310538	SB02006B1D02.f1	Deoxyuridine 5'-triphosphate nucleotidoh	BU395616	single-end EST, http: titan.biotec.uiuc.edu cgi-bin ESTWebsite estima_start?seqSet=songbird	mRNA	GAGCTTTTATGTGGCTTTTGCACACCTCCATTCAGTTATGACATCTAACCTGTGTGTTTGTTTACTCTCCACACCAACTTGCTGACTGTATTCCATATATTAACATTTTATAAGTCACAGAACATACAACTCTGTGGTAAACTAAAGCAAGCATATTATTAAGATTATGGTCAAACTAAAACTGATACATATGTATGTGCGTTCGTTCATATGTTCAGATTTAACTGGAAATTTGTATGTGTGCTACTGGACATTACAAAATA	ChrZ	1e-146	521	1	263	23202216	1	1	chrZ	2e-17	93	0.91	71	73944576	1	\N	\N	\N	\N	\N	0	7.44174	7.54072	7.17546	7.77182	7.4416	8.2643	8.0522	8.19678	7.99034	8.07621	8.06433	7.51113	7.4358	7.12458	7.39964	7.49909	7.54319	7.9383	7.93158	7.97523
sex-biased in both species gene nr10	PTA_05.743.C4.C967_s_at		PTA_05.743.C4.Contig967	http://genome-www4.stanford.edu/cgi-bin/SMD/source/sourceResult?choice=Gene&option=Name&criteria=	BU402041	contig from multiple zebra finch brain ESTs, http: titan.biotec.uiuc.edu cgi-bin ESTWebsite estima_start?seqSet=songbird	mRNA	AAAATAGACCGACTTTCTTCTCTCGGATTGTCTTTGTCTTGCTTTGTTCTGCTTGAATCAGCTGCGGGGCTGTTGGTGCAGTGTATCTCTTTGTTAGAAATCAGCACCAATTTGATTAACAGTGTAAACAATTAGCAGCCCTGCTTCTTTTGATGGGCTAATGTT	ChrZ	4e-88	327	1	165	31605771	1	1	chr20	0.13	40	1	20	12251639	0	\N	\N	\N	\N	\N	0	7.06903	6.56643	6.76129	6.63134	7.18221	7.70851	7.04891	7.40307	7.25774	7.81943	7.3615	6.84995	7.34195	6.4715	7.26863	7.30908	7.22001	7.37328	7.41051	7.72606
sex-biased in both species gene nr11	SB02023A1A07.f1_at	CK304248	SB02023A1A07.f1	Protein C9orf72	BU435507	single-end EST, http: titan.biotec.uiuc.edu cgi-bin ESTWebsite estima_start?seqSet=songbird	mRNA	TTACTGGGATAATATTCTTGGCCCCCGAGTGCGGCACATCTGGGCTCCAAAGACAGAACAGGTACATCTCAGTGATGGTGAAATAACTTTTCTTGCTAACCACACCCTGAATGGAGAAATACTTCGGAATGCAGAAAGTGGTGCAATAGATGTGAAGTTCTTTGTTTTGGCTGAAAAAAGAGTAATCATTGTGTCATTAATCTTTGATGGAAACTGGAACGGAGACAGAAGCACATATGGACTATCAATTATACTTCCACAAAGCGAACTTGGTTTCTACCTGCCACTTCACAGAGTGTGCGTGGATAGGTTAACACATATTATAAGGAAAGGAAGGATATGGATGCATAAGGAGAGGCAAGAACATTTCCAGAAGATTGTCTTGGAAGGCACAGAAAG…	ChrZ	0.0	700	1	353	29422932	1	1	chrZ	1e-149	533	0.94	353	67025065	1	A6QR41	LOC506309 protein - Bos taurus (Bovine)	0	380	0.93	16	6.41159	6.45819	6.48032	6.36532	6.5871	6.7376	6.77756	6.58077	6.97759	6.73417	6.69554	6.49163	6.41802	6.68375	6.27347	6.19979	6.51414	6.95601	6.66363	7.16847
sex-biased in both species gene nr12	SB02005A2E10.f1_s_at	CK310291	SB02005A2E10.f1	http://genome-www4.stanford.edu/cgi-bin/SMD/source/sourceResult?choice=Gene&option=Name&criteria=	BU491040	single-end EST, http: titan.biotec.uiuc.edu cgi-bin ESTWebsite estima_start?seqSet=songbird	mRNA	AACGATCATGAACCAAGAAAAGCTTGCTAAGCTCCAGGCCCAAGTGCGCATTGGTGGCAAGGGTACTGCCCGCAGAAAGAAGAAGGTTATCCATAGAACAGCTACAGCAGATGACAAGAAACTTCAGTTTTCTTTGAAGAAACTGGGTGTCAACAATATTTCTGGAATCGAAGAGGTAAATATGTTCACCAGCCAAGGAACAGTCATTCACTTCAATAACCCCAAAGTTCAGGCATCCCTGGCTGCTAACACTTTCACTATCACTGGCCATGCTGAGACAAAGCAGCTGACAGAAATGCTTCCTAGCATCTTAAATCAGCTTGGAGCTGACAGTTTGACTAGCCTGAGAAGATTGGCAGAAGCC	ChrZ	1e-62	244	0.91	191	66587594	1	1	chrUn_random	2e-79	299	0.94	191	47169939	2	Q64152	Transcription factor BTF3 - Mus musculus (Mouse)	0	232	0.98	30	5.77191	5.72009	5.20008	5.84557	6.22756	3.94989	4.09744	3.67737	3.73622	3.83396	3.91024	6.0549	4.93201	5.98556	6.16682	5.51243	5.88232	3.61198	3.90396	4.10441
sex-biased in both species gene nr13	PTA_05.2081.C2.C2534_s_at		PTA_05.2081.C2.Contig2534	http://genome-www4.stanford.edu/cgi-bin/SMD/source/sourceResult?choice=Gene&option=Name&criteria=	CO504546	contig from multiple zebra finch brain ESTs, http: titan.biotec.uiuc.edu cgi-bin ESTWebsite estima_start?seqSet=songbird	mRNA	ATGCGCATGGCGGATTTCTGGCTGACCGAGAAGGACCTCATCCACAAGCTGTTCAAGGTGCTGGCGCCCCGCTTCCAGACGCACCCCGGCAGCTACACGCGGCTGCTGCAGATCCCCAACCGGGACGGGCTGGACCGCGCTAAGATGGCGGTGATCGAGCTGAAGGGGAACCCGCTCCCGCCGCTCGTCCGCCCGCGCCGCGACTCCGACAAGACGCTGCTGAACCAGCTGCTCAAGGGGTACCGGCAGGACGCGCGGCCCCGGGGCACCCCCGTCTAGCGGACACCCCGTGCCCTGGAGAAGGGAAGGTGTGGCAGGAGGGCTGGAGGGTGATGGAAGTTGCCATGGCCAGGCCTGAGTTTACTGGCTGCTTCCAGTGCTTTGAATAGAGACTCGGCA…	ChrZ	0.0	801	0.99	408	40020010	1	1	chrZ	2e-55	220	0.87	227	8639393	1	Q5I032	Putative uncharacterized protein - Xenopus	0	135	0.75	16	9.84571	9.96782	9.62417	9.83929	9.62787	10.2654	10.5331	10.0495	10.3427	10.1856	10.4671	9.96612	9.61303	9.68039	9.90041	9.47894	9.84533	10.4885	10.3107	10.3759
sex-biased in both species gene nr15	PTA_05.3662.C2.C4220_s_at		PTA_05.3662.C2.Contig4220	http://genome-www4.stanford.edu/cgi-bin/SMD/source/sourceResult?choice=Gene&option=Name&criteria=	TC186452	contig from multiple zebra finch brain ESTs, http: titan.biotec.uiuc.edu cgi-bin ESTWebsite estima_start?seqSet=songbird	mRNA	GAGAAGGGCGCGATGGCTCTGCCGGGTGGAAATAAGGATAATATCAGAGCTGGATGCAAGAAGTGTGGCTACCCTGGTCATCTGACATTTGAATGTCGAAACTTCCTCCGAGTAGATCCTCAAAGAGATATTGTTTTGGATGTTAGCAGCACTAGCAGTGAAGACAGTGAGGAAGAGGAACTACAGAGATTACAAGCCATGCGTGAAAAA	ChrZ	3e-71	272	1	137	50570269	1	1	chrZ	5e-42	174	0.91	136	19602441	1	Q28EE8	Protein SFRS12IP1 - Xenopus tropicalis (Western	0	94	0.95	10	7.30527	7.51522	7.24864	7.62372	7.57859	7.91018	7.81358	7.75442	8.06384	7.72408	8.01174	7.58158	6.97282	7.6138	7.60958	7.24109	7.62227	8.06294	7.89794	8.04135
sex-biased in both species gene nr16	PTA_05.575.C1.C744_at		PTA_05.575.C1.Contig744	http://genome-www4.stanford.edu/cgi-bin/SMD/source/sourceResult?choice=Gene&option=Name&criteria=	TC186568	contig from multiple zebra finch brain ESTs, http: titan.biotec.uiuc.edu cgi-bin ESTWebsite estima_start?seqSet=songbird	mRNA	ATAAGTCTGAGAAACCTGCGCCGGGTTGCTAGAGAATTGGGTGAAAATATGTCTGATGAAGAACTGCGGGGTATGATTGAAGAATTTGATAAGGATGGAGATGGAGAAATCAATCAAGAAGAATTTATTGCTATTATGACTGGAGATATTTAGCATTAGAAGAAAAGAAATTAACTGACCACAAAAGGGAGGAGTTGTTGGCAGCTTCCATTACAATGTTTTGTACTTTCATTTATTTTGGTAGCTGGAGTGGCGTGGAAGGTTAGTTGTCACAGGACCAAAATAATAAACGGGTTACATGCACTGATAATTCAGTACTTTGTATCATTAAATATTATCACTAGGATAATTGATGTAATATTTTAGATTAAGTAAGTAATGCTGAATTTCAGAATGTTT…	ChrZ	0.0	779	1	393	12833952	2	1	chrZ	3e-42	176	0.95	109	58574003	1	O35648	Centrin-3 - Mus musculus (Mouse)	0	98	0.98	30	9.63371	10.0057	9.59152	9.90958	9.85336	10.5074	10.2798	10.3462	10.2132	9.9482	10.3485	9.69984	9.60683	9.44957	9.62539	9.70135	9.70388	9.91855	9.81301	10.3011
sex-biased in both species gene nr17	PTA_05.3954.C1.C4499_at	DV951361	PTA_05.3954.C1.Contig4499	40S ribosomal protein S6	TC186707	contig from multiple zebra finch brain ESTs, http: titan.biotec.uiuc.edu cgi-bin ESTWebsite estima_start?seqSet=songbird	mRNA	AGAAAGCGCAAGTCTGTCCGTGGCTGCATTGTTGATGCAAACTTGAGTGTCCTGAACTTGGTCATAGTGAAAAAAGGTGAGAAAGACATTCCTGGGCTGACTGACACAACTGTGCCCCGTCGTCTTGGTCCCAAGAGGGCCAGCAGGATCCGCAAGCTGTTCAACCTCTCCAAGGAAGATGACGTTCGCCAGTATGTTGTGAGGAAGCCTCTGAATAAGGAGGGCAAGAAGCCCAGAACGAAAGCTCCCAAGATCCAACGACTGGTGACTCCCAGAGTGCTGCAGCATAAGCGCAGGCGTATTGCCCTGAAGAAGCAGCGCACTCAGAAGAACAAGGAGGAAGCTGCAGAGTATGCGAAGCTGTTGGCCAAGAGAATGAAGGAAGCCAAGGAGAAACGC…	ChrZ	2e-84	317	1	160	58227421	1	1	chrZ	9e-55	218	0.92	158	33522151	1	P47838	40S ribosomal protein S6 - Gallus gallus (Chicken)	0	233	0.89	30	10.9446	10.9286	10.6738	10.9958	10.6888	11.4716	11.5581	11.2752	11.6661	11.3525	11.5724	10.8887	10.5962	11.132	10.9537	10.8298	11.0125	11.6469	11.6538	11.5934
sex-biased in both species gene nr18	PTA_05.1255.C1.C1589_at	DV958715	PTA_05.1255.C1.Contig1589	Thioredoxin	TC186804	contig from multiple zebra finch brain ESTs, http: titan.biotec.uiuc.edu cgi-bin ESTWebsite estima_start?seqSet=songbird	mRNA	TGGTTCCTTGCCTTTACAGCACCGAGTCTCCTTTCCCAGCCGTCGCCGCCATGGTGAAGATCGTGGGCAACCTGGTTGAATTTGAGGCAGAACTGAAAAGTGCTGGTGAAAAGCTTATAGTAGTTGATTTCTCTGCCACATGGTGTGGACCATGCAAAATGATCAAGCCCTTTTTTCACAGTTTGTCTGAGAAGTATAGTGAAGTGATATTCATAGAAATCGATGTGGATGATGCCCAGGATGTTGCTTCACACTGTGATGTGAAGTGCATGCCAACGTTCCAGTTCTACAAGAATGGAAATAAGGTGCAGGAGTTCTCTGGGGCCAATAAAGAGAAGCTGGAAGAGACCATTAAAAGTCTAGTCTAATCTCCAGCCATGAAGACTGAAGCATGACTGC…	ChrZ	1e-81	307	0.95	179	26108421	1	1	chrZ	2e-31	141	0.93	95	65070820	1	P08629	Thioredoxin - Gallus gallus (Chicken)	0	197	0.87	30	9.96744	10.0646	9.95168	10.1715	10.0473	10.9077	10.7041	10.6804	10.6211	10.6372	10.6364	10.0403	9.77979	10.0116	10.1214	9.84327	10.3624	10.7537	10.7508	10.731
sex-biased in both species gene nr19	PTA_05.16.C1.C20_s_at		PTA_05.16.C1.Contig20	http://genome-www4.stanford.edu/cgi-bin/SMD/source/sourceResult?choice=Gene&option=Name&criteria=	TC186878	contig from multiple zebra finch brain ESTs, http: titan.biotec.uiuc.edu cgi-bin ESTWebsite estima_start?seqSet=songbird	mRNA	AGCGTCTCGCTATGACCCGTGGGAACCAGCGTGAACTTGCTCGCCAAAAGAACCTGAAGAAAACTCAGGAGATCCACAAAGGCAAAAGGAAAGAAGATAGCTTGTCTGCTTCTCAGAGGAAACAGAGGGATTCTGAAATCATGCAGCAAAAGCAAAAGGCAGCTAATGAAAGGAAGTCTCTGCAGGCAGGAGCAAAATGAGCCGCCGCTATGGAGAAGATAGAGTGCGCCAATGAAGCAGAAGGACCGTAGAAGATCATACATA	ChrZ	2e-72	276	1	139	32303412	1	1	chrZ	5e-21	105	0.94	69	71158972	1	Q32P76	Small EDRK-rich factor 1 - Bos taurus (Bovine)	0	103	0.83	18	7.54322	7.85514	7.79402	7.78877	7.58054	8.15695	7.92861	7.77615	8.13524	7.84135	8.03913	7.70056	7.40811	7.66967	7.69759	7.66636	7.95763	7.94254	7.94996	8.11293
sex-biased in both species gene nr20	PTA_05.1116.C1.C1415_s_at	CK308785	PTA_05.1116.C1.Contig1415	40S ribosomal protein S23	TC186958	contig from multiple zebra finch brain ESTs, http: titan.biotec.uiuc.edu cgi-bin ESTWebsite estima_start?seqSet=songbird	mRNA	ACCGCCGGGACCAGAAGTGGCACGACAAGCAGTACAAGAAGGCGCACCTGGGCACGGCGCTGAAGGCCAACCCCTTCGGCGGCGCTTCCCACGCCAAGGGCATCGTCCTGGAGAAAGTGGGGGTAGAAGCCAAGCAGCCCAACTCAGCCATCAGGAAATGCGTCAGAGTGCAGCTCATTAAGAACGGCAAAAAAATCACAGCTTTCGTCCCCAACGATGGCTGCCTGAACTTCATTGAGGAGAACGACGAGGTGCTGGTGGCCGGGTTTGGGCGCAAGGGCCACGCCGTGGGGGACATCCCGGGCGTGCGCTTCAAGGTGGTCAAGGTGGCCA	ChrZ_random	7e-61	238	0.99	124	2959539	3	1	chrZ	2e-48	196	0.95	119	62025999	1	P62268	40S ribosomal protein S23 - Rattus norvegicus (Rat)	0	226	1	30	9.96993	10.573	10.1648	10.5055	10.0202	10.8458	11.3954	10.3953	11.0235	10.7489	10.9737	10.3628	9.96529	10.545	10.1686	10.3778	10.1855	11.0086	10.8538	11.1078
sex-biased in both species gene nr20	SB02046B2C08.f1_s_at	CK308519	SB02046B2C08.f1	40S ribosomal protein S23	TC186958	single-end EST, http: titan.biotec.uiuc.edu cgi-bin ESTWebsite estima_start?seqSet=songbird	mRNA	AATGCGTCAGAGTGCAGCTCATTAAGAACGGCAAAAAAAATCACAGTTTTCTTCCCCAACGATGGCTGCCTGAACTTCATTGAGGAGAACGACGAGGTGCTGGTGGCCGGGTTTGGGCGCAAGGGCCACGCTGTTGGGGACATCCCACGTGTGCNNNNNNNNNTGGTCAAGGTGGCCAACGTGTCCCTGCTGG	ChrZ_random	1e-27	127	0.87	111	2960712	2	1	chrZ	0.04	42	0.96	25	62026852	0	P62268	40S ribosomal protein S23 - Rattus norvegicus (Rat)	0	95	0.8	30	11.3379	11.6414	11.4318	11.5402	11.2524	12.236	12.2815	11.8837	11.9912	12.0346	12.0172	11.4891	11.1143	11.3034	11.3628	11.3976	11.3008	11.8784	12.0534	12.1585
sex-biased in both species gene nr22	PTA_05.2632.C1.C3128_at	DV956481	PTA_05.2632.C1.Contig3128	Polyposis locus protein 1 (TB2 protein)	TC187312	contig from multiple zebra finch brain ESTs, http: titan.biotec.uiuc.edu cgi-bin ESTWebsite estima_start?seqSet=songbird	mRNA	GACACCATCACTAAAGAGGCCAAGAAAGCAACAGTGAACTTGCTGGGTGAAGAAAAGAAGAGCACTTAAACTGGATAAGTTTCCCTACCACCTCCTTTGTGCAGCTTGATGTTACTGGGGACTGTGGTATAAGTTCAATAATATTGCCTTGGAAACATTTTGACATATTAAAGGAATGTTCTGTAAGTTTACTTACTACTTTGCTGTGACTGGTAGAGAGTATGCATTTTTATTTAAAAGCAATGCAGTGGGCAGCATCTGAAGCTTAATGAAAATACTTTATTCATCTTCATGCAGAAGAAGTCTTTCAGTAATCTCTTTCTGCAGTAACATAA	ChrZ	1e-178	628	1	317	21261403	1	1	chrZ	3e-50	202	0.84	329	45162066	1	\N	\N	\N	\N	\N	0	9.17807	9.28796	9.02092	9.26261	9.20367	9.66284	9.67552	9.45631	9.86674	9.7509	9.85657	9.02333	9.22893	8.70884	9.13869	9.10394	8.99067	9.948	9.40638	9.88279
sex-biased in both species gene nr23	PTA_05.2276.C1.C2760_at	CK301630	PTA_05.2276.C1.Contig2760	Signal recognition particle 19 kDa prote	TC187313	contig from multiple zebra finch brain ESTs, http: titan.biotec.uiuc.edu cgi-bin ESTWebsite estima_start?seqSet=songbird	mRNA	GAAGGATACCCATAGACAAAGCTGTAGAAAACCCCACATCTACAGAAATCCAAGATGTATGTGCAGCAGTAGGATTCAATGTGTTACTAGAGAAAAACAAGATGTATCCCAGAGAGTGGAACAGAGATGTGCAGTACAGAGGTAGAGTACGAATCCAGCTCAAACAAGATGATGGCAACCCATGTTTACCTCAGTTTCCAACACGTAAATCAGTCATGCTGTATGCTGCAGAAACCATTCCCAAACTGAAAACAAGAACTCAGAAGATGGGAGGTAGTGATCAAAGCCTTCAGCAAGGAGAGGGAGGCAAGAAAGGTAAAGGGAAGAAAAAGAAATAAATTGATGTCTGGAGTCGGTGTTGCATCACATAGTTGTACTTACAGCAAGTACAGGTGGACA…	ChrZ	1e-170	603	0.99	312	21251409	1	1	chrZ	6e-56	222	0.96	132	45168695	1	Q5RBR1	Signal recognition particle 19 kDa protein -	0	176	0.85	26	6.68418	6.84776	6.66585	7.04855	6.73199	7.385	7.62998	7.18805	7.36317	7.3039	7.54125	7.00315	6.61999	6.67721	7.09835	6.61561	6.90438	7.12919	7.11008	7.50298
sex-biased in both species gene nr24	SB02003B1G11.f1_at	CK309668	SB02003B1G11.f1	Heterogeneous nuclear ribonucleoprotein	TC187473	single-end EST, http: titan.biotec.uiuc.edu cgi-bin ESTWebsite estima_start?seqSet=songbird	mRNA	AGTGACTTCGACTGCGAACTTCGACTTCTTATTCACCAGAGTTTGGCAGGAGGCATCATTGGTGTCAAGGGTGCTAAAATTAAAGAACTCAGAGAGAACACTCAGACCACCATTAAACTCTTTCAAGAGTGTTGTCCTCATTCGACTGACAGAGTGGTGCTTATTGGTGGAAAACCTGATAGAGTTGTTGAATGCATCAAGATTATCTTAGATCTTATCTCTGAGTCTCCAATTAAAGGACGTGCCCAGCCTTATGATCCCAATTTCTATGATGAAACGTATGACTATGGTGGCTTCACGATGATGTTTGATGATAGAAGGGGACGGCCAGTGGGCTTTCCAATGCGTGGAAGNNNNNGTTTTGATCGAATGCCCCCTGGTCGCGGTGGACGACCTATG…	ChrZ	5e-90	335	0.95	209	52722517	1	1	chrUn_random	4e-75	285	0.9	217	38157052	2	P61980	Heterogeneous nuclear ribonucleoprotein K - Rattus	0	231	0.78	30	9.24574	9.00067	9.28945	9.23033	9.29522	9.10923	9.61439	9.22589	9.56479	9.25438	9.68683	9.31374	9.24429	9.42607	9.19681	8.94491	9.14651	9.55308	9.48299	9.5001
sex-biased in both species gene nr27	PTA_05.3429.C1.C3976_at	DV953765	PTA_05.3429.C1.Contig3976	Synphilin 1 (Alpha-synuclein interacting	TC188375	contig from multiple zebra finch brain ESTs, http: titan.biotec.uiuc.edu cgi-bin ESTWebsite estima_start?seqSet=songbird	mRNA	AAATATGAGACATACCCCTCACCAGCAAAACAGCAGCTGTTAGGATGCCTTAATTTGTATCAGACCATATACAAATCTTTTTTATGATATATGTGTATATGTAACTTGTTTGTAAGCTGTGCTGTGTAAAGGCATGGGTGAGCAGAAGTAACAGTTTGAAAATTGTTATGACACTTGCAATCTCCAAAATGTTTGTTAGGCCACGGAACACATTTTGTACTTTGTGTCTTGCATGGATATATTGTCATATATCTTTATTTCCCTTTGTCAACAGCATATACTGTCAAAGTTTCATCAGGACTCTGCCTGTGCAGCTCCTCAGTGAGATCAAGGCAAAAGCATTGGATTTTTTTAGTATGTTTCGTCTGTTGTTATTACTATTTTTTTTGTAAAAAGGAA…	ChrZ	0.0	1041	0.96	591	23430310	1	1	chrZ	6e-53	212	0.85	276	73776754	1	\N	\N	\N	\N	\N	0	6.27086	6.63147	6.50344	6.64944	6.73548	6.85371	6.81727	6.83454	6.79492	6.74135	6.86213	6.46517	6.43654	6.56073	6.288	6.46581	6.5445	6.63211	6.72293	6.662
sex-biased in both species gene nr28	PTA_05.6256.C1.C6847_at	CK315522	PTA_05.6256.C1.Contig6847	TC188501	TC188501	contig from multiple zebra finch brain ESTs, http: titan.biotec.uiuc.edu cgi-bin ESTWebsite estima_start?seqSet=songbird	mRNA	TAATGTGGAGTGCTTCCTGAGCCATGTGTGCTGTTTGCCTACTGTAAGGGCTGAGCCTTTCATCTCCTGCAAGTTTTTGGGCTTCAGGGAACAGGCATGCCTTGAACCAGACTGCTGAGGCGGCATGTTCAGAGAGCAGCAGAGCTGCTTGCTCTTCTGAAGGCTTTCCTGGCCACAGGACAATTTCAAAGCCGTGTCCTTGTGTGCCCAAGCTTTGCTGTGCTAGCTGGTGATGCAGTCAATGGTTCTGGGCTGAACAGAAGCACTTTGAGCTGGTGAGCAATGCCGGAGTGGAGCTTAGTGGTACCTTTAGAGATCTCCTTGTCCTACTGCAGGATATTCCATAGAGTCATAAAGCATGGTTTGGATTGGAAGGGGCCTTTAAAGGTCACTAGTCCA…	ChrZ	0.0	827	1	417	39870181	1	1	chr4	2e-05	54	1	27	7937966	0	\N	\N	\N	\N	\N	0	7.25391	7.3252	7.24404	7.49449	7.21398	7.74815	7.89074	7.54294	7.83055	7.90589	7.61999	7.48879	7.59925	7.36491	7.47659	7.483	7.44817	7.68322	7.6986	7.70846
sex-biased in both species gene nr28	SB02041B2E04.f1_at	CK306823	SB02041B2E04.f1	Cyclic AMP-responsive element binding pr	TC188501	single-end EST, http: titan.biotec.uiuc.edu cgi-bin ESTWebsite estima_start?seqSet=songbird	mRNA	ACAGAACATGTCACTGCTCAGGCAGTTGCAGAAATTGCAGGCCTTTGTGAGACGGTCCACCCCCAAATCTACCAGAAGAAAAACATGCACCATGATTGTGGTTCTGTCTTTCTGCCTTGTTCTGTCTCCCAGCATCCGCTTACCTGGGAGTGTGGAGCCACAGCAGGAGCTCAAGGTGCTGTCACGGCAGATCCGCGAGTTTCCAAACCAGGGAGCACCTGATGTGCAGCACGACACTGAGCTGGAGGGCTTCAGCCCAGAGCCTGGAGACCCCTTGCTGTTGGGCAACCTCAGTCAGTCACGGGAAGAGGGGCAGAGTCCACTTAACTCCAGTCCCAGATCTTTCAACAGCAACTCATCCTCTGACCCTCCAGCAGCAGCAAGCTCCAAGCCGGGCCT…	ChrZ	1e-180	634	0.99	324	39871078	1	1	chrZ	1e-10	71	0.95	44	8505441	1	\N	\N	\N	\N	\N	0	7.55462	7.5618	7.77066	7.8501	7.59153	7.84088	8.26163	7.73738	7.95115	7.96932	8.11543	7.90008	7.90622	7.82425	7.84558	7.74096	7.69028	8.32199	8.04302	8.10581
sex-biased in both species gene nr29	PTA_05.1276.C1.C1620_at	CK307215	PTA_05.1276.C1.Contig1620	RC126, partial (5%)	TC188573	contig from multiple zebra finch brain ESTs, http: titan.biotec.uiuc.edu cgi-bin ESTWebsite estima_start?seqSet=songbird	mRNA	GGGCCGCAGGGTTTTCTCAATAGGAAAACAGAAAAGATGTTCGATATTAAGGCTTGGGCCGAGTACATCGTGGAGTGGGCTGCCAAGGACCCCTATGGCTTTCTGACGACCGTGATCTTGGCTCTCACGCCACTGTTTGTAATTAGTGCGGCGCTGTCATGGAAGCTTGCAAAAATGATTGAGGCCCGGGAACGAGAGCTGAAGAAGAAACAGAAACGCCAGGAGAACATTGCAAAGGCCAAACGAACAAAGAAGGATTAAATGGGCAAAAATGGCCTTCCTTGTGCAAAGAATCCACTTTTAAAATGAAATACTTGTACATTTTGTGTTGCAACTGTCCTTTGATACTTGATCCTGTTATTTCTTGAAATATGAAATTTAATACTTCCAGTGTATTTT…	ChrZ	0.0	932	0.98	491	49455853	1	1	chrZ	1e-69	268	0.85	334	18389472	1	Q5R4D8	UPF0542 protein FLJ76405 homolog - Pongo abelii	0	107	0.72	7	8.12399	7.92051	7.93718	7.8405	7.89181	8.09031	8.06683	8.19533	8.20538	8.16493	8.38906	7.91258	8.08633	7.74404	8.04018	8.00633	7.83685	8.16469	8.20735	8.41057
sex-biased in both species gene nr31	PTA_05.5934.C1.C6520_at	CK305515	PTA_05.5934.C1.Contig6520	Autophagy protein 12-like (APG12-like) (	TC189123	contig from multiple zebra finch brain ESTs, http: titan.biotec.uiuc.edu cgi-bin ESTWebsite estima_start?seqSet=songbird	mRNA	ATCCAGGGCCTCGTGGAGTTCATAAAGAAGTTCCTCAAGCTGATGGCCTCCGAACAGCTGTTCATATATGTAAACCAGTCTTTTGCTCCATCTCCAGACCAAGAAGTGGGGACCCTCTATGAGTGTTTTGGAAGTGATGGCAAGCTTGTACTGCATTACTGCAAAACTCAGGCATGGGGATGAATGACTGGCCACACAGTTGTTCAGGTTTTCTCTTCAAAAATGGAGAAAGGACTAGCTTAAACTCAAGCTGTAGACACACCAAAAGAGGGATTTTTTGCATTTCTGCCTATGAAAATATTATGCAGGTGAATAGCATAAGCAAAGAGCTGATTTGGCTATATGATCACATGGCTTTTTTTCTAATGTAGATCGGGGGTACAGAAAAAACACCTGCAC…	ChrZ_random	7e-31	139	0.94	117	2648745	1	1	chrZ	3e-20	103	0.96	60	71048558	1	Q9CQY1	Autophagy-related protein 12 - Mus musculus	0	122	0.93	20	7.98232	8.20531	7.83403	8.17001	7.98142	8.45519	8.46952	8.29293	8.56644	8.55075	8.64621	7.95015	7.97544	7.89784	8.22671	7.95597	8.16229	8.43394	8.51183	8.58076
sex-biased in both species gene nr32	PTA_05.1103.C1.C1401_at	CK302831	PTA_05.1103.C1.Contig1401	Cyclin-H (MO15-associated protein) (p37)	TC189440	contig from multiple zebra finch brain ESTs, http: titan.biotec.uiuc.edu cgi-bin ESTWebsite estima_start?seqSet=songbird	mRNA	TCCGTTGTGGGTACAGCTTGCATGTATTTTAAACGTTTTTACCTCAATAACTCAGTGATGGAGCATCATCCTCGGATAATAATGCTAACATGCACATTTTTGGCCTGCAAAGTAGATGAATTTAATGTATCCAGTGCACAGTTTGTTGGTAACCTTCGAGAAAGTCCTCTTGGACAGGAAAAAGCTCTTGAACAAATACTGGAATATGAACTACTACTTATTCAGCAACTGAACTTCCATCTGATCATCCACAACCCATACAGACCATTTGAGGGATTTTTAATTGATATTAAGACTCGCTATCCAGTGCTGGAAAATCCTGAAGTTTTAAGGAAAACAGCTGATGACTTCCTTAATCGAGTGGCTCTGACAGATGCGTATCTGCTCTTTACTCCCTCA…	ChrZ	1e-115	418	1	211	24537973	1	1	chrZ	3e-54	216	0.88	205	59654713	1	P51946	Cyclin-H - Homo sapiens (Human)	0	283	0.81	30	7.38064	7.24349	6.59317	6.91883	7.1321	7.69558	7.74027	7.70474	7.9224	7.60394	7.69879	7.42363	7.09238	7.08311	7.33799	6.84084	7.33713	7.73694	7.85483	7.98813
sex-biased in both species gene nr33	PTA_05.5935.C1.C6521_at	CK313884	PTA_05.5935.C1.Contig6521	Peroxisomal multifunctional enzyme type	TC189803	contig from multiple zebra finch brain ESTs, http: titan.biotec.uiuc.edu cgi-bin ESTWebsite estima_start?seqSet=songbird	mRNA	GTACCAGCCTTGGAAAAGCCTTCTGCTCGAGAGCCTCTGATGACTGAAGGGCTGCAGAGTAACCTTGTGTTTGAAGAAATTGGTCGTCGTGTAAAAGAGATGGGAAATGAATTGGTAAAGAAAGTAAACGCCGTATTCCAGTGGGACATCACTAAAGATGGAAACACAGCAATGCAGTGGACAATTGACTTAAAGAATGGCTCTGGAGCAGTGTATCAAGGACCTGCCAGAAATTCTGTTGATACTACCTTCACTCTCTCGGATGAGGATTTCATGGATGTGGTACAACAAAAGATCACCCCCCAAAAGGCATTCTTTTCTGGCAAACTAAAAGTGAAGGGGAATATCATGCTGAGCCAGAAGCTGGAAATGATCCTGAAAGACTATGCCAAACTCTGA…	ChrZ	1e-72	278	1	140	24452025	1	1	chrZ	2e-39	167	0.92	120	69622141	1	O42484	17-beta-hydroxysteroid dehydrogenase type IV -	0	223	0.84	30	6.21362	6.40298	6.16599	6.56511	6.26961	7.16221	6.82212	6.85121	6.82337	6.66834	6.97758	6.37258	5.97065	6.30805	6.33085	6.2129	6.39196	6.92347	6.82001	7.01355
sex-biased in both species gene nr34	PTA_05.1892.C1.C2335_at	DV958433	PTA_05.1892.C1.Contig2335	Possible global transcription activator	TC189905	contig from multiple zebra finch brain ESTs, http: titan.biotec.uiuc.edu cgi-bin ESTWebsite estima_start?seqSet=songbird	mRNA	AGAAGAGGCAGACCTCCTGCAGAGAAGTTGTCACCCAATCCACCCAAACTGACAAAACAAATGAATGCCATCATTGATACTGTGATAAACTACAAGGACAGTTCAGGACGGCAGCTAAGTGAAGTATTCATACAGCTGCCATCTAGGAAAGAACTACCAGAGTATTATGAATTGATTAGGAAACCAGTGGACTTCAAAAAGATAAAGGAAAGAATTCGCAACCATAAATATCGGAGTCTTGGGGATTTGGAAAAAGATGTCATGCTGCTGTGTCACAATGCACAGACATTCAACTTGGAGGGATCTCAGATCTATGAGGATTCCATTGTTCTTCAGTCTGTGTTCAAAAGTGCACGACA	ChrZ	2e-55	220	1	111	64886363	1	1	chrZ	5e-40	168	0.93	117	27218108	1	Q90755	BRM protein - Gallus gallus (Chicken)	0	239	1	30	6.07934	5.79346	5.73106	5.84519	6.13819	5.95102	6.27523	6.0208	6.52755	6.20908	6.82937	5.99565	5.57743	5.90025	5.71014	5.73434	5.70213	6.41044	6.10448	6.6005
sex-biased in both species gene nr35	PTA_05.4197.C1.C4749_at	DV948179	PTA_05.4197.C1.Contig4749	TC189906	TC189906	contig from multiple zebra finch brain ESTs, http: titan.biotec.uiuc.edu cgi-bin ESTWebsite estima_start?seqSet=songbird	mRNA	AAGAGCTGGTGTTTCCTAACTCTCTGTCTTTCCTCTCTAAAGAAGTCTACAGCAATTAGATGAAATTTCTTGAAAGAGAAATACTAGATAACACAGTACCTTTCTTCAGGCTATCTTGATTTGTCAGTTTAATTGTCATATTTCTTCCTCATACTTCCTTTTATTTTTCCTTCTTTAACAAATTCCACAGAATAGCTGGAAAGAATTTCTGACTTGTCTTGTGTCTCTTACCTCTAGGACCAGTCGGAAGCA	ChrZ	1e-140	500	1	252	64879088	1	1	chrZ	9e-41	170	0.86	191	27225225	1	\N	\N	\N	\N	\N	0	8.51553	8.26887	8.36088	8.64899	8.60866	9.34687	8.76475	9.27478	9.16541	8.90669	9.36719	8.85758	8.55889	8.4581	8.73491	8.49709	8.72835	9.15884	9.15815	9.24803
sex-biased in both species gene nr35	SB03016B1D10.f1_at	DV950201	SB03016B1D10.f1	http://genome-www4.stanford.edu/cgi-bin/SMD/source/sourceResult?choice=Gene&option=Name&criteria=	TC189906	single-end EST, http: titan.biotec.uiuc.edu cgi-bin ESTWebsite estima_start?seqSet=songbird	mRNA	AAAAAAGTCTTTTGTAGCATTGATAATAACCAGGAGAAGTCATTAAAAGCCACTGCTTATTTTATTTTTCATCAGGCAGTTTTCAGATTTTTTATTTGTCCTGTATTGGTTTTTTACACTGTGGTACATATATGCGACTTTGTTTAATAGCTTATAACTGTTCAGTAGTTAGCTTTCATACACTTTACCCCATATACA	ChrZ	5e-39	165	1	83	64878342	1	1	chrZ	8e-16	87	0.92	64	27225940	1	\N	\N	\N	\N	\N	0	7.00382	6.99735	7.00665	7.26007	7.69419	7.51171	7.72424	7.92783	7.57381	7.81929	7.90317	7.44507	7.35476	7.13812	7.29576	7.25072	7.49497	7.70055	7.80226	7.51025
sex-biased in both species gene nr37	PTA_05.6213.C1.C6804_at	CK305229	PTA_05.6213.C1.Contig6804	TC190056	TC190056	contig from multiple zebra finch brain ESTs, http: titan.biotec.uiuc.edu cgi-bin ESTWebsite estima_start?seqSet=songbird	mRNA	GCAGCTTCTGACACTAGAATGGTTGTTTTGTAAGCTGAACTAGTTCAAAAGGCTGAAAATGCAGCAATCATCAGATACTGATCAGATACATCAGATGCATCTTTGGATATCTGCATCTGTTTGGAAAATTTGGATGTTGCCAAACTAGATCTGAAGGATATGACTTGATAGAACTTGTACTGGGGATGAAGATGAGCTGGTTACTCTGTCTGAGAACCTGAAAATCTTCAACAAATTTATCTGTGAAAAATGTGATGCACTTTGAAAAAAACTTACCTTAATTGGGCTGAGCTGGCTTATCTGAAGTTGTGCAGATTCTCTTTAATCAGATTGTCCACCTGTATTTTTGTCAAGTTGTACAGATAATGCTGTATTTGAATTGCCGCTGTTCATTTACAG…	ChrZ	0.0	983	0.98	525	67339195	1	1	chrZ	6e-93	345	0.92	252	23463844	1	\N	\N	\N	\N	\N	0	9.13203	9.00354	8.86929	9.30812	9.29333	9.78454	9.60307	9.65989	9.74659	9.90034	10.04	9.06965	9.03974	8.97138	9.01354	9.11223	9.01767	9.77552	9.61554	9.91816
sex-biased in both species gene nr38	PTA_05.7671.C1.C8222_at		PTA_05.7671.C1.Contig8222	http://genome-www4.stanford.edu/cgi-bin/SMD/source/sourceResult?choice=Gene&option=Name&criteria=	TC190220	contig from multiple zebra finch brain ESTs, http: titan.biotec.uiuc.edu cgi-bin ESTWebsite estima_start?seqSet=songbird	mRNA	GGAGCAGCAGCAATGTGACCAACTTGCAGGATGCCTACAAAAGGCTAACTAGTCATCGATGCCGCATGCTCCGCCGTGGCATAGCAGCTGAACCAGTGTTTGTTGGATACTGTGCCCATGAAGCAAGGGGGCCATAACTACTGAGAAGACTTCTTGTCAACAGCCTGAAGTGCCTCGGGGATATGAATATGTATGTGTGGTTTCGTATCTGAATCAAGACTTA	ChrZ	3e-77	291	0.99	151	67100364	1	1	chrZ	3e-15	85	0.9	71	23700373	1	\N	\N	\N	\N	\N	0	7.97247	7.87716	7.52979	7.55182	7.94861	8.32235	8.26301	8.38814	8.33577	8.22477	8.30276	8.16738	7.7006	8.15884	8.22642	7.8612	8.11022	8.20262	8.19079	8.51959
sex-biased in both species gene nr38	SB03048A2E12.f1_at	DV960732	SB03048A2E12.f1	Beta-hexosaminidase beta chain precursor	TC190220	single-end EST, http: titan.biotec.uiuc.edu cgi-bin ESTWebsite estima_start?seqSet=songbird	mRNA	TACAAACCTGGATGCCATGGCTTTTAATAAGTTCAATGTTCTCCACTGGCATATAGTAGATGATCAGTCCTTCCCTTACCAGAGCGTTTATTTCCCTGAATTAAGTGATAAGGGGGCATACTCCTCTAATCTCATCTACACTCCTACTGATGTCCGTCTGGTGATTGAGTATGCCCGGTTAAGAGGCATCAGAGTTATCCCGGAGTTTGATACGCCAGGACACACGCAGTCTTGGGGAAAAGGTCAAAAAGATCTTCTCACTCCTTGTTACAATAGAGGACAGCCAACTGGGTCCTTTGGAC	ChrZ	3e-69	266	1	134	67092771	1	1	chrZ	2e-33	147	0.91	110	23707028	1	P49614	Beta-hexosaminidase subunit beta precursor -	0	177	0.82	30	7.59921	7.44881	7.51142	7.25906	7.52654	7.61281	7.81129	7.99644	7.97933	7.90521	7.77959	7.45928	7.4642	7.39444	7.52374	7.1972	7.31631	7.96833	7.84422	7.68863
sex-biased in both species gene nr39	PTA_05.3720.C1.C4270_at	DV950902	PTA_05.3720.C1.Contig4270	Peptidyl-prolyl cis-trans isomerase C (P	TC190268	contig from multiple zebra finch brain ESTs, http: titan.biotec.uiuc.edu cgi-bin ESTWebsite estima_start?seqSet=songbird	mRNA	GTTAGCATGGCTAATTCTGGCCCAGACACCAATGGATCCCAATTTTTCATCAGTGTGACAAAGCCTTCCTGGTTAGATGGAAAACATGTAGTATTTGGCAAAGTCCTTGATGGAATGTCTGTGGTGCACTCAATAGAACTTCAGCAGACAGATGAACATGATCGGCCCCTTCAAGACTGTGTGATTGTGAACAGTGGCAAAATAGCTGTAAAGGAACCATTTGTAGTTGAAGTTGGTGACTGGTGAGACCAATAGCCAGCATGGAAAGTAAAACTTAATCACTTCTCTTTAATGCCGGTTTTTGATCAATCTCAATGATCCACTGAGTTTTCTTCTCTAAACATATTAAGTTACATTTAGGCAATGCTTATAATTTGCCAAATACAGAAGAGATAAGAC…	ChrZ	0.0	652	1	329	23199847	1	1	chrZ	2e-37	161	0.92	117	73947221	1	Q6AYQ9	Peptidyl-prolyl cis-trans isomerase - Rattus	0	148	0.85	30	6.87174	7.00888	6.8918	7.08495	6.70847	7.52641	7.2764	7.42773	7.14668	7.19219	7.5587	6.74247	6.55312	6.95017	7.053	6.6731	6.83248	7.33665	7.33385	7.24506
sex-biased in both species gene nr40	PTA_05.6374.C1.C6961_at		PTA_05.6374.C1.Contig6961	http://genome-www4.stanford.edu/cgi-bin/SMD/source/sourceResult?choice=Gene&option=Name&criteria=	TC190301	contig from multiple zebra finch brain ESTs, http: titan.biotec.uiuc.edu cgi-bin ESTWebsite estima_start?seqSet=songbird	mRNA	CTGTCTTATTTAAAGCTGAATGCAACAGCCACGCTTCTCCTTCCCCTGGTATCCAAGTAAGACATGTTTATACTCCATCAACTACTAAGCATTTCTCACCAATAAAACAATCAACTACACTAACTAACAAACACAGGGGAAATGAAGTCTCTACAACACCTCTGCTTGTAAACTCTTTATCAGTTCAT	ChrZ	1e-85	319	1	161	66614213	1	1	chrUn_random	2e-65	252	0.94	159	31625321	1	Q6NRS9	MGC81501 protein - Xenopus laevis (African	0	125	0.96	14	5.2979	5.26906	5.3285	5.2381	5.0301	5.59154	5.66784	5.39666	5.62136	5.47551	5.78619	5.51947	5.07395	5.5183	5.41827	5.31943	5.18756	5.35266	5.77027	6.03044
sex-biased in both species gene nr41	PTA_05.6018.C1.C6607_at	CK313926	PTA_05.6018.C1.Contig6607	TC190364	TC190364	contig from multiple zebra finch brain ESTs, http: titan.biotec.uiuc.edu cgi-bin ESTWebsite estima_start?seqSet=songbird	mRNA	TTCTGTTCCCAGCATCTACTGCTAACCAGTGTGGGCCTATGGAATAAAAATACAATATTTTAGAAAAATAGAGGGAATCTAAAGATTTAAAAAAGAAAAACACTTAATAATAGTGTTCTGCGAGCATCAGAGTGCAATTTTCAAGGGAGTGATTATAAGGGGTTAGCATATAAAAGTAAAGCTTTCTCACTGTAGGAAAGCTTACTAAATAATTAGAAATAGGAAAAGCAGAAATGCTTTGAAGTTACTTTAAAAAAATTACACTCATTTCATTGTCCATTGCTCCAAGCATATGCTTGTTCTAAGGGGATATCTTGCTGCCATCATGTCTAGTTAGCCATTACTATTTATTTTGAAAGCTGCAGGTGCTATTCATGTGGCTAGTTCAACTCCATACCA…	ChrZ	0.0	952	0.96	537	40508664	1	1	chrZ	7e-34	149	0.85	189	9102822	2	\N	\N	\N	\N	\N	0	9.00383	8.6178	8.57699	8.9601	9.16015	9.62663	8.87534	9.21328	9.1065	9.18634	9.38151	9.03696	9.01085	8.63895	9.0719	8.93979	8.90842	9.25211	9.08756	9.62747
sex-biased in both species gene nr41	SB03047B1B04.f1_at	DV960437	SB03047B1B04.f1	TC190364	TC190364	single-end EST, http: titan.biotec.uiuc.edu cgi-bin ESTWebsite estima_start?seqSet=songbird	mRNA	GCATTTGTGTTTCTGTTGCTATGTGTATTTTGACCTTTTATTTAGAAGTATTTTTGTTTGCCTTTGACACTAGTTGTATGAGTTACTTTGTGTTAGGTAGTAAAACAGTTCCCCTCCCAATTAATATTTTAGAGAAGGTTTTTTTTTCCTTTTTTTGTAAAGTGAGACTGCAGGATTATGTTTTTTTCTAAATGTGAAGGGGTTACAACACATAATTGTCCTGCCATTTGAGTGCTCAGAATCCAATGTTTTTGCCAATCTTGTGGCATTTGTCTTCTTAGTGTGATATAACAGTGTAATTAAGACAAATTTGTGTTAATCTAATCGAGTTTGCTGTTAGTTGTGCATTAGCAGTATAAAAGCTAATATATACAGTATGGTCTTGCAACAGTTTTAAAG…	ChrZ	1e-142	509	0.97	278	40509755	1	1	chrZ	5e-72	276	0.87	277	9104251	2	\N	\N	\N	\N	\N	0	7.78744	7.30878	7.37467	7.88081	8.21972	8.43669	7.63872	7.94204	7.92133	8.06311	8.48849	7.80233	7.83784	7.64911	7.99281	7.77442	7.68182	8.01018	7.94107	8.55132
sex-biased in both species gene nr42	SB03004A2G08.f1_at	DV946138	SB03004A2G08.f1	PHAX {Homo sapiens;} , partial (86%)	TC190470	single-end EST, http: titan.biotec.uiuc.edu cgi-bin ESTWebsite estima_start?seqSet=songbird	mRNA	GAGCAATGCTCTTTACTACGGATAAACAGAAAAAACAGAATAAATTTAGTCTTGATATAAATGATCATATATTCTTAATGTGGCAGTGTATTGACAAAAACAGTATTTAGAGGATTAAGACCTGTAAAAACAGATTGGTTTGTGAAATAATTTTAGTGGTCAGTGACCTTTGAATAACAACCTTGTAAATAAGCAGTATTGAGCAATGTATGTTTCAGATTTCTGCAGTATTTTTATTCTTTGTATTCCAATGGTGACTTGAGCTTCCTATCTGTTCTTTCTAAACATTTTCCATTATTAGGCACATACCTAAGTTCCATGGATCTTTTTGTTTGCAGACAAATTTAACTGAAAGTCTTCAGAGTAGTGAGATTTTACTGAACTGTGTTCCATTCAAGG…	ChrZ	0.0	884	0.99	454	68904691	1	1	chrZ	4e-07	60	0.87	62	55058050	0	\N	\N	\N	\N	\N	0	6.29102	6.02666	5.95872	6.17053	6.30559	6.55957	6.31088	6.76837	6.65561	6.6171	6.59882	6.16983	6.36165	6.07974	6.06077	6.07142	6.18298	6.27171	6.37312	6.70816
sex-biased in both species gene nr43	SB02024A2E12.f1_at	CK315349	SB02024A2E12.f1	hypothetical protein XP_844651 isoform 1 [Canis familiaris]	TC190691	single-end EST, http: titan.biotec.uiuc.edu cgi-bin ESTWebsite estima_start?seqSet=songbird	mRNA	TAAAACTAAGCTGGACGAGGCCACTGGTTTAGCTTCTTGAAATGAAGAACTGAAAACAGTTCGAAGGAAAATAAAACTGTTCACTTTCACATGTTTTGCTTCTTCTTTTGCAGCCACTTGAGGTGTG	ChrZ	2e-65	252	1	127	47949635	1	1	chr7	0.098	40	1	20	33988186	0	\N	\N	\N	\N	\N	0	6.01274	6.50432	6.20149	6.1376	6.79798	6.38733	7.06283	6.70587	6.98655	7.21271	7.11351	6.06496	6.43108	6.07688	6.63711	6.54343	6.30488	6.53081	6.51482	6.37516
sex-biased in both species gene nr44	SB02006A1F02.f1_s_at	CK310477	SB02006A1F02.f1	hypothetical protein XP_877025 isoform 2 [Bos taurus]	TC190695	single-end EST, http: titan.biotec.uiuc.edu cgi-bin ESTWebsite estima_start?seqSet=songbird	mRNA	GCCAGCGCAGGACTCTTCGATATGTTCCTGAAAGCTCTCAAGACAAAATTATTGCTGATGAAGATGTCTTTGAAACACTACTGAAAATATTCAAAGCTCTGTTCATAAACGACTTCAGTAGACAAGCAGAGATTCTGGCCTTACTTCCAGAAGTCAAGTGTCAATATCTGGAATTACTTACTGTGGAGCAGAAGCGGTCGAAAGTGCATTGATGGTGTCCTTATTGATGGGAATGATAAAGGACTGTCAAGATCAGTGTACAGGTCTTGCAGCAGAAGAGATCAACTTGGCCCTTTTCAAATGAGCGATGAGAGCTGGCTCACAGCCACCCTGCAAAACCCACTGGCAGTGGGACAGTATGTCAACAACTGCTCACATGCCACTTGAGGTG	ChrZ	1e-107	392	1	198	47943218	1	1	chrZ	2e-24	117	0.87	114	16823634	1	B2KI44	Putative uncharacterized protein	0	101	0.71	8	6.18789	6.15347	6.03026	5.99803	5.44367	6.1998	6.47384	6.49883	6.51021	6.27202	6.57202	6.02155	5.67812	5.99197	6.00905	5.89676	5.94632	6.2203	6.09281	6.44443
sex-biased in both species gene nr45	SB03045A2H05.f1_at	DV959740	SB03045A2H05.f1	Polyadenylate-binding protein-interacting 1	TC191082	single-end EST, http: titan.biotec.uiuc.edu cgi-bin ESTWebsite estima_start?seqSet=songbird	mRNA	GGGAATTCCGCCTGGATCACAAGATAAAGTTTCAGTTACTGATTCTGGACCAAAAATGGCTGAACCTCAGTTGGCTGTGGATCCTGTAGCAACATCAAACTTGTCTGCTAAAGCACCTGAATTTTATCCATCGGGGTACAACCAGAACTTCAATCAGAATTTCACAGATTCTTCCTTTGAAGATAGATGTGATGGCTATCTGACCCTGGCAGAATATGTACAAGACTTCCTAAATCACCTCACGGAGCAACCAGGTTGTTTTGAAACGGAAATAGAACAGTTTGCTGAAACACTGAATGGCTGGGTTATTGCAGATGAAGCTTTACAAGAACTTGTTGAACTTGTCTATCAGCAGGCCACCTCTGTGCCAAATTTTTCTTACATGGGAGCACGGTTGTG…	ChrZ	1e-102	377	1	190	44384113	1	1	chrZ	8e-55	218	0.89	190	13151560	1	Q8VE62	Polyadenylate-binding protein-interacting	0	234	0.74	9	7.95852	8.00048	7.86988	7.9491	7.93585	8.07848	8.22936	8.02065	8.20859	8.14907	8.13438	7.98243	7.90221	7.89281	7.94581	8.20653	8.0098	8.22802	8.40555	8.01405
sex-biased in both species gene nr46	SB03033A2E06.f1_at	DV955711	SB03033A2E06.f1	hypothetical protein FLJ20265	TC191158	single-end EST, http: titan.biotec.uiuc.edu cgi-bin ESTWebsite estima_start?seqSet=songbird	mRNA	GAAGTGAACTACTGGGTGCCTTTATGGCAATAGCAGTTGCTATGCTTGCACCTGACATTCACAGCATATATAGAGGTGACAAGAACAAATTTTATTGGTTCATCATTGCACTAACAATCAGTTTTCTAACACAAAGTGGAGATCTCTGAACACTCCTTGTATTGTGAAATAATGCTAAAGAGGGGAGGAACTCTTAGGTGTCTATTCTGAGTTTGCCTTAGAATGAACTCATGTGTTTGTGTTCCCAGGAATTCTGCAGCAGTGGGTCACGGCTGCTTCTGCTACGCTCTGATGCGTTCAATTCCAGTTGCCATCTACGTTGTTTTGGTGACAGGTCTGCGCTACCACCTGTTCATATGGAGTGTCTTCTCTCCAAAGCTCCTGTACGAGGGAGTTCAT…	ChrZ	0.0	801	0.99	412	3225049	1	1	chrZ	1e-40	170	0.87	166	52129941	1	Q5RER7	Putative uncharacterized protein DKFZp469H0124	0	92	0.72	5	5.83193	5.92117	5.86372	5.62751	5.92505	6.2106	5.7503	6.35394	6.08335	6.23658	6.18993	5.77258	6.20212	5.62566	5.95724	5.62411	5.96159	6.16384	6.08319	6.35339
sex-biased in both species gene nr47	SB03028B1D08.f1_at	DV954155	SB03028B1D08.f1	hypothetical protein FLJ20265	TC191159	single-end EST, http: titan.biotec.uiuc.edu cgi-bin ESTWebsite estima_start?seqSet=songbird	mRNA	TAAGCTTAGCAACTCCATGGATCATCCTTATTTGCTGCCGGCTGCTTCGATCCTTGAATCAGACAGGTGTTCAGTGGGCTCATCGGCCAGACTTTGGACACTGGTTGACAAGCTCTGAACATAAATCTGAGCTCTCCTTCTTGGCTGCAGTCTCCCTTCTTATGATCTTCTTTCTGGTTCAGAGAAGATGCTCCCTGGTTTCAAAAATTGCTATGGCACTGGGGCTCCTGGGAATCTACAGTTACCGGGCAGCTATTGGAAATGTCACATTTCCATGGCAACATGGTGGCAAAGATATTTCAAAGGGGATTACTGAAGCTCGTTTTGTTTATGTCTTTGTTCTTGGCATAGTCTTCACTGGCACTAAAGATTTACTAAAGTCACAGGTTATTTCTGCAG…	ChrZ	1e-103	379	0.99	195	3262440	2	1	chrZ	5e-59	232	0.91	177	52173358	1	Q5RER7	Putative uncharacterized protein DKFZp469H0124 -	0	241	0.74	5	7.11073	6.8836	7.14885	7.39191	7.10796	7.52278	7.2707	7.60175	7.45152	7.53069	7.99759	7.31919	7.2854	6.91698	7.2963	7.05045	7.05184	7.65726	7.33271	7.78165
sex-biased in both species gene nr48	PTA_05.7301.C1.C7875_at		PTA_05.7301.C1.Contig7875	http://genome-www4.stanford.edu/cgi-bin/SMD/source/sourceResult?choice=Gene&option=Name&criteria=	TC191213	contig from multiple zebra finch brain ESTs, http: titan.biotec.uiuc.edu cgi-bin ESTWebsite estima_start?seqSet=songbird	mRNA	AGGTCACTGAGCACTTCCACATGGCGGCTGGCGCAGAACCAAACTCGAGACACGCAACTCATCACAGTTGATGAAAAATTGGATATCACTACTTTAACTGGTGTTCCAGATGAGCACATCAAAACCAGAAAAGTTCACATTTTTGTTCCAGCACGTAATGCAATGCAGTCAGGAGCTAACAATACAAAGAAATGGAAGATGGAATTTGATAACAGGGAGCGCTGGGAGAACCCTTTAATGGGCTGGGCATCTACAGCTGATCCTTTATCCAACATGGTTCTTACTTTCTCTACTAAAGAAGATGCCATTGCTTTTGCTGAAAAA	ChrZ	4e-93	345	1	174	46676020	1	1	chrZ	1e-71	274	0.94	174	15467622	1	Q5ZJL0	Putative uncharacterized protein - Gallus	0	214	0.95	30	11.0042	10.9433	10.4567	10.9339	10.8348	11.7896	11.4141	11.3976	11.3228	11.1759	11.5646	10.9546	10.7252	10.6174	11.0144	10.8607	10.8635	11.5035	11.4459	11.623
sex-biased in both species gene nr49	0063P0030Z_B02.x0_s_at	DV580609	0063P0030Z_B02.x0	http://genome-www4.stanford.edu/cgi-bin/SMD/source/sourceResult?choice=Gene&option=Name&criteria=	TC191268	x-end read, zebra finch brain cDNA clone, http: songbirdtranscriptome.net	mRNA	GTCTCCGCTCGGATTATCAAGCACTTCGGCGTGAAGCACCTCTCCAGCGGCGACCTGCTGAGGGACAACATGCAGAAGAAGACAGAAGTGGGAATCCTTGCCAAGTCCTACATTGATCAAGGGCAGCTTATTCCAGATCACATCATGACACAACTAATGCTGAATGAGATAAAAAGTCTAGACCAGCACAATTGGCTATTGGATGGTTTCCCCAGAACAGTTGCTCAGGCAGAAGCCCTCAATAAAGAATGTCACATAGACACTGTGATTGACCTGGACGTGCCATTTGAAACCATAAAGTGTCGGCTTACAGCACGCTGGATCCACCCTGCTAGTGGCAGAGTCTACAATCTTGAATTCAGTCCTCCCAAAGTGCAG	ChrZ	5e-93	345	1	174	64128317	1	1	chrZ	3e-57	226	0.91	174	27995015	1	P08760	GTP:AMP phosphotransferase mitochondrial - Bos	0	191	0.71	30	7.61935	7.65997	7.38006	7.7221	7.75971	8.42269	8.49931	8.00355	8.22144	7.97913	8.59954	7.84398	7.43926	7.60302	7.87134	7.9822	7.90331	8.71701	8.36195	8.28714
sex-biased in both species gene nr49	PTA_05.3516.C1.C4065_at	CK316513	PTA_05.3516.C1.Contig4065	GTP:AMP phosphotransferase mitochondrial	TC191268	contig from multiple zebra finch brain ESTs, http: titan.biotec.uiuc.edu cgi-bin ESTWebsite estima_start?seqSet=songbird	mRNA	AACCAAGTTGCCAGATGTGAGCCAGAAAGATGCTGCCAAGCCCAGGTGAAAATAGGTCAAACTTCTGCTCATCTTTCATAGCTCACTCCCAATTACATGAGATTCATCAATCAAGGATTTGTCCAAGTAGTCTACCAGACTCATCAATAATTTAAGTCCTATGCTGCCCTTAACTTACACTATGGTAAAATTTTGTTGCCTGTGGTTACCACTTCAATGCTGTATT	ChrZ	1e-124	448	1	226	64131257	1	1	chrZ	6e-20	101	0.92	71	27991115	1	\N	\N	\N	\N	\N	0	7.73945	7.76971	7.51695	7.82926	8.01011	8.74789	8.58292	8.38047	8.20932	8.47809	8.48636	7.77026	7.67853	7.17468	7.88569	8.14642	7.92371	8.47003	8.60336	8.33804
sex-biased in both species gene nr50	PTA_05.287.C1.C398_at	DV961485	PTA_05.287.C1.Contig398	Small glutamine-rich tetratricopeptide r	TC191289	contig from multiple zebra finch brain ESTs, http: titan.biotec.uiuc.edu cgi-bin ESTWebsite estima_start?seqSet=songbird	mRNA	ATTGCCTAGATTGTTTCAGTCATGCAACATGTCTTAATCACAGGGTGTGGAAGGATGCTTTTCCTGTGCAGTAACTGCACTGTATCTTGCGCTAAAATTTTTCATCCTGCTAGATAAAGTGGTAAACCACAATCCCTGTAAATATTGCTTTAATTTAAGATCAATTGCAGTTTATCATTCAACTGAGAAAATCTACATTTACACCTAATAGGTTTTGTATCATTACTGTTCCATCAGTGTATAAGTACGATAATTTGTTAGAGAATAAAGTATTTTGCAATCAATTGTGAACTCCTGTAACCTGCTTGCATGGGAGTATATTCTTCTAACTATGATCATAAAGACACTTAATGAAATATTCAGCTTAGAAATTGTTTCAGTTGCGCTCTTGGTTTTGTA…	ChrZ	0.0	1118	1	564	50937511	1	1	chrZ	6e-19	99	0.82	170	20044973	1	\N	\N	\N	\N	\N	0	10.7517	10.5571	10.6902	10.7939	10.6707	10.9247	10.8756	10.8292	11.0291	11.2405	11.3587	10.6976	10.7022	10.0594	10.6142	10.3319	10.6535	10.9643	10.7968	11.1224
sex-biased in both species gene nr51	PTA_05.6720.C1.C7297_at	CK311497	PTA_05.6720.C1.Contig7297	COBW domain containing protein 2, partia	TC191293	contig from multiple zebra finch brain ESTs, http: titan.biotec.uiuc.edu cgi-bin ESTWebsite estima_start?seqSet=songbird	mRNA	GACTGGATGCACCATGGATGTCATAAGACTGAAGGGACTGGTATCTATTCAAGGCAAATCTCATCAAGTGATAGTCCAAGGTGTCCATGAACTCTATGACCTACAAGAGACTTCAGTTGCCTGGAAAGAAGATGAAAAGAGAACAAACAGGCTGGTCCTAATTGGCAGGAACTTGGATAAGGAGATCATCAAAGAAGTATTCATAGCCACTGTGAGAGAAGAACGAGGAAACAGTTGACATAAAACTAAAAAAAAGATTAAATGTCTGTTTTAATCCTGCAAGGATTTTATTCCAGAAAAGACTGAATGGCATGGACTGTAATAGTTTCTATATCCTCTTGCAGTTTATGCAGCAGTTGAACCCTGAAGTCTTCCTAAGAATTCCAGCTGACCTACTGC…	ChrZ	1e-115	420	1	212	65684890	1	1	chrZ	2e-34	151	0.91	116	26478629	1	Q5ZK54	Putative uncharacterized protein - Gallus	0	134	0.87	29	5.98708	5.89843	5.74892	5.85202	5.8109	6.44869	6.60659	6.55038	6.41332	6.42818	6.23795	6.02318	5.87782	5.74794	5.96905	5.55488	5.6268	6.356	6.33268	6.55238
sex-biased in both species gene nr52	SB03034B2H01.f1_at	DV956173	SB03034B2H01.f1	Very low-density lipoprotein receptor pr	TC191306	single-end EST, http: titan.biotec.uiuc.edu cgi-bin ESTWebsite estima_start?seqSet=songbird	mRNA	ACCTACCCTGCAATATCTGTTGTCAGCACAGATGATGATATGGCATGAGCACTGGATTAGCAATTACTTTCGGTTTACTTGTGTCTTACACTCCTTGGGGATAGTAACCAGGTTTGTGGCTGAAGGACTTCCTCCATTCTTGGAAGAAAGAAGATACTTTCTGTATTTATGGAACACTTGTGTAAATAGTTATTTTCTACAGCTTAACAACTCTGTAAATACCTGTCCACAACAATTCAGCTTTTAGTGGTTACAGTTTTATCAGTAACCCTTGGGTTGGTTAGTCAGTAACATCACTGACTAAATATAAAGCACTTTCCATAGAAAGCCATATTCCAGCCACAACTTGTAACACCTGTACATATGTCTATAGGCCACTTGTAAATAATTATTGGAAAA…	ChrZ	0.0	1076	0.99	551	64740569	1	1	chrZ	1e-137	494	0.86	568	27367082	1	\N	\N	\N	\N	\N	0	7.01706	7.09201	6.59876	6.87627	7.19737	7.30803	7.52266	7.20341	7.55031	7.39246	7.46513	6.944	7.06456	7.02999	6.73759	7.25825	7.07089	7.3638	7.63335	7.33989
sex-biased in both species gene nr53	0061P0015Z_H10.x0_at	DV576524	0061P0015Z_H10.x0	http://genome-www4.stanford.edu/cgi-bin/SMD/source/sourceResult?choice=Gene&option=Name&criteria=	TC191702	x-end read, zebra finch brain cDNA clone, http: songbirdtranscriptome.net	mRNA	AGTGTGCGCGTTTCCTGCCAAGGATGGAGGTGTTCCCGTCCCCCCTGGAGTCCGCCAAGTTCATAGCCGAGCACAGCAAAGATGTCTCCGTGGACGAGGAGGGAGCGCGGCGGGTGGCGGAGAGCCTGTTCGACAAAGTCTCGGCGGCAGAGTTCGGGCTGGCGGGGTGGAAAAGCCTACACGAGCTGAACCCCCGGGCCGCCGACAAGGAGGCTGTAGACTGGGTGTTCCTGGTGGACACTCTCAACTTCTCCTTCTGGTCCGAGCAGGAGGAGTGCAAGTACCTTGTGAAGTACAAGGACAAAACCTACAGCGGCTACTGGTCGCTGTGTGCCGCCGTCAACAGGGCCCTGGACGACGGAATACCTATCACCAGTCCATCCTATTTTGCCACCATGA…	ChrZ	0.0	716	1	361	52734458	1	1	chrZ	5e-22	109	0.8	243	39552681	1	Q5T6V5	UPF0553 protein C9orf64 - Homo sapiens (Human)	0	203	0.66	30	6.52322	6.70382	6.56949	6.58999	6.81574	6.86367	7.18682	6.74892	7.4577	6.83693	7.40565	6.81592	6.65925	7.04044	6.96074	6.33561	6.82264	7.23526	7.51257	7.34915
sex-biased in both species gene nr54	PTA_05.6284.C1.C6877_at	CK304617	PTA_05.6284.C1.Contig6877	Mitochondrial 28S ribosomal protein S27	TC191707	contig from multiple zebra finch brain ESTs, http: titan.biotec.uiuc.edu cgi-bin ESTWebsite estima_start?seqSet=songbird	mRNA	GAGACTGGACCATTCACAGCTGGATCAGACAGTGCTTAAAATACAATGCTCAAGATAAAGCCTTATACACAATACAAAACAAGGTTCAGTATGGAATTTTTCCAGATAATTTTACATTCAATATTTTGCTGGATTGCTTTATAAAGCAGAAGAAATATGAAGATGCTATGTCAGTAGTTACAGAGATCATGCTCCAAGAAAGTTTTGATGAATTATCAACACAGCTTCTTTCTCTCTATGTTTTATACCAGTACCTGGCAACCAAGTCTGAACATACGTGGGAAGAAGAGAGAAATATTGGAGCTTCACTATTGCTTACGGGTCTAAAGCAAAGTAACACTGTGGGTTTTAGTTCCCAGCTCTATGGCTATGCGTTCCTTGGAAAGGTGGAGTTGACAA…	ChrZ	5e-75	285	1	144	65993802	1	1	chrZ	2e-40	170	0.93	118	26171265	1	Q92552	Mitochondrial 28S ribosomal protein S27 - Homo	0	254	0.65	13	5.71279	5.41473	5.13047	5.5978	5.30599	6.15668	5.73659	5.7899	5.55899	5.99188	5.80027	5.20159	5.63501	5.35459	5.63476	5.50328	5.32799	5.86128	5.67592	6.08287
sex-biased in both species gene nr54	PTA_05.6945.C1.C7511_at		PTA_05.6945.C1.Contig7511	http://genome-www4.stanford.edu/cgi-bin/SMD/source/sourceResult?choice=Gene&option=Name&criteria=	TC191707	contig from multiple zebra finch brain ESTs, http: titan.biotec.uiuc.edu cgi-bin ESTWebsite estima_start?seqSet=songbird	mRNA	GTACCTGAGTACTACAGCCGATTCAAGGAGCTGAACTCCAAACTGCATTCACTTGGCAAAGTTGAATCTGAAAGCCTGTTAACCCTGACAACCCAACTTGTCAAGGAGAAACTGCCGCAGTGTGAAGTGGAAGACATTGCAAAATATGAGCAGAACCTCAAGAAGTGGGAAGAACTACAAATACTTCTCATTGAGAGAGAGAGAGCAATGAGAGAACAGGCTAAGCAGGACATGGAAGCTAGGAAGCTAGCTAAAGCATCTGCTTAGTACTGGAACTTGGAATGCCGTGGTATGCACTCCTCTGTCAGTGAATTGAAGTGTTTCCCATTATTAATATTTCACTTCAGTCATGCTGTGGGTGTGACTGCTGTATGCAAATAAAGCGTCCCATTTTCTCTG…	ChrZ	1e-123	444	0.99	228	65989150	1	1	chrZ	5e-31	139	0.88	146	26182753	1	Q5RAP6	Putative uncharacterized protein DKFZp469J2323	0	93	0.54	10	6.68061	6.69337	6.60768	6.79114	6.62043	7.00575	6.87983	6.77614	6.89708	7.22581	6.84626	6.54348	6.71004	6.64147	6.71612	6.42702	6.9051	7.13443	7.13335	6.99638
sex-biased in both species gene nr55	SB03006A1A06.f1_at	DV946673	SB03006A1A06.f1	Threonyl-tRNA synthetase, cytoplasmic (T	TC191778	single-end EST, http: titan.biotec.uiuc.edu cgi-bin ESTWebsite estima_start?seqSet=songbird	mRNA	AAGGCCGATATGGAATCCCTCCAGAGGATCTACGGAATTTCATTCCCAGATACAAAAATGCTGAAGGAGTGGGAGAAATTCCAGGAGGAGGCTAAAAGCAGAGATCACAGAAAAATTGGGCGGGACCAAGAACTGTTCTTCTTCCATGAACTTAGCCCTGGTAGCTGTTTTTTCTTGCCAAAAGGAGCTTACATTTATAACACGTTAATTGAATTTATACGGAGTGAGTATCGAAAACGTGGATTCCAGGAGGTTGTCACTCCAAATGTTTTCAACAGCAAATTGTGGATGACTTCAGGGCACTGGCAGCATTACAGTGACAATATGTTTTCCTTTGAAGTGGAGAAAGAAATCTTTGCTCTGAAGCCTATGAACTGTCCAGGACACTGCCTTATGTTC…	ChrZ	3e-89	333	1	168	40845455	1	1	chrZ	2e-65	254	0.94	168	9473313	1	Q5ZLW1	Putative uncharacterized protein - Gallus	0	377	0.97	30	6.89417	6.7991	6.71454	6.60379	7.18713	6.91462	6.9384	6.91918	7.38906	6.93522	7.9823	6.86792	6.56929	6.82041	6.92464	6.55433	6.60436	7.25068	7.00431	7.4417
sex-biased in both species gene nr56	SB02044B2C06.f1_at	CK307839	SB02044B2C06.f1	TC192261	TC192261	single-end EST, http: titan.biotec.uiuc.edu cgi-bin ESTWebsite estima_start?seqSet=songbird	mRNA	GCTTGTAGTTGATAATGCCCCTTTTAAATATCATAGAGTGGGAGCTGTGACTTATGTTTGTATTTGTAGCAGTACATAATACTGTCAGTGTGTCATTCTTGTGTTGCTAACTGATTCTGTTACCTTAGACACATGATCCAAGTTCTTCGTGATTACTTCAGCAACTTGTGAAAGTTAAAACTCTGGCCATCTAGGTACTTAAACTGGCTTGCTGGGTGACTTTACACCAGAAAATTCTCAGCTGACAGCTGACATTGCAGATGTTCATGGAGAAAGGTGGAAGAAATGCAGATTTTGTACTGCGCCAGGGTGGTGCAGGGTGAGGTCATACATGTTCTACTGCATTTTAGGAACCTCAGAACCAGTTGCAGGAAATAAACTATGGCGATATCCTGCACT…	ChrZ_random	0.0	858	1	433	1276778	1	1	chrZ	3e-11	73	0.95	45	69740156	1	\N	\N	\N	\N	\N	0	6.05652	5.93557	6.21182	6.04571	6.30452	6.38258	6.47613	6.55714	6.60587	6.67404	6.9781	5.98097	6.10062	5.39375	6.32792	6.17172	5.98557	6.58944	6.20779	6.64395
sex-biased in both species gene nr56	SB03049B1H06.f1_at	DV961204	SB03049B1H06.f1	TC192261	TC192261	single-end EST, http: titan.biotec.uiuc.edu cgi-bin ESTWebsite estima_start?seqSet=songbird	mRNA	AGCACACTGCTTTAGAATCAACTGAAACCATGACTTTGTAGCTGCTTTATATAAATGTGTCAGTTTTATACACCCACTGAACTAACAAAGTTACATGTGCAAAAATCATGGCAGTATTATATAATTATGTCCTTGATGTTTTGTCCTTAAATATTTATATCTTATTAGCTTTAATACTTCAAGCTCAAATCTGTTGTACTGGCAATCACAAGAAGTTGTCTTACCGTCTGCAAACTGAGCAGATTTTAAATGCAATTTGCCATGATATAAAATGTTGTCATTTTTCTGAGTAAAGCTGCACTTTGAGAAATCTTGGCAAACTTAGGCTTATACCAGAAAATTACTGACCTTGACCAGGCATTTTCAGTAATGTTTATAGTTACCATAAGCTATCCCTGA…	ChrZ_random	0.0	858	0.98	456	1277671	2	1	chrZ	2e-12	77	0.84	123	69740941	1	\N	\N	\N	\N	\N	0	4.11514	4.3528	4.08374	4.14821	4.13183	4.61497	4.44505	4.51228	4.55842	4.39671	4.25967	4.09314	4.10289	4.11524	4.03967	4.25886	4.26223	4.41844	4.27115	4.17272
sex-biased in both species gene nr57	PTA_05.3103.C1.C3631_at	DV954862	PTA_05.3103.C1.Contig3631	Ubiquitin-like containing PHD and RING f	TC192333	contig from multiple zebra finch brain ESTs, http: titan.biotec.uiuc.edu cgi-bin ESTWebsite estima_start?seqSet=songbird	mRNA	TTATGTTTTAGCTACACACTGCCTCCTGAATATTAGTTGTGCCTGGTCCATGTGGTTTGATTTACAAAAAAAAGAACCCAATAATGAAACCCAAACAAAATAAAAACCCACAAAAAAAACAGGAAAAAGAAATAGATTCAGCACTTAAGCCATTTGGATTAAACAGCAAATTCTGTGGTGTGCATAATCCCTTTTTTGTCTTTTTCTTCTATTATGCTGTATTTTTTTGCAAGAACAGGCTGATTTTTAGTCTATTTTTGTGAGCTTCATTGTGCTTTTCTTGTATCTTATGCAAGTTGACTACTAATGACTAATGAGAACAATATGAATGCATTGTTGCTGCATTAGTGTAAAGTGATCTGTGTTTTTTGCACTTAAAGAGGGTATTCAAGACACTCT…	ChrZ	0.0	749	0.98	399	63563624	1	1	chrZ	8e-40	168	0.96	97	28555220	1	\N	\N	\N	\N	\N	0	9.55918	9.24784	9.01004	9.38967	9.38847	9.85161	9.65654	9.81794	9.72211	9.72529	9.95774	9.28262	9.11569	8.8029	9.57963	9.01433	9.16877	9.59198	9.59676	9.97127
sex-biased in both species gene nr58	PTA_05.5180.C1.C5756_at	CK234718	PTA_05.5180.C1.Contig5756	Protein farnesyltransferase/geranylgeran	TC192466	contig from multiple zebra finch brain ESTs, http: titan.biotec.uiuc.edu cgi-bin ESTWebsite estima_start?seqSet=songbird	mRNA	AGTGTTAAGCTCTCAAGTTGTTCCAAAGCTGTACGAAGTAGGGTCATCAACAAGTTCAAAATCCATTTGTAGGTATTGCAATGAAAGAGGAATGCAGACTGCTGCATAGTCCTGAGTTGCTGCTGCTACTTGACTAGCTGCAGTCAAGAAATGTAAAAAGGCTTTATTATTGAAATGTACCAAGTAAAGTTTTTAGTTCCTAACTAAAAATACATAAAGCTATACCTGTTACATTGACAGTGCTCAGTTAACGGTTGGCCTTGATCTTAGAGGTATTTTCCAACATAAGTTACTCTACAACTTGTGAAGCACTAAAACCGTATCTCATATCATGGCTTACCCACTTGTGGTTCCTAACACTGTCTCATGAGTTTGCTGCAGTAGTGACTGCAGGTAACT…	ChrZ	0.0	985	0.99	509	3834820	1	1	chrUn_random	3e-05	54	0.94	35	223264	0	\N	\N	\N	\N	\N	0	7.79632	7.66371	7.5101	7.58135	7.87613	7.86605	8.40765	8.04967	8.01934	8.1895	8.13539	7.59829	7.96125	7.53136	7.75753	7.82451	7.80774	8.20194	8.04743	7.87899
sex-biased in both species gene nr59	PTA_05.3619.C1.C4175_at	DV952973	PTA_05.3619.C1.Contig4175	TC192665	TC192665	contig from multiple zebra finch brain ESTs, http: titan.biotec.uiuc.edu cgi-bin ESTWebsite estima_start?seqSet=songbird	mRNA	TGTCCCAAAGCGATGCCGAGCAGTACCTCATTTCTCCAAGTGGTCTGTGCAGATTAGAGACTAAGTATCAGTTGTTCTTGAACCTTGATGACATTTATATGTAAGTGTGTTTAGCTTGACAAAAGTTGTTTGAGTTTACTAATGCAACAGAGATGCCAGGTGGAGCCAGTCAAGGAGCTGGCTACTTTAACTAGATTAGCCTGGCATCTCTGTCATGAAGTGGTTGTGAGCTCTCAACTCAGAGCTGATCTCCAGCATGTCTCTGATATACTAACTTCATTTGTGCTGCATAGAAAACTCTCTTACCTTCTTAATAGCAGCTTGTTTGACAGTCCTGAATTAAATGTTGATCAATTATCAAAGTAATAACTGTTTGTGAAGTTGCCAGTGATATATTTT…	Chr23	0.11	42	1	21	973602	0	0	chrZ	1e-35	155	0.84	223	52653366	1	\N	\N	\N	\N	\N	0	10.3613	10.0209	9.82357	10.0833	10.3202	10.5163	10.4169	10.3877	10.618	10.3647	10.6911	10.1889	9.8868	9.80908	10.2331	9.83515	10.1372	10.4957	10.4742	10.6094
sex-biased in both species gene nr60	0065P0011Z_F10.x0_at		0065P0011Z_F10.x0	http://genome-www4.stanford.edu/cgi-bin/SMD/source/sourceResult?choice=Gene&option=Name&criteria=	TC193189	x-end read, zebra finch brain cDNA clone, http: songbirdtranscriptome.net	mRNA	TAGTCACGTGGGAAACGCGCTACCGCAGCTGATTGGCTGTGGTGGCGGCTGCGGCGGCGCGAACATCACGCGCGAGCACAGTGATGCGTATGTGCTGGCTTGTGAGCAAAGAGAAATGCACTCAGCGGGTGAAACTGCCACACTTGGAACCTGTGGTAATTGGGCGTGGCCTGGAGACTGGGATAACGGATAAGAAGTGTTCACGGCAGCAAGTTCAGTTTAAAAGCAGACTGTAACAAGGGTTATGTCACAGTTAAACAGATAGGGGTCAACCCAACTAGTGTTGATCTTGTGAATATTGGCAAGGATGAAGTGGTAAAAATGAAGCCAGGCCAAGTTCTGCATATTGTAAATAATCTTTACCCCTACATGGTGGAA	ChrZ	4e-72	276	1	139	31429087	1	1	chrZ	2e-27	127	0.89	108	68667310	1	Q9BGQ0	Aprataxin - Macaca fascicularis (Crab eating	0	89	0.75	30	6.45045	6.34329	6.19933	6.57859	6.13771	6.84396	6.98915	6.6623	7.01285	6.55713	6.3994	6.37291	6.43346	6.53761	6.60744	6.4906	6.72569	6.91209	6.95468	6.47879
sex-biased in both species gene nr60	PTA_05.5654.C1.C6245_at	CK310754	PTA_05.5654.C1.Contig6245	Aprataxin homolog (Forkhead-associated d	TC193189	contig from multiple zebra finch brain ESTs, http: titan.biotec.uiuc.edu cgi-bin ESTWebsite estima_start?seqSet=songbird	mRNA	ATGATTGAACAGTGCCCTGCCAGAGACAGCCTGGAATTCAGACTGGGTTACCATGCTATCCCCAGCATGAGTCAGCTACATTTGCATGTAATCAGCCAGGATTTTGATTCTCCGGCCCTGAAAACCAAAAAGCACTGGAATTCTTTTACTACAGACTACTTCTTAAACTCTCAAGATGTCATAGAGATGGTAAGAAGCAAGGGAAAAGTGATGGTGAAAGACCATACCTCTGAACTTCTCAAACTTCCCCTCAGATGCCATTGCTGTAAACAACAGTTGTCCACAATCCCACAGTTAAAGGAACACCTTCAGAAACATTGGCCAA	ChrZ	5e-80	301	1	152	31419812	1	1	chrZ	4e-28	129	0.88	125	68661360	1	P61798	Aprataxin - Gallus gallus (Chicken)	0	204	0.88	30	7.64627	7.66627	7.87798	7.86536	7.97635	8.22226	8.3076	8.0838	8.29958	8.10416	8.41011	7.78212	7.57054	8.09928	7.84225	7.8112	8.10613	8.33553	8.2363	8.06261
sex-biased in both species gene nr61	PTA_05.2788.C2.C3295_s_at		PTA_05.2788.C2.Contig3295	http://genome-www4.stanford.edu/cgi-bin/SMD/source/sourceResult?choice=Gene&option=Name&criteria=	TC193208	contig from multiple zebra finch brain ESTs, http: titan.biotec.uiuc.edu cgi-bin ESTWebsite estima_start?seqSet=songbird	mRNA	TTGCAGAAGCAAGCGAAGAGTCCATACTGAAATAAACAACAGATTTCAGCTGAATTTTGCACATGGAAATACATGGCTAAGCTCTGAGCTGTCCAGTGGTTTTTGAACTCTGTGTGATACTCTATCAATAAAGTACTT	ChrZ	9e-55	216	0.96	131	3442001	1	1	chr27	0.11	40	1	20	2451994	0	\N	\N	\N	\N	\N	0	3.60852	3.9525	3.72381	3.49254	3.8402	4.31344	4.10133	4.1669	4.32944	4.09831	4.28437	3.97989	3.90019	3.91573	3.88005	3.93672	4.10327	4.21671	4.20829	4.16065
sex-biased in both species gene nr62	PTA_05.1110.C1.C1410_at	DV960159	PTA_05.1110.C1.Contig1410	Adenomatous polyposis coli protein (APC	TC193385	contig from multiple zebra finch brain ESTs, http: titan.biotec.uiuc.edu cgi-bin ESTWebsite estima_start?seqSet=songbird	mRNA	TTAACATGCATCTCATCCCATTATCCTTTGAATATTGCTTGTCATTGAAATCATGGAATAGCACAATAGAAATGATGCAGTCATATTGCTTTACCAATAATTTCTAGATTACAGACCAACTAAACTACATCAGGGAAGAATTGGTATTATTTATGCAAAAAAATATACTCATGTTTAGTATTTGTGAGTTCATCTAACCCAATAATTAATCATGTGGCTGTGAAATTCACAGTAATATGGTTTCCGCTGAACAAGCTTTCCTAGCCTGCTTTTCTGCATGAATGGAACTGATGGTTCATTTTATGAAGTAATGATTAACATTTCTGTGGTCACATAATGTGCATAGATAGTTATGGTGTAACAATTTACACTTTCTTTGTGCTCTGAAAAAGAAAAAAA…	ChrZ	0.0	716	0.97	386	21235772	1	1	chrZ	1e-100	369	0.88	373	45185905	1	\N	\N	\N	\N	\N	0	7.98829	8.12862	7.87289	8.70976	8.4782	9.1479	8.45943	8.61903	8.90426	8.73541	9.2745	8.31565	8.2883	8.07457	8.48935	8.28294	8.62649	8.69541	8.81908	9.20813
sex-biased in both species gene nr63	SB03033A2F02.f1_at	DV955717	SB03033A2F02.f1	TC193404	TC193404	single-end EST, http: titan.biotec.uiuc.edu cgi-bin ESTWebsite estima_start?seqSet=songbird	mRNA	GGAAAAATTCTCACTCATGCATATTTTCAAGTACAAGTGATTGCTTATGACACATGGAATGCTACCATGAAAGTGTTTTTAAATTGAATTTATTTAAGATGACTTGAAGTAAATGTGAAAGTGTTGCATTTGTCTGTGAACTCTTCAGTGTAGAGTACACTAAGAGGTTTATTTGTATTATACATTAATACAACATATAAATGGCTTCAGTTATAAATTTAGGCTTGTTTCATCAGTTTTACTGAACTTTAGTTTTTAGTGTACTGACTTATGGAATATGTAATTGGAATATTTCTTGAACTAGAACTCATTAAAGCATTGCTAACTGTTTAGAAAGACTGAATTAACTTTTCAAAGGATCCTGATGTAATTTTGAAATTTAGTAAAATGCAACATCCA…	ChrZ	0.0	795	0.99	409	50890189	1	1	chrZ	8e-33	145	0.84	219	19998421	1	\N	\N	\N	\N	\N	0	5.06046	5.05169	5.1745	5.20981	5.17389	5.40169	5.80871	5.32959	5.42735	5.41082	5.81612	5.08818	5.18274	4.93438	5.18224	4.43121	4.99051	5.75715	5.32486	5.91404
sex-biased in both species gene nr65	PTA_05.6432.C1.C7018_at	CK317011	PTA_05.6432.C1.Contig7018	TC193670	TC193670	contig from multiple zebra finch brain ESTs, http: titan.biotec.uiuc.edu cgi-bin ESTWebsite estima_start?seqSet=songbird	mRNA	GTATTACGTGGAAAGCTGGAGCTATTAATGAATGCAACTTGAACTTCATTTTAAGAGTTGAAACTTGAGGCTGAAGTTAGAGGAAAGAAACTCAGTCTGAGTCCCAGCATTAAGCTTATTCTGCATCGTAGCTACTGGTTACAGATAATGTCTATCATACCTACAAGTCTGTTGTGACCTGACGTCAAAATTCATTATTGTTTTAAGGGGATAATACTTAAAGCTTTTTTATTATAAAGAAACCTGCTTAATCTATGTTAAATAAAAACTGTACTTCAAGTTAATATTTTTCTGTGGTTCTGTGGTAATGATAAGCCAAGCCCATTCTGGTCAGCATTCTGCTGTTTAGGTTTTGGATTTGTGCAAGTAAAACATACATTGACTGATATATTAACATTC…	ChrZ	0.0	1098	0.99	558	63828574	1	1	chrZ	1e-54	218	0.86	296	28302066	1	\N	\N	\N	\N	\N	0	6.98361	6.62074	6.79747	6.4337	6.79032	6.99621	7.08167	7.15208	6.84869	7.21204	7.35407	6.6899	6.68772	6.29148	6.63457	6.70302	6.60411	7.09477	6.83364	7.08419
sex-biased in both species gene nr66	PTA_05.5458.C1.C6047_at	CK305972	PTA_05.5458.C1.Contig6047	Death-associated protein kinase 1, parti	TC194126	contig from multiple zebra finch brain ESTs, http: titan.biotec.uiuc.edu cgi-bin ESTWebsite estima_start?seqSet=songbird	mRNA	CTACCTCTGTTTCACTCAAATTGTCTGCATGCTTATCATTGCAAGTGGTGCTTGCCTGTTAATTTTTCCTGCACTTCTAAGTCATTGGTGATGACTCATGCAGAGCATTCTTGTGCCAGTACTATAGGTATAGGTGTGACACCTAATCAACTTCAATTACAGTAAAATCATAATGTGAAAATCTCTTAAACTTGCCAATTATCATGCTTCGTTATTTCCATGCACCTCAGGTAAAAGTTCATATCATTATAATAGAGTTAAAAAAATACAAGTGTTGGATACTGCAGAATAATATTGTCTAGCTGTCAGTTGTAATTTGTGTATAACAAAGGTTTTCTACTATTAGAGATCCTGCATTACTTACTTCCTGTACTTGAAAACTTTGATGGGGATAAAAAA…	ChrZ	0.0	765	0.96	431	10188348	1	1	chrZ	2e-52	210	0.86	241	40880372	1	\N	\N	\N	\N	\N	0	9.21183	9.36552	8.86158	9.57319	9.43431	10.0217	9.55843	9.89827	9.9525	10.3049	10.2845	9.61046	9.51152	8.98005	9.35915	9.39314	9.60623	10.2053	9.96922	10.0195
sex-biased in both species gene nr67	PTA_05.743.C2.C965_at	CK302334	PTA_05.743.C2.Contig965	DNA-repair protein complementing XP-A ce	TC194215	contig from multiple zebra finch brain ESTs, http: titan.biotec.uiuc.edu cgi-bin ESTWebsite estima_start?seqSet=songbird	mRNA	AAAGTACAGGTAATCAAGCGTTCACTTGAAGTCTGGGGTAGCGAAGAAGCATTGCAAGAAGCAAAGGAGCTCCGCCGTGATAGCAGAGAGAAGATGAAACAGAAGAAGTTTGACAAGAAGGTTAAAGAACTCCGCCGTGCTGTGAGAAGTAGTTTGTGGAAGAAAGAAGCCAGTATCCATGAACATGAATATGGACCAGAAGAAAATATTGTTGAAGATACATATAAAAAGACATGCACTGTTTGTGGCCATGAATTAACTTATGAGAA	ChrZ	3e-75	285	1	144	31611068	1	1	chrZ	8e-29	131	0.87	134	68836477	1	P27089	DNA-repair protein complementing XP-A cells	0	141	0.76	17	6.60697	6.76029	6.74739	6.72736	6.62056	6.94683	7.39943	6.80928	6.96269	6.99165	6.87228	6.59845	6.51499	7.00228	6.62436	6.83849	6.86255	7.12776	7.07789	6.98185
sex-biased in both species gene nr67	SB03030A1G12.f1_s_at	DV954690	SB03030A1G12.f1	DNA-repair protein complementing XP-A ce	TC194215	single-end EST, http: titan.biotec.uiuc.edu cgi-bin ESTWebsite estima_start?seqSet=songbird	mRNA	GCACCCGTACTAGAATTTGACTATCTTATCTGTGGAGACTGTGGCAAAGAATTCATGGACTCCTACCTTATGCAGCACTTTGATTGGGCAACATGTGATAATTGCAGAGATGTTGAAGATAAACATAAGCTTATTACAAGGACAGAAGCAAAAGAAGAGTATTTGCTTAAAGACTGTGACTTAGACAAGCGGGAACCAGTGCTCAGATTCATTGTGAAGAAAAATCCTCATAATTCACGATGGG	ChrZ	9e-75	283	1	143	31608802	1	1	chrZ	1e-42	176	0.91	133	68834946	1	P27089	DNA-repair protein complementing XP-A cells	0	176	0.96	24	8.26333	8.21976	8.20024	8.16587	8.13288	8.65392	8.92264	8.71477	8.77057	8.75146	9.00805	8.13825	7.70388	8.07877	8.24125	7.92598	8.00388	8.86154	8.83424	9.05411
sex-biased in both species gene nr68	PTA_05.834.C1.C1081_at	DV960652	PTA_05.834.C1.Contig1081	Alpha-(1,3)-fucosyltransferase B (Galact	TC194354	contig from multiple zebra finch brain ESTs, http: titan.biotec.uiuc.edu cgi-bin ESTWebsite estima_start?seqSet=songbird	mRNA	GCAGGCCTGGTTGTGCAGCATGATTAGGATGAGGAGGAAGATACTTTGGGCATCTTGCTTCTGCTTTGCAGCTGCCTTTTTCCTTGTGCTGACACTCCAGGTTATCACCGAACTGGGCAATTCAGAGAATAAGGTATCAGTAATCTCCAGTTTACACAGCAGCCCATTGAAGCCTGGGGAGAGACATTCTTTTCAGTTTAAGAAGCAAGAACTTCACAGCAGCTTTAAGACAGAGTCTGATGTAAATCGTTATCCTGTCCTGCTCTGGTGGTCTCCCCTGACTGGAGAGACAGGGAGATTCAGTCAGTGTGGAGAGGATGTTTGCTTCTTTACTATAAACAAGACCTACCAGCACAATCAGATGACAAGAGCATTTCTGTTCTATGGTACTGACTTCAG…	ChrZ	1e-160	569	0.99	291	3851093	1	1	chrZ	1e-62	244	0.85	291	52748293	1	Q8AWB5	Alpha-(1,3)-fucosyltransferase 10 - Gallus	0	238	0.74	13	5.81913	5.98486	5.99183	5.89834	5.82494	6.14759	6.17251	6.3486	6.18413	6.14383	6.24987	6.17238	6.08781	5.81727	6.16998	5.6495	5.9336	5.81461	6.05723	6.26349
sex-biased in both species gene nr69	PTA_05.411.C1.C557_at	CK305707	PTA_05.411.C1.Contig557	TC194358	TC194358	contig from multiple zebra finch brain ESTs, http: titan.biotec.uiuc.edu cgi-bin ESTWebsite estima_start?seqSet=songbird	mRNA	AATAGACCCCATAGCTGGGCTCTGTATGTATTTGGTAATTAACATAGATGACATTTCAATGTTACTGAAAATAAGCTCAGGATTATTGCATGAAATGTAAAAATTTGCATTGAATGATGGGGATATGAGACATGAGGCAGTTATGGCTACTGCCTCCTTGCTTGCTAAGTATCTTCTGTAAGCAACAATAAAATTCTTTAAATATTTTGCATATTATTTATCACATGTAATGTGTTCAAAGAGAGGACTTAAAACTCTCAGTGTTGCCATCAGTGTAAGCCTAGATCTATTGGGTTTTTTTCCATTTCTTGTTAGAATTGTTTGTCATAATGGAAGAATGTTGTCCTCTTTCTAGCTCATTATATATTTTGTGTATCTGTTTTGTGCAATTAATACTTA…	ChrZ	0.0	991	0.98	521	6416964	1	1	chrZ	1e-117	424	0.94	281	43617703	1	\N	\N	\N	\N	\N	0	9.16834	9.55433	9.07191	10.3475	10.2216	10.3949	9.90063	10.1883	10.358	10.0083	10.4538	9.85075	9.91493	9.64232	9.92248	10.1395	9.84468	10.0094	10.2337	10.8536
sex-biased in both species gene nr71	PTA_05.1648.C1.C2060_at	DV951133	PTA_05.1648.C1.Contig2060	LysE/YggA family protein {Vibrio p	TC194481	contig from multiple zebra finch brain ESTs, http: titan.biotec.uiuc.edu cgi-bin ESTWebsite estima_start?seqSet=songbird	mRNA	GAGTTAATTCATGCAAAGCCAGTAATGAATTGGACTGCTGAAGCTTTACAAGAAATTGTGCCTTTGTAGAAGCTGCATAAATTGTTGTGTACACTAGACACTTTTGCTGGTGCGAGTTTCATTTTTAGGACTAAGAACATAGTGTACTGTAGATTTGATTGGAAGAGTATATTTGGTTCCTATATTTTGCTAATCTTATTGATGATAAATTTACGTCTCATAAAACGGTGATCTTTTTTATTGGAATTTTAATTGTAACCTGCTTTACAATCAAACTGATTAACACAACATTTTATTAATGAAAACCCAAACCTGTTATTGCTATTTTTAATCAAGTATTACATTAATTTCTAAGTTAAATGAAGTAGTTAATGTTTCAGCACTTTTAAACTAGCCTTC…	ChrZ	0.0	850	0.99	433	66385719	1	1	chrZ	4e-13	79	0.82	173	25787646	1	\N	\N	\N	\N	\N	0	4.94122	4.8519	4.96593	4.54004	5.5517	5.45229	5.5998	5.20137	5.45727	5.80572	5.33287	4.81588	5.15678	4.76199	5.02568	5.00061	5.01458	5.44688	5.55344	5.31242
sex-biased in both species gene nr72	PTA_05.2401.C1.C2883_at	DV946486	PTA_05.2401.C1.Contig2883	TC194665	TC194665	contig from multiple zebra finch brain ESTs, http: titan.biotec.uiuc.edu cgi-bin ESTWebsite estima_start?seqSet=songbird	mRNA	TCCTGAAAGGGCTGTGGTTTGCTCTTGGTAACTGCTCAGTTAAATTATGCATGTATCAGGAAACAACAGTCACATGGTAATACACTTTCCTTAGCCCACCAAAAAGATTCTTGATTTCTATTGCCCCATGACTGTCATGCTTACAGGATCTGCTATCTGTGAACAAAATATTGCAGTAAATGTGGATATTAACCAAACTACTTCACAGCTCTGATCTGCATTGTTTGTACTGAACAGACAGCATAATGCAACACTGGTATGAAGACTGGTTATGGAATATGTTCAGACAGCCACTCATTTTTACTTAGTCAAGTATGTGTTGAGGAGAAATCACTCTAGAGTCATACACATTATATGAACCACTTTTGATAATGAAACTACACTGAGGTGTTAACTTAT…	ChrZ	0.0	1057	0.99	545	4754174	1	1	chrZ	2e-31	141	0.85	195	53599675	1	\N	\N	\N	\N	\N	0	8.05128	8.14964	8.02484	7.93936	7.92529	8.47325	8.08409	8.421	8.21999	8.56711	8.45863	7.9745	8.13443	7.79341	8.05172	7.93623	7.95505	8.33118	8.18802	8.44657
sex-biased in both species gene nr73	PTA_05.35.C1.C47_at	CK305118	PTA_05.35.C1.Contig47	At1g65030, UP|Q5XEV4 (Q5XEV4)	TC194774	contig from multiple zebra finch brain ESTs, http: titan.biotec.uiuc.edu cgi-bin ESTWebsite estima_start?seqSet=songbird	mRNA	ATTAATCAGAGTATGGCGCCCACTTGAGTTGTCTTTTTGTAGTGTTGTGACAGAGTACAAGGTATGAAGTTTAAACACTGGAATGTCAGTAGTCTTTGATTTGTAAGTTAGGAGTCCTTTTTATTTATCTGGAGATGTTTGTATATTTTGTAAATTACTAACAATGTTCTGCCATCCTGGTGAATGTCATGGTTCTGTACAAATGCACTTCTTCTGTCCCTCTGTTGCATGTCTGGGTAGTTCAGAAGTTTTGTATATTTATTGTATTAACACAGTGTCATAGAATTTAAAAAATACTTTTTTCCTAGGTGTTCGCTCTGTATAGTTTTGACCAATAATGGGGATTTTTCTTCTAACAGTCAGGTGAAGTGCAGGGACGATGATCTATGTAAAAGTCTG…	ChrZ	0.0	1100	1	555	56293984	1	1	chrZ	3e-70	270	0.88	263	22154559	1	\N	\N	\N	\N	\N	0	10.6452	10.5151	10.496	10.5833	10.8904	11.1558	10.9308	11.1984	10.9899	11.0496	11.1577	10.7371	10.7562	10.417	10.6881	10.6882	10.6806	11.0193	10.8335	11.0305
sex-biased in both species gene nr74	PTA_05.4826.C1.C5384_at	DV946262	PTA_05.4826.C1.Contig5384	SDCCAG10	TC194798	contig from multiple zebra finch brain ESTs, http: titan.biotec.uiuc.edu cgi-bin ESTWebsite estima_start?seqSet=songbird	mRNA	GAGCTTCCCGTGAAGATCAGACACTGGCTTTGTTAGATCGATTTAAAACAAAGTTAACCCAGGCAATTGAAGAAACTCCTGAACATGAGCTTTCCGAACCTGACGTAGATAATGACGAAGGATGGATGTCACATGTGCTTCAGTTTGAAGACAGAAGCAGAAAAGTGAAAGATGCAAGCATGCAGGATGAAGACACTTTTGAGATCTATGATCCACGGAATCCCGTAACTAAGAGGAGAAGAGAAGAAAGCAAGAAGATAATGAGAGAAAAAAAGGAAAGGAGATAAAAGGAGTGTAAAGTTAGCCAGAGCTGCCTTGGAAAGTGACTGCAGTAAAGCACTGGCTCTTTTATAAGCTGATCCTAAAAATACCACTGGACAAGTGTGAAAAGGAATCTCT…	ChrZ	1e-105	385	1	194	50673735	1	1	chrZ	4e-41	172	0.95	107	19726532	1	Q17QX9	Peptidyl-prolyl cis-trans isomerase SDCCAG10 -	0	130	0.82	9	5.67837	5.59451	5.24197	5.84901	5.83675	6.67565	6.38176	6.21585	6.43485	6.44022	6.51329	5.74218	5.85739	5.63527	5.94693	5.9181	5.83345	6.50353	6.41209	6.28563
sex-biased in both species gene nr74	SB03025A2H09.f2_at	DV953263	SB03025A2H09.f2	Peptidylprolyl isomerase cyp7 (Cyclophil	TC194798	single-end EST, http: titan.biotec.uiuc.edu cgi-bin ESTWebsite estima_start?seqSet=songbird	mRNA	GAGCAACATCTACATCCAGGAACCGCCCACCAACGGGAAGGTTTTGCTGAGAACTACAGCAGGAGAGATAGATATAGAATTATGGTCAAAAGAAGCACCAAAAGCATGCAGAAATTTCATCCAGCTATGTATGGAAGAATATTACAATAACACAATATTTCACAGAGTAGTGCCTGGCTTTATTGTGCAAGGGGGTGACCCCACTGGTACTGGATCAGGAGGAGAGTCAATCTATGGAGCTCCTTTTAAGGATGAGTTCCACTCACGATTGCGATTTAATCGAAGAGGACTTGTTGCTATGGCAAATGCTGGGCCCCATGATAACGGGAGTCAGTTTTTCTTTACATTGGGTCGTGCAGATGAACTTAACAACAAGCACACAATCTTTGGAAAGGTTAC…	ChrZ	2e-77	293	1	148	50579473	1	1	chrZ	4e-63	246	0.95	148	19612434	1	Q3TKY6	Peptidyl-prolyl cis-trans isomerase SDCCAG10 -	0	287	0.85	30	7.02192	6.40576	6.79593	6.50532	6.77121	6.90695	6.97281	6.6688	6.87817	6.85911	7.22145	6.78609	6.68457	6.73479	6.8542	6.61148	6.63582	7.21677	7.28736	7.2701
sex-biased in both species gene nr75	PTA_05.48.C1.C69_at	DV947359	PTA_05.48.C1.Contig69	TC194976	TC194976	contig from multiple zebra finch brain ESTs, http: titan.biotec.uiuc.edu cgi-bin ESTWebsite estima_start?seqSet=songbird	mRNA	ATTCTTATCATCGTTGTTGCTGAGCAACAAAGTAAGAGTCAGAATATGAGGTGCCACTAAAATGTAAATGTACTGCCTGCTACAGGACTCCCTAAACTTTTTATTGTTAAGTGACCTGACAGTTCAAGGGCTGGCAGATAATTTTACCTAGCTTTTTTATAATTCCTCACAGACATGTGATTACATGCACGAAAATAAATGCTTTCCTTGATAACATGAAGCTGTTCTGGTTCTCTCAAACCAACGTGTTTGCTGAACTGTTTTTGAAGAAAAATTGAAGTACATGTTTAGGATACCTTTGTGAGGGGGTGAGACTCAATCTGTGCCTTCTCCCCCGACTCTTACTGCAATATAGCTACTGTGGTTTTAAAAAATAGGTTAGCTAAAATGCTGCTGGGT…	ChrZ	0.0	1094	1	552	48687405	1	1	chrZ	5e-10	69	0.93	47	17572651	0	\N	\N	\N	\N	\N	0	8.19139	8.0731	8.2339	8.10467	8.14336	8.30205	8.5156	8.25073	8.25069	8.52896	8.385	8.02488	7.82676	7.96534	8.23278	7.84202	8.14602	8.118	8.04459	8.41776
sex-biased in both species gene nr76	SB02041A2C04.f1_at	CK315002	SB02041A2C04.f1	TC195068	TC195068	single-end EST, http: titan.biotec.uiuc.edu cgi-bin ESTWebsite estima_start?seqSet=songbird	mRNA	TGAGCAGTGCCTGTTCAATTTCACAGTCTCTGTTGAGTTCAGTTGTAAATATGTTTCAGATAACGTTTTCTTCAAAAATAATCTCTACAACATTGTAGAATGTAAGAGGTTCCTCAATCCCAGGCATAGGCTTGTCAAGAGCTGCATTAGATTATGTCTTCATCAAGCTGTTAATTTGTGCTTATATCATATAGAACTTTTAGTAATCTGGGAAGAGGCACCCCATCTCAATGATATTTCACTGAGAAAACTTTTTTAGGGCTGTGTGTTTCTTTAGATACATTTAGTACAACTGTAGGTGACAAGTAGTCAGTTATTGCTTGCTAGCTACATACCAGGGTTGATCCATTTTAAAACTTTTGGCATTTTTCCCCATACTGTAGGCCATAAATCCTGAAG…	ChrZ	0.0	1041	0.99	533	60474148	1	1	chrZ	1e-180	634	0.93	456	31052096	1	Q8C7G6	Adult male liver tumor cDNA, RIKEN full-length	0	78	0.51	1	8.43256	8.51068	8.24851	8.58473	8.55608	8.75169	8.73123	8.61289	8.67664	8.54908	9.03002	8.58914	8.20507	8.03241	8.45673	7.90725	8.46079	8.82841	8.75882	8.94169
sex-biased in both species gene nr77	SB02007A1H01.f1_at	CK310831	SB02007A1H01.f1	http://genome-www4.stanford.edu/cgi-bin/SMD/source/sourceResult?choice=Gene&option=Name&criteria=	TC195095	single-end EST, http: titan.biotec.uiuc.edu cgi-bin ESTWebsite estima_start?seqSet=songbird	mRNA	ATGTACTTCCGGTAATGGCTTGTGATAGCTCTAAGATGAAAAATGCATTTTCTGGAGATTGGTTGGTAGATACATATCTTAAAGCGCTAGAAACTTTTGAAAAACTACCACAGTTTCTTCAAGAAATATCTGAAAGCATGTTATTCTTCCCTGGTGAACAGGCGAAGGCGTTATTAGCAGCTCTGGAAACTATGGTAGAAGCATGTCAGTGCCTAAATCTTTCTAGCAGTTAAATTCCAAACAACCACATTGGCTGAATCTTGAGTGTTACTACCTTCTACTTGCCTGCATGTGTGTAATCTTAGAAAAGTGCTGTATCATTTATACTCAGTTAAACTGTCTTGGAAGTTGTTTTGTTTTTTTTTTAACATGCCTTGTGCCATATTTCTCTTCGGTTTT…	ChrZ	0.0	1059	0.98	564	14689047	1	1	chrZ	3e-05	54	0.88	51	56700614	0	\N	\N	\N	\N	\N	0	6.83777	7.2341	7.12281	7.13546	7.23676	7.66013	7.91449	7.70454	7.90225	7.87029	7.64339	7.316	7.25019	7.02327	7.32837	6.91615	7.34788	7.56026	7.68655	7.82986
sex-biased in both species gene nr77	SB02043A1B09.f1_at	CK307227	SB02043A1B09.f1	Ankyrin repeat domain protein 12 (Ankyri	TC195095	single-end EST, http: titan.biotec.uiuc.edu cgi-bin ESTWebsite estima_start?seqSet=songbird	mRNA	AAGTCAAAGTGCTGCCTGATCTACCTGACTTAATCTTTAATAAGCTTACAGGAAAAACAGAAGTCCAGACTGCACACACCAAAGGGAGTTATCTTTTGGCTGAAGAGGTACACAAGAGAAATATTAAAGGAGAGACAGCCCTGCATAAAGCTTGCAGAAATAACAAAGTGGAGAGATTGATTCAGCTTCTCTCTTTGCCAGGAACAGACATTAATGTTAAAGATTATGCTGGCTGGACGCCTTTGCATGAAGCCTGTAACCATGGTAGCACAGCGTGTGTCCGTGAAATTCTGGAGCGTTGTCCGGAGGTAGACCTGCTCAGTCAAGTGGATGGGGTGACTCCTTTGCATGATGCACTGTCAAATGGACATGTAGAAATTGGCAAGCTGCTACTTCAGC…	ChrZ	1e-100	369	1	186	14686256	1	1	chrZ	3e-76	289	0.95	182	56703633	1	A6QR20	MGC166276 protein - Bos taurus (Bovine)	0	204	0.64	30	8.63425	8.91842	8.66121	8.80342	8.59688	9.37294	9.26952	9.26558	9.56649	9.31229	9.69857	8.89133	8.82841	8.9032	8.8913	8.13323	8.79732	9.39981	9.20244	9.71177
sex-biased in both species gene nr78	PTA_05.5523.C1.C6111_at	CK306885	PTA_05.5523.C1.Contig6111	TC195181	TC195181	contig from multiple zebra finch brain ESTs, http: titan.biotec.uiuc.edu cgi-bin ESTWebsite estima_start?seqSet=songbird	mRNA	TGCAGACACTGTTAGCTAGGATATGTGTTGAAGTGTCCATAGAAGAAAATTGCATGTATGACAAAACTGTCTAATGCAAGATAAAAGCGCTGCTCCCTCTCCCATTTAGGTGATGAAAGATACATTTGATTCTTGGTGTTTATGCAGGGCATATTAGCAATATGTTTTCTAAATTAAGCCTTCTGTGGAGCTTAGGGGAAAAAACACATCACAGAGCTGTCAAAGTACTGTATGTGTGATTATCAAACTGTCATGTACCATGTTGCTTGTATGTAGAGATGTTCATACTGAAAATAAACAAATGCAGTACTAATTTTGGTATTCTGAAGAAAATGGCCCTGGTTATGTATGTATGTGATCTGTTAGCAAAAAAAAAAAGTTGGTGATGATTGTAATTCT…	ChrZ	0.0	946	0.97	510	40578016	1	1	chrZ	7e-06	56	0.86	60	9168024	0	\N	\N	\N	\N	\N	0	8.59261	8.18021	8.18477	8.33626	8.51498	9.14204	8.5769	8.90288	8.48306	8.78576	8.9032	8.37608	8.47402	8.1932	8.40642	8.52822	8.17786	8.35654	8.53235	8.45803
sex-biased in both species gene nr79	PTA_05.169.C2.C245_s_at	DV946330	PTA_05.169.C2.Contig245	21.5 kDa protein in SEC15-SAP4 i	TC195231	contig from multiple zebra finch brain ESTs, http: titan.biotec.uiuc.edu cgi-bin ESTWebsite estima_start?seqSet=songbird	mRNA	GCGTGCACGAGAGCGACAAGATCCTCATGGAGAAGCGCTGCTGGGACGTGGCTCTGGCGCCGCTGAAGCAGATCCCCATGAACCTGTTCATCATGTACATGGCCGGCAACACCATCTCCATCTTCCCGGCCATGATGGTCTGCATGATGGGCTGGCGCCCGCTGCAGGCCCTCATGTCCCTGTCTGCCACCCTGAAGGCCCTGGAGAGCTCCAGCCGGCGGGCCCTGCAGGGCCTCGTGTTCCTGGTGGGCAACGGGCTGGGGCTGGCACTCGCCCTCTACAAGTGCCAGGCCATGGGGCTGCTGCCCACCCGCCCCTCCGACTGGCTGGCCTTCGTCACCCCCCCGCAGCGCATGGAGTTCACTGGG	ChrZ	2e-76	289	0.99	150	72374123	1	1	chr4	0.08	42	1	21	70860259	0	Q5RC35	Transmembrane protein 85 - Pongo abelii	0	172	0.66	30	9.89803	9.76118	9.42366	9.77885	9.50871	10.1492	10.4649	9.92492	10.3313	10.3185	10.4848	9.66495	9.37956	9.66869	9.82819	9.33591	9.55224	10.3197	10.2412	10.2456
sex-biased in both species gene nr80	SB03028B1E08.f1_at	DV954167	SB03028B1E08.f1	TC195428	TC195428	single-end EST, http: titan.biotec.uiuc.edu cgi-bin ESTWebsite estima_start?seqSet=songbird	mRNA	AAATATGCTACCTCAGTGCTACAATTAAACTGCCTGGTCTAGTGTAGTTTCCTAAGTGAGAAAGGAGGAGGTAAGGAGTATGATACAAGAGTTGAAGTTAACAAATAGATGACCAATACTATTTTTATTGTAAAAGCAAGCCAAATGGATGATTGTGTATTTTGCAGTTCTCTTGTTATGTTTAAAAGAGAAGTAATTTTGTTAGGGGAAGCTGTGATAAATCTTTATGACTAACTGTAATGTTTGGTGTTATTAATGCAGGGCAGTCATGTAAATGCTCTGAGTGCAGTAGTGATAGTGTTTGGGGATTAAAATGGCTTTAAGGCTTCCTCTATTCTCTGCTCAGCAGAAAAGTAGTGATGAGGTAGTGATCCTCCGGCTTGTGAAGTTGGCCATTAT…	ChrZ	0.0	944	0.99	480	16557943	1	1	chrZ	2e-09	67	0.92	50	35233551	0	\N	\N	\N	\N	\N	0	5.92816	5.93422	5.88122	6.19804	6.01897	6.56856	6.33941	6.40674	6.25132	6.72805	6.24763	5.91259	6.10704	5.70942	6.21883	6.10612	6.24661	6.51121	6.52329	6.51519
sex-biased in both species gene nr81	PTA_05.2835.C1.C3346_at	DV955885	PTA_05.2835.C1.Contig3346	Proteinase-activated receptor 1 precurso	TC195476	contig from multiple zebra finch brain ESTs, http: titan.biotec.uiuc.edu cgi-bin ESTWebsite estima_start?seqSet=songbird	mRNA	TGTTTTCGTTATTTGCTTTGGACCAACAAATGTTCTCCTTTTAATTCATTATATCTATTTTTCATATGACAACAGCTTAGAGTATCTCTACTTTGCCTATCTACTCTGTGTTTCTATCAGCAGCATTAGCTGCTGCATTGACCCCTTTATTTACTACTATGCTTCTTCTCAGTATCAGAGACAATTTTTCAGTCTCTTCAATTGTGAAAAGACTTTTGATCCCAACAGTAGTAACAGCGGTGGCCAGTTGATGTCTACCACTAGTACTAGAAGGGCTACGTTGACAACTAAT	ChrZ	1e-159	563	0.99	292	57017562	1	1	chrZ	5e-61	238	0.87	248	22905819	1	A7YY44	Proteinase-activated receptor 1 precursor - Bos	0	97	0.51	11	5.94645	5.97449	5.598	5.7386	5.83891	6.49911	6.03494	6.19362	6.14312	6.05062	6.06767	5.8162	5.82419	5.65174	5.98798	5.9464	5.74818	6.35601	5.95871	6.18898
sex-biased in both species gene nr82	SB03043A2D10.f1_at	DV959001	SB03043A2D10.f1	TC195483	TC195483	single-end EST, http: titan.biotec.uiuc.edu cgi-bin ESTWebsite estima_start?seqSet=songbird	mRNA	ATTTTCTTTCAGATTTTGCTGCCGAAAGAAGTTGCAAATTAAGATGAATTGCTTTGATGCTCTCTCTTTTATGAGCATAAATGCATAAAGCTTCTACATAGGGTCTAAAGAGTAACTTTTTATCTTAGATAAAGGTTAAGCTCTACAGTGAAATGACTGCTATAAATTACAAAACATCCTGCAGTTACTTCAGGTAGATGCTGATATGGTTTGCATACATATTTGTGATATATTACATATTTCCAGTAACCTCATGTTGAGTAAATAAAGCTTGATTGGTAGCTGTGTATTTCACTCACCTATGCATTCACCAGAATGACTTGCACCATCAGTCTACTTTTTTGGGGCTGACACTGATGCTTGCTCTTTGCATGTAATGGTTGGAGCAAGCCAGTTTTG…	ChrZ	2e-12	77	0.95	47	66292402	1	1	chrUn_random	1e-28	131	0.92	94	7954640	1	\N	\N	\N	\N	\N	0	7.67189	7.80049	7.38756	7.7701	7.85086	6.60132	6.53455	6.69823	6.53332	6.58647	6.72907	7.80795	7.5224	7.29486	7.81783	7.48299	7.44802	6.42384	6.71588	6.76861
sex-biased in both species gene nr83	SB02034B2A12.f1_at	CK306648	SB02034B2A12.f1	Protein C9orf72 homolog	TC195536	single-end EST, http: titan.biotec.uiuc.edu cgi-bin ESTWebsite estima_start?seqSet=songbird	mRNA	AATTAATTGGTCTCTTCTGTGTGTTTTTTTAATTGTAAATGTTAACAGAGGTTCCTTGGCCATATTGGCTTAGTGGATAAATGTGGATATGTTTTGGTGTATGATAAAAGGAAGCATTTTAATTTTTATTCCCCAGAAATGTCTTTCAGGTGTGCATCAGATTTTCCCTGTTCTGCTGTGTCAGTATTTTCAATGTCCTCACTAACCATGGAGGTTGCAGAAAATGCACCTTCCAAGAGTTGCAGACTTTTTAAAACTGCACGTATGCAATTCTTAGGAAAATCTCAAATACGACTTTTACTCATCTGACTCTTTTAACACTACTGCCTTCTTCCTTTAGAGCATTTAAACATATTTGCAGTTTTTAATATACTACAAAGTGCTATTTCTGAGTGCAGA…	ChrZ	0.0	936	0.98	493	29411522	1	1	chrZ	0.028	44	1	22	38946378	0	\N	\N	\N	\N	\N	0	5.66355	5.52957	5.52763	5.46613	5.46005	5.88178	5.82081	5.94675	5.77944	5.84838	5.90308	5.44675	5.62496	5.62474	5.5377	5.48047	5.67508	5.7148	5.91334	5.54993
sex-biased in both species gene nr84	SB02020B1B04.f1_at	CK316952	SB02020B1B04.f1	http://genome-www4.stanford.edu/cgi-bin/SMD/source/sourceResult?choice=Gene&option=Name&criteria=	TC195537	single-end EST, http: titan.biotec.uiuc.edu cgi-bin ESTWebsite estima_start?seqSet=songbird	mRNA	AGCAGTCTCTTAGATTTCATTGCATTTACATACATGTATCTTGTCTGAACCAGTTAAGGATTTTCACTACAATTTGATTTTCAAAACAAGTCATTTAAAATTTAAAATGCTGAAATCAGATTGTTTTCCCTGAATACTATGCATGTGTTTGCAGTTTCTACACTCATGCTCATTTAGTACAAATGTGGGTCTTGCTCAACTACAATCCTTTAAAACGCATGGTTTGTATAAGATAAGCAAATATTGTATAAACTGAACTTGAAGACATTTAATCATTGCAGGTTTTGTGAGGAGACTTAAGTATGAGTGTGTTCCAAGTTCCACGGAAACAGCTATTTTATAAAAACAAAGGTTTATTTGAATTTTCAATGGATTAGTGATCAAGCATCAGATAGTACT…	ChrZ	0.0	1070	1	540	42842353	1	1	chrZ	3e-98	363	0.85	502	11579488	1	\N	\N	\N	\N	\N	0	4.333	4.31025	4.24249	4.16085	4.72375	4.51817	4.64884	4.70467	4.60951	4.70886	4.67451	4.27164	4.476	4.16279	4.30926	4.28925	4.4452	4.47338	4.50492	4.74537
sex-biased in both species gene nr85	SB02037B1A04.f1_at	CK313353	SB02037B1A04.f1	ADAMTS-19 precursor (A disintegri	TC195662	single-end EST, http: titan.biotec.uiuc.edu cgi-bin ESTWebsite estima_start?seqSet=songbird	mRNA	TTTCAGTAAGGCCATCTGTTGCAAAAAAAAAAGTCATGTTATCTTGAATTTATTTTAATTTAGCTGAATAGTTTTGTTGTATATGGAAATAAGGTTCTTTTTAATTTCATTATATTTTTGGCATTTGGAGTCAGAATGAGCTTGTGTTTTTTGCAACAGATGTCAAAGTGAACAAGCTAACATTATTAAACAGGTTATTACAGAATGTATTGTGAAATTAGTTCATTTGATTTAGAAACATACTGAAGGGGATATTCTACTGTAACTTATATTATAAACAAGAAAATTAAAATAGCTAAGTAGAGATTTTGATCATTCTCATGGACACATACTTGAACACAAGTATTAAATCAATGAAACACTGTAGAGATTTACACTGAATCACTGTTGCACTGTTTG…	ChrUn	0.0	1055	0.97	588	43780263	2	2	chrZ	1e-142	509	0.86	530	44479010	1	\N	\N	\N	\N	\N	0	6.19787	6.13415	5.89258	6.10242	6.1188	6.53218	6.48724	6.38911	6.25658	6.59278	6.56931	6.24416	6.45355	6.18869	6.05893	6.2161	6.23369	6.27868	6.28019	6.20997
sex-biased in both species gene nr86	SB03031B2B11.f1_at	DV955217	SB03031B2B11.f1	Ubiquitin-associated protein 1 (Ubiquiti	TC195840	single-end EST, http: titan.biotec.uiuc.edu cgi-bin ESTWebsite estima_start?seqSet=songbird	mRNA	TTGGAAGATCTAATGGCCCGTGCAGGAGCCAGCTAAAGACACATTCCTGGATTCTTGGCGTGCAACGGAGCAGGACCAGCCCTGCCACCTTCACATCCAGTGTGACTTGCTCTCAGCTTTTTGCGTAGAAGGGAGAGTGACTGAAAAGCCTGCCTGCGTGCATCACTCCAGCATTTCTCTTTCCAATGAGGGCCAACTTTCATTCTTAAATTAAATTTTAAAGTGTCCTTTCCTAAGTTTCCTTTTTCCAGCTTGGCCATGGAAAGTTGAGACTGCCCAGCCTCGACTGGAATTGTACATAGGTAGAGATGGAGTGGTTCCCCCCTCGTTGTTGCACTGGAGTTGGACAGAAGAATATTAAGTTGGTTCTGAAACTAGGATGCTTTGGTTCTTTGAAGC…	ChrZ	0.0	860	1	434	38203599	1	1	chrZ	1e-62	244	0.86	302	7063732	1	\N	\N	\N	\N	\N	0	6.92687	6.72093	6.79481	6.94695	6.83662	7.2262	7.06904	7.38658	7.25156	7.00105	7.16424	6.77039	7.01615	6.64306	6.97308	6.82498	6.93891	7.15407	7.00307	7.20107
sex-biased in both species gene nr87	SB03041B2B10.f1_at	DV958460	SB03041B2B10.f1	TC195905	TC195905	single-end EST, http: titan.biotec.uiuc.edu cgi-bin ESTWebsite estima_start?seqSet=songbird	mRNA	AACCTACATCTCATTACTGGGTGTGTTTGATACTGCAGCACTCAGATTTTGACATTTTGTCATATGCAGTCTTTGGCAGAGCAGAAGTGAACCTTACAGCAGTGAGCAGGAGTAGATATTTATGCTGAGCCAGAACGTGGAACAGCTACACTTCCTGGTGTAATGTTGTTTAAGATTAACACACTAAAACGTAGCTGCCCCAATTCACCCAATGCACTGAGTACACAAAACCCATACCATGCTTCATAATGGTTTCCTTAACTACCTGGTAGTGGAATGAAACTATTTTGAAAGGTAAAAGCATTAGTTTACTGAAGTTACATACAAACAGAACTGTCTCTATAAACAGCCCTTTATGATAGATTTAGCTGTCTATGCAAGCGTTGGCCATGAAGCTCA…	ChrZ	0.0	1070	1	540	41248586	1	1	chrZ	2e-52	210	0.91	174	9901492	1	\N	\N	\N	\N	\N	0	4.50779	4.56205	4.41885	4.37808	4.49633	4.65032	4.66072	4.92376	4.82716	4.79514	4.28984	4.60196	4.37453	4.48227	4.35379	4.20288	4.43232	4.81683	4.43405	4.68863
sex-biased in both species gene nr88	SB03037A1A03.f1_at	DV956789	SB03037A1A03.f1	hypothetical protein XP_430491	TC196137	single-end EST, http: titan.biotec.uiuc.edu cgi-bin ESTWebsite estima_start?seqSet=songbird	mRNA	GTTCCTGCTGGAGAAGTACCGGCCTCTGACGGCGCCCTTCCTGAAGCCCCTCGCGGATCAGGCGTTTTTCGGGGAAGAAGGCTCTGGCTCCCTCTTGGGCCGTAAGAGCAGCCAGTCCTTGCAGCAGTTGCCCGCTGGAATATGGCTATTGAAAATGGAAGAGAAATTTTCCAATGGGCAGTACACAGGGATAGCAGATTTCGTGTGTGACTTCCGGCTCATGCTGGAGACTTGCTATCGGCTGCACGGTGTGGATCACTGGCTCTCCAAACAGGCCCAGAAGCTGGAGATGATGCTGGAACAGAAGTTGGCGCTGCTATCCCGGCATTTAAGAGAGAAAACATCATTAGCTGTAACGTCTAGAGGATGCTACGGGCAGGAGGATGAAAAAACAACAGC…	ChrZ	0.0	644	1	325	63711823	1	1	chrZ	1e-53	214	0.89	192	28420532	1	A8MTP2	Uncharacterized protein ENSP00000382813 - Homo	0	117	0.84	2	7.54862	7.33945	7.4491	6.92018	7.40148	7.54114	7.54874	7.63906	7.77176	7.62924	7.64152	7.34353	7.52377	7.27883	7.06588	7.38801	7.17891	7.78163	7.74881	7.50644
sex-biased in both species gene nr89	PTA_05.5251.C1.C5832_at	CK308441	PTA_05.5251.C1.Contig5832	Probable dimethyladenosine transferase (	TC196290	contig from multiple zebra finch brain ESTs, http: titan.biotec.uiuc.edu cgi-bin ESTWebsite estima_start?seqSet=songbird	mRNA	TATTGCTTCATAGACCTTTTTTCAGGTGTGCAATCCTTATGTTTCAAAGGGAATTTGCACTTCGTTTGGTTGCAAAACCAGGAAGCAAACTGTAATGCAGACTCTCTATTAATACTCAGTTGTTAGCTCGAGTGGACCATCTGATGAAGGTTGGAAAGAACAACTTCAAGCCTCCTCCCAAAGTCGAAACACAATATTGTCAGAATAGAGCCAAAGAACCCACCACCACCTATCAACTTCCAGGAGTGGGATGGTCTGGTAAGGATAGCCTTTGTTAGGAAAAACAAGACACTCTCTGCAGCATTTAAATCAAGTGCTGTAGAACAGTTGCTGGATCGTAATTACCAAGTTCATTGTTCCTTACATAATACGGTTTTCCAGAAGAGTTTGAAGGTGGGA…	ChrZ	2e-64	250	0.99	130	49842281	1	1	chrZ	1e-44	184	0.93	129	18869828	1	Q4PBR9	Putative uncharacterized protein - Ustilago	0	99	0.69	30	4.03253	4.15963	4.18727	4.02723	4.0913	4.13518	4.68203	4.35633	4.59674	4.36306	4.29658	4.09952	3.95815	4.17946	4.31693	4.07218	4.23892	4.22657	4.33855	4.26021
sex-biased in both species gene nr90	SB02046B1B07.f1_at	CK308421	SB02046B1B07.f1	Peptidyl-prolyl cis-trans isomerase-like	TC196322	single-end EST, http: titan.biotec.uiuc.edu cgi-bin ESTWebsite estima_start?seqSet=songbird	mRNA	GTCATGGCAGCCACTCAAGCAGAAGGCCCCAAAAGAGTGTCAGACAGTGCCATCATCCACACAAGCATGGGAGATATTCATATCAAGCTTTTTCCTGTTGAGTGTCCCAAAACAGTGGAAAACTTCTGTGTGCACAGCAGGAATGGTTACTACAATGGACACATAATTCACCGTATCATCAAGGGTTTCATGATTCAGACTGGTGACCCAACTGGTACAGGAATGGGAGGTGAAAGTATTTGGGGAGGAGAATTTGAAGACGAGTTTCATTCAACTTTACGACATGACAGACCATATACACTCAGCATGGCTAATGCAGGACCAAATACCAATGGATCCCAGTTTTTTATAACAGTGGTGCCAACTGTAAGTATACTAAAAGCTCAATTTAAGGACTGA…	ChrZ	1e-128	462	1	233	50883922	1	1	chrZ	1e-77	293	0.94	192	19995397	1	A5PL48	Peptidyl-prolyl cis-trans isomerase - Danio	0	254	0.96	30	7.2785	6.95401	6.7499	7.28758	7.06114	7.77422	7.80377	7.58217	7.78308	7.54755	7.81149	7.06463	6.52917	7.03119	7.49577	6.8592	7.29071	7.72666	7.59398	7.9882
sex-biased in both species gene nr91	SB02007B1A09.f1_at	CK310865	SB02007B1A09.f1	TC196429	TC196429	single-end EST, http: titan.biotec.uiuc.edu cgi-bin ESTWebsite estima_start?seqSet=songbird	mRNA	GTGGTCAAATTCATGATAACTTTCATAATTTGAATAATTTAAAATGCTGCTTTTATCCAGTTTGTCTGAAATCTTTACCACTTGGGAGCTTTCTTATGTGCTTATTGCAAAGTTGCATTGAAAATTAAAAGAGAACATGTTTTTATTATACATTCTTTATCATGCTTGAAAAACACATCCCTTAAAGCAGCTAGGAATGAGTTATTCTGAAAAGTAAATTTTCATGAATGACATATTCTAGTACTTTTTAAACAGTCTGTGTTTTCTCAAGTAATTGTTAATGGGGATCTAACTCTACCTCCTGTGATTTTAGTACATGTGTTGTAATAGTAGTGGTATTTGTAATACATTGATCTGCCTGTTTTGAAATGCTGAA	ChrZ	0.0	745	1	376	41645666	1	1	chrZ	2e-14	83	0.83	165	10285294	1	\N	\N	\N	\N	\N	0	5.98511	6.03686	6.05952	5.78923	6.11092	6.27706	6.07422	6.41123	6.2286	6.31583	6.17179	5.81884	6.03235	5.56632	6.0367	6.13797	5.67076	6.05543	6.03281	6.19147
sex-biased in both species gene nr92	SB03040B1D09.f1_at	DV958047	SB03040B1D09.f1	TC196481	TC196481	single-end EST, http: titan.biotec.uiuc.edu cgi-bin ESTWebsite estima_start?seqSet=songbird	mRNA	AACATGCAAATGTGCCTGATTGAGAACACAAATTCATGGTTTCTTCCCCCNNNNACTGGATTGTAATTATGATTAGGCACTTTTCCATTATTTTCTGAGGAGCTAGCCTTAAGCATGTTTGAAAGTTTTACTCAGTCTTTTTTAATAGCTAATCAGTCAAAAGCCAACCATCTCTTTGGAAAATAACAGCTTCATTTGCAGCAACAGCTGGATTATGGTCAGTATAGTTTTATATGTGTTTTGAATTTATTTTGTATCTATGAAATGTTATGTTTTGAGACATTTTGTTGTGGTTTTTCTAACATTCTGAAAAACAATTCACATTCTTATATCAATTATCAAACAAGATTCTTGCCATCAGCTGAGTCTGTGACCAAAACAAATATTTTAAAAGTGGAA…	ChrZ	1e-117	426	0.98	227	46447612	1	1	chrZ	7e-09	65	0.91	49	15244288	0	\N	\N	\N	\N	\N	0	4.51376	4.66878	4.70032	4.76218	4.74948	4.98313	4.71133	4.67649	4.75588	4.67635	5.16772	4.51575	4.64342	4.60015	4.62704	4.62425	4.42712	4.73103	4.79828	4.74941
sex-biased in both species gene nr93	PTA_05.743.C3.C966_s_at		PTA_05.743.C3.Contig966	http://genome-www4.stanford.edu/cgi-bin/SMD/source/sourceResult?choice=Gene&option=Name&criteria=	TC196796	contig from multiple zebra finch brain ESTs, http: titan.biotec.uiuc.edu cgi-bin ESTWebsite estima_start?seqSet=songbird	mRNA	AGCCAGTACCCTTGGGTATAGCACATTTTAATTTTTTTTCCTCCTCCATAAACGTTATTTTCATTATTTCTTTCGGGGAATTTATATTTTAAGACCGACATAAGGGTAAATTTTCGCGGCTTCGTCGGTTGTGGGAATTTTGGGATTTATGTGACCGGAGCGCTGCTGCAGTGCCAGCTTTTATCGTTATAA	ChrZ	8e-90	333	0.95	192	31605454	1	1	chr15	0.04	42	1	21	2512111	0	\N	\N	\N	\N	\N	0	5.96647	5.68102	5.64928	5.69331	5.79244	6.22296	6.04112	6.07194	5.98795	6.02919	6.00996	5.88493	5.8111	5.70655	6.02242	6.04404	5.76893	6.0731	6.07613	6.3767
sex-biased in both species gene nr94	PTA_05.2201.C1.C2667_at	DV957661	PTA_05.2201.C1.Contig2667	TC196879	TC196879	contig from multiple zebra finch brain ESTs, http: titan.biotec.uiuc.edu cgi-bin ESTWebsite estima_start?seqSet=songbird	mRNA	GCAGCATGCGGAAACTGCATATTTTGGTTGAGTTGCTTTTTAAAATACACTATTTTATTTGCAAAATGTAATTTATGCCAAAAAAATGTAATGTCATTTTGCCACTGAATAGGGTGTTTCAGCACAAGATGCTATGTCTAAAGGGGAAAAAGGCTTTACACTTTGTAAATCTAATTGAAAAATTGTTCTAATACTGGGCTGTCAGCATCCCTAAAACTGCAGTACAAGAGATTATTATTATCTAAATTAATCATTCTGTTCTGAGGGAAGGGATCAAGAAAAATCTCAATACTTATTCTCCCTGTCCTGTGTGGTCATTTTTTTGTTTTGTAATACGCTGCTACATATTTGGAGGTTCTAGTGTTTGTAGGTCACTGAACAGACATTGAAATCTGATTT…	ChrZ	0.0	954	0.97	523	42838947	1	1	chrZ	1e-97	361	0.98	194	11575813	1	\N	\N	\N	\N	\N	0	7.49945	7.32159	7.04829	7.40183	7.5129	7.82991	7.76584	7.79838	8.0772	7.68108	7.75202	7.58145	7.42582	7.2347	7.07285	7.33862	5.65422	8.02781	7.12323	8.00696
sex-biased in both species gene nr95	SB02021A2A06.f1_at	CK317356	SB02021A2A06.f1	nuclear ATP/GTP-binding protein [Rattus norvegicus]	TC197766	single-end EST, http: titan.biotec.uiuc.edu cgi-bin ESTWebsite estima_start?seqSet=songbird	mRNA	GATGGACTTTCAGACCCAGATTCAACAAGGATACTCTTTTCTTGAACCAGCTTTGCTGCCAGTAACAGAAAATAAAGTATCTTGTATTTCCAATCACATACTTGCTGTTTTCTACAAAGGGGATAAGCTTCAGTTAACACAAATAACTGGGGCCTGCATAGCTCAAGGAGAGTAAATATTTCTGATAAATTTGCATTTGTTTTATTTAAAGAGTTCTGTGTATTCTTTAAGCCCTAAATAGATAAATTTATTTACCATTTCCTTTTCTTCTAAATAATACTGCATGGCATTTTGTGTCCTTAAAGCCTAACTTCAGAGAATGGGATTATAATTTTTAGTGTGTCAGAGAAAAGAAAATAATTTTTTGTGGTACAGTTCTTTGAGTTGCATCCTGAAAAA…	ChrZ	0.0	1084	1	547	52146246	1	1	chrZ	1e-26	125	0.85	161	40158148	1	\N	\N	\N	\N	\N	0	6.08417	6.12605	6.11539	6.23212	6.15388	6.63434	6.18693	6.44093	6.42464	6.72093	6.60189	6.04491	6.11287	5.77703	6.13129	6.2302	5.98616	6.32192	6.13265	6.70179
sex-biased in both species gene nr96	0063P0020Z_F09.x0_at	DV579972	0063P0020Z_F09.x0	http://genome-www4.stanford.edu/cgi-bin/SMD/source/sourceResult?choice=Gene&option=Name&criteria=	TC198193	x-end read, zebra finch brain cDNA clone, http: songbirdtranscriptome.net	mRNA	GAGTCTGATAACATCCTTTGCCAAACACTTCATTATACCGAGTGGTAGTAAATAAAAGTGGGCAAGAGGGAGCAATGCTTCACTAAATGAAGACCTAAAACAAATGTTGGAAAGCAGTAAAGATTCTGCAAAGCTGGATGCTATGAAAAGGATTGTTGGGATGATTGCAAAGGGAAAAAATGCTTCTGAGCTTTTTCCTGCTGTTGTGAAGAATGTTGCCAGTAAAAATATTGAGATAAAAAAGCTTGTTTATGTTTATCTGATGCGCTACGCAGAGGAGCAGCAAGATCTAGCATTATTGTCCATCAGTACTTTCCAGCGTGCTTTGAAAGATCCTAATCAGTTAATCCGTGCAAGTGCTTTAAGAGTTTTATCCAGTATACGTGTCCCAATTATTGT…	ChrZ	4e-85	319	1	161	56386750	1	1	chrZ	4e-66	256	0.95	161	22250875	1	O00203	AP-3 complex subunit beta-1 - Homo sapiens	0	260	0.95	30	4.19452	3.99976	4.23891	4.11101	4.3194	4.2202	4.11314	4.64844	4.40036	4.25483	4.60373	4.21709	4.29418	4.13152	4.30895	4.16293	4.0613	4.32009	4.43446	4.64131
sex-biased in both species gene nr97	SB02027A1H02.f1_at	CK305041	SB02027A1H02.f1	UP|Q5VW36 (Q5VW36) OTTHUMP00000045118, partial (	TC199571	single-end EST, http: titan.biotec.uiuc.edu cgi-bin ESTWebsite estima_start?seqSet=songbird	mRNA	AGAAGTTTATTGACTGGCTGATCAATATGATGGAATGTCCTAAGGAAGCATTATCAGAATCTTCCAAGGACCTGCTGAAAGTTACACTTTTGGCCTTGAGGTCTCTTGCAGAGTTCAAGAAGAAAGCAGTATGGACTAAAGCTTATGGGTGGTAGTGAAGAAAACTGTCCATACTTGAAAACATAATATTATTACTCAGGCATCAAGAAGCTATATTTCAAAGACATTTCTATTACAAGATTTTTAATTGGGTTTGGCTTTTTTTTTTACCGTTTTGCTTCATACAAAAATTCCTATGAAAAGCAATATTTTGTCTTTAAGTAATGTGTTATTGTTTTACAAATGTGCTGAATCTAAATGAGAAATACACATTCAGTTTCAATTGAGTTGTTTCAGTGG…	ChrZ	0.0	656	0.97	361	57698385	1	1	chrZ	1e-22	111	0.93	76	34064220	1	Q5VW36	Uncharacterized protein KIAA1797 - Homo sapiens	0	83	0.76	6	7.94969	7.45824	6.91869	7.43553	7.96536	8.08886	7.87037	7.86165	7.99304	7.84122	8.24607	7.59898	7.20834	6.85021	7.35196	7.58993	7.46165	7.81308	7.86785	8.11373
sex-biased in both species gene nr98	SB02025B2A08.f1_at	CK304882	SB02025B2A08.f1	ATP/GTP binding protein 1 [Bos taurus]	TC199782	single-end EST, http: titan.biotec.uiuc.edu cgi-bin ESTWebsite estima_start?seqSet=songbird	mRNA	TGCATCCCACTATTTACCATGCTAAAGGGTTACTGCAATATCTGGCTGCTATAAAACGTTTGCCTTTGGTCTACTGTGATTATCATGGTCATTCTCGTAAAAAGAATGTATTTATGTATGGCTGCAGCATCAAAGAGACAATGTGGCATACAAATGTTAATGCTGCCTCCTGTGACCTGATGGAAGACCCTGCTTACAGGGCACTCCCCAAGATCCTGAGTCACACTGCCCCTGCATTCTGCATGGGCAGCTGCAGCTTTGTAGTGGAAAAGTCCAAGGAATCTACAGCACGAGTTGTTGTCTGGAGAGAGATAGGAGTACAGAGGAGCTACACAATGGAAAGCACTTTATGTGGGTGTGACCAGGGCAAGTATAAAGGATTGCAGATAGGTACAAGAG…	ChrZ	6e-96	355	1	179	52130126	1	1	chrZ	1e-59	234	0.91	174	40173793	1	Q9UPW5	Cytosolic carboxypeptidase 1 - Homo sapiens	0	316	0.9	30	8.4345	8.45988	8.62881	8.61922	8.47347	8.70151	8.67654	8.71625	8.94618	8.88224	8.92191	8.46283	8.43318	8.21742	8.37613	8.55733	8.37772	8.5472	8.53332	8.88264
sex-biased in both species gene nr99	SB02042B2G07.f1_at	CK307192	SB02042B2G07.f1	RIKEN cDNA 4930429M06Rik	TC203176	single-end EST, http: titan.biotec.uiuc.edu cgi-bin ESTWebsite estima_start?seqSet=songbird	mRNA	ATGTTCAACCGTAACCCACGTGTTGTTGAGCCCATGAATATATGTGTGGAAGGAGAATACAATAGTTTTGCCAAAATATTTGAAGCAACTAAAAAACTCAGTCAAGTACTGGAAGAAGACAACACCTCAGGTTGCCAGGCAGATAAAAAAACTTCAGATGAACAAAATATCAGAACCAAAATCACAGTCAAAAGGAAGTCAAAACAATTAAATACCCTTCAACTTAAAGTTGGTCATGAAGTCCTCAGGCAAAGAAAAAACTGGTGGAAAGATGGTCGTTTCCAGTCGGAATGGATTGGTCCTTGTATCATAGATTACATCACGGAAAATGGCTGTGCAATATTAAGAGATTCCACAGGATCCAGGCTGAAAAGACCCATCAAGATGTCTCACCTCAAG…	ChrZ	1e-154	549	1	277	17602390	1	1	chrZ	2e-86	323	0.91	251	48958197	1	Q4R6I1	Gypsy retrotransposon integrase-like protein 1 -	0	208	0.59	6	5.72773	5.79176	5.89533	5.61829	5.72983	6.19897	5.84722	5.98529	6.00347	6.03912	5.87618	5.41456	5.63269	5.64939	6.02446	5.85924	5.83772	6.3496	5.98556	6.30441
sex-biased in both species gene nr100	SB02011A2A04.f1_at	CK312285	SB02011A2A04.f1	brain-derived neurotro	TC206300	single-end EST, http: titan.biotec.uiuc.edu cgi-bin ESTWebsite estima_start?seqSet=songbird	mRNA	GAAATTATATTGCTTCCTCTGTCAATTTTTTTCTGTTCGAACTTAACTGGAAAGATGTTGTTTTTATAAATAATATTTATCAAAGGTGAACTGCAAAGCTGCTTTTATTTTATTGAATTAATGCCTCTGCAAAATTTCTTCAATGCTTAGTTTAAGTGTGTGTGCAAGCTCACTGATTTCTGTGGAAATGCTCACATCGTTAAATTTAAGTTTTTGTATATTTGCAGGATATGGTCTTAACACCTGAAGCAGTAAATTGCAGAGCTGGCCCTGCAAATCTTAATATGTATGTAGTTCCACTGACTTAACCAGGAAGATGGGGAGTCTGAGCTATATACAGAAAGGTGGCAATACTGTTTGGTGTGTTTGGGTATTGAACCAGGGCCATCACTTAGACAT…	ChrZ	0.0	1019	0.98	535	52413053	1	1	chrZ	1e-23	115	0.96	66	39872465	1	\N	\N	\N	\N	\N	0	5.93556	5.65076	6.01325	5.93107	5.85147	5.9192	6.11408	6.08589	5.87697	6.25712	6.1071	5.76048	5.94685	5.88804	5.75947	5.55567	5.68119	6.11583	6.07758	5.97173
sex-biased in both species gene nr101	PTA_05.6271.C1.C6864_at	CK301373	PTA_05.6271.C1.Contig6864	SECIS-binding protein 2	TC207787	contig from multiple zebra finch brain ESTs, http: titan.biotec.uiuc.edu cgi-bin ESTWebsite estima_start?seqSet=songbird	mRNA	TTTTCTTCTACATAAGCCTGCTCAGAAGGGCAGGCTGCTATCAATGTCACTTTATTATAGTCAGCAACAAATTAATTTGAGGCAGGTAGCTTGATTTAAACTAATTAAGGAAGGCCATGATGGCAAAGTTCCTAGTTAGCTCTTCTGTGTTGTTCATTGGGGATCATACATCAGATATGAAGGAGATAGCACAGACTACAGGGGTCTGAAATTCCTGAAGTGAATGTGCTCTGTTTAGACTTTTTATAAATTTGATGTTTCTGTTGCTACTGAGAGTAGTTTATCATACATCCTGCTTTGAAGTTAAAGGATATTGCAGGACAGAAAATGTGCTAGCCTGCTTATCTGTACCACCTCCTTACTGAGACTCCTCATTCCTTCCTTCCATTTGGGGTTGTG…	ChrZ	0.0	874	1	441	7241587	1	1	chr1	0.002	48	1	24	139193650	0	\N	\N	\N	\N	\N	0	8.64022	8.75156	8.55744	8.73369	8.58118	9.26987	9.21473	9.01161	9.06912	9.12508	8.89392	8.71145	8.78445	8.94376	8.73662	8.56701	8.75702	9.01315	9.15427	8.94362
sex-biased in both species gene nr101	PTA_05.7093.C1.C7666_at		PTA_05.7093.C1.Contig7666	http://genome-www4.stanford.edu/cgi-bin/SMD/source/sourceResult?choice=Gene&option=Name&criteria=	TC207787	contig from multiple zebra finch brain ESTs, http: titan.biotec.uiuc.edu cgi-bin ESTWebsite estima_start?seqSet=songbird	mRNA	GGACTTCATTCCAGACTTCTACATGCAGCAGAGATTCTGTGAAGCCAGACAGGTTCAATAAAGCTACAAACAAGAAGTCAACTGCAATTCCAAAACCAGAGTCTCATCCTGTACCCACATTTGAGGCTGGCATTCTGGATTTCCACAAGTCACAGAGTTTGGGAAGCAGTGAGGAAGATACTTCTGCAAAAAGCAAAGCTTCACCAAAAGCTTCAGATGAAGCAGGAGCCAATTCAATTCCCTCTTCACTTGATGGTAGGGCGTCATTTCCTGAAGCTCCTGCAGATGGCTCTGCTCAGCCACATGTGTCTTGGGCATGTGTACTTTCGCAGTCCCCAAAGAAAATTGTTTCATCACCAGCATCTGAAGGTCTTTCCAGAGGCAAAGGGAAGCAGGAGA…	ChrZ	3e-76	289	0.99	150	7256766	1	1	chrZ	4e-20	103	0.87	116	42842089	1	\N	\N	\N	\N	\N	0	7.9467	8.0198	7.86882	7.9773	7.83509	8.27194	8.45285	8.24703	8.49819	8.31866	8.28172	7.92275	7.76478	7.92337	7.79291	7.73866	8.00398	8.32149	8.2344	8.30202
sex-biased in both species gene nr102	PTA_05.2071.C1.C2520_at	CK311113	PTA_05.2071.C1.Contig2520	60S ribosomal protein L17 (L23) (Amino a	TC207819	contig from multiple zebra finch brain ESTs, http: titan.biotec.uiuc.edu cgi-bin ESTWebsite estima_start?seqSet=songbird	mRNA	GGAGAACCCCACGAAATCATGCAAGTCCCGGGGATCTAACCTGCGTGTGCATTTCAAGAACACCCGAGAGACGGCGCAGGCCATCAAGGGCATGCACATCCGCAAGGCCACCAAGTACCTGAAGGATGTCACCCTGAAGAAGCAGTGTGTCCCCTTCCGGCGCTACAACGGCGGCGTCGGGAGGTGCGCCCAGGCCAAGCAGTGGGGCTGGACGCAGGGCCGCTGGCCCAAGAAGAGCGCAGAGTTCCTGCTGCACATGCTGAAGAATGCAGAGAGCAACGCTGAGCTCAAGGGCCTCGATGTGGACTCCCTGGTGATCGAGCACATCCAGGTGAACAAGGCTCCCAAGATGCGCCGCCGCACGTACCGGGCGCACGGCAGGATCAACCCCTACATGAG…	ChrZ_random	1e-105	385	1	194	707649	2	2	chrZ	4e-57	226	0.89	194	967759	2	P24049	60S ribosomal protein L17 - Rattus norvegicus (Rat)	0	330	0.92	30	11.3155	11.7629	11.4652	11.6351	11.3468	12.1775	12.5094	12.0166	12.2882	12.0029	12.2469	11.4791	10.943	11.5715	11.4187	11.2212	11.5678	12.2621	12.2322	12.2848
sex-biased in both species gene nr103	PTA_05.702.C2.C913_at	CK316890	PTA_05.702.C2.Contig913	60S ribosomal protein L37	TC207927	contig from multiple zebra finch brain ESTs, http: titan.biotec.uiuc.edu cgi-bin ESTWebsite estima_start?seqSet=songbird	mRNA	CCTCTTTGGTGCTGGCGGCCAGCGAAGATGACGAAGGGTACGTCGTCATTTGGTAAGCGACGAAATAAGACACACACCCTGTGTCGTCGATGTGGGTCCAAGGCATACCATCTGCAAAAGTCGACTTGTGGGAAATGTGGTTACCCTGCTAAGCGTAAGAGAAAGTATAACTGGAGTGCAAAGGCTAAAAGACGCAACACCACTGGTACTGGTCGCATGAGGCACCTGAAGAAGGTCTACCGTCGATTCAGGAACGGATTCCGTGAGGGAACGACACCGAAGCCCAAGAGAGCAGCTGTTGCAGCCTCCAGTTCATCTTAAAGACTCATCTATTTGTT	ChrZ	5e-71	272	1	137	43574973	1	1	chrZ	3e-47	192	0.92	137	12333670	1	Q563Y1	Ribosomal protein L37 - Poephila guttata (Zebra	0	192	1	30	8.1565	8.4536	8.27848	8.311	8.55089	8.58408	9.08555	8.60085	9.0295	8.9895	8.91125	8.2052	8.29415	8.27289	8.21067	8.38013	8.43936	8.79797	8.9738	8.86657
sex-biased in both species gene nr104	SB02014B1E08.f1_at	CK302059	SB02014B1E08.f1	TC208294	TC208294	single-end EST, http: titan.biotec.uiuc.edu cgi-bin ESTWebsite estima_start?seqSet=songbird	mRNA	GCAATATGTCTTTCTCGTGATTACAGAGCAGATTCAGAGCTCCTCTCTAAAGCATGTGCCTATACACAAAACCTACCTGTACGAAAGTCAATTAAGTCAGAGGTTTGATTTCTACCCCGCTCACATTTATAAACTTGATAGGACTAAAAAAAAATAAATAGATGTGGCCTTCCTAGAGTTTCTCCTCTAAAAGTGATTGCACTATGTAAAACACACTGTACTTTGCCCAGCACGGGCATTTCTTGTGCTGCTGCAATGCTTTGTATACCTGGAGTGCAGTGCGCAGACTTGACTCTAGCACTCCTGCTCTGACTTACAAGCTGTTGCTTAAATTGATGTATATTGAGAAAAGTTTTCTAATGTTGCAAGATCTCCATCAAATTTATTGCAATCTGTACT…	ChrZ	0.0	829	0.97	445	26058365	1	1	chrZ	3e-88	329	0.87	346	65013253	1	\N	\N	\N	\N	\N	0	8.54482	8.61424	8.53016	8.6356	8.65763	9.13613	9.1137	9.08855	8.92574	9.00905	8.96187	8.48514	8.45463	8.46476	8.52474	8.39344	8.6902	8.86938	9.05794	8.99681
sex-biased in both species gene nr105	PTA_05.2537.C1.C3024_at	CK308789	PTA_05.2537.C1.Contig3024	Transcription factor BTF3 (RNA polymeras	TC208462	contig from multiple zebra finch brain ESTs, http: titan.biotec.uiuc.edu cgi-bin ESTWebsite estima_start?seqSet=songbird	mRNA	AATGCTGCCTAGCATCCTAAACCAGCTCGGAGCTGACAGTCTGACCAGCCTCAGGAGATTGGCAGAAGCCCTACCCAAACAATCTGTGGATGGAAAAGCACCACTTGCTACTGGTGAAGACGATGACGATGAAGTTCCAGATCTTGTTGAAAACTTCGATGAAGCTTCAAAGAATGAGGCAAACTGAACTGTCACCTCCTGAATAAAATTGAAACTTGAAAAAGCTACACGGAGCTGCTGTTTTATATTGTGACTGCCTTGATTATTTCCTGATGAGATGTCAAGATCTGTGATATTTGGAAACTCCTTGAATCTACGGCTCCTTAATTACTGCTTGTACACTATTATTTTTGTGACCCAATTGAACAAACCTATGCTTTGAAATCAGTCAGATTGCTA…	ChrZ	1e-163	577	1	291	66590708	1	1	chrUn_random	1e-34	151	0.82	299	31608945	1	Q64152	Transcription factor BTF3 - Mus musculus (Mouse)	0	92	0.8	16	8.33568	8.40928	8.27511	8.31269	8.30208	9.03783	9.14475	8.88301	9.00405	8.71926	8.94857	8.34265	8.10076	8.15022	8.46446	8.13184	8.62112	9.16521	9.0508	9.06375
sex-biased in both species gene nr106	PTA_05.470.C1.C616_s_at		PTA_05.470.C1.Contig616	http://genome-www4.stanford.edu/cgi-bin/SMD/source/sourceResult?choice=Gene&option=Name&criteria=	TC208605	contig from multiple zebra finch brain ESTs, http: titan.biotec.uiuc.edu cgi-bin ESTWebsite estima_start?seqSet=songbird	mRNA	AAAGGAGACCACCTACTACGACGTGCTGGGCGTGAAGCCCAACGCGTCCGCCGAGGAGCTGAAGAAGGCCTATCGCAAGCTCGCACTCAAGTACCACCCGGACAAGAACCCCAATGAGGGCGAGAAGTTCAAGCAGATCTCGCAAGCTTACGAAGTGCTGTCGGACCCGAAGAAGAGAGAGCTCTATGACAAAGGAGGCGAACAGGCTATCAAGGAGGGCGGCTCCGGCGGCGGCTTCGGGTCACCCATGGACATATTCGATATGTTCTTCGGCGGTGGAGGAAGGATGCAGAGGGAGAGGCGAGGTAAAAACGTGGTCCACCAGTTGTCAGTAAGTTTAGAAGATATGTACAATGGTGCGATGAGGAAACTTGCACTGCAGAAAAACATTATCTGTGA…	ChrZ	7e-99	365	1	184	31431383	1	1	chrZ	1e-41	174	0.86	184	68671317	1	A9CPE7	Heat shock protein 40 - Alligator	0	254	0.75	30	7.05737	7.34023	6.97693	7.72004	7.95711	8.48546	8.38277	8.05394	8.7703	7.4024	8.84602	7.93219	7.63578	7.72461	7.85836	7.53705	7.81798	8.39944	8.39886	8.57634
sex-biased in both species gene nr106	PTA_05.470.C2.C617_at	DV961259	PTA_05.470.C2.Contig617	DnaJ homolog subfamily A member 1 (Heat	TC208605	contig from multiple zebra finch brain ESTs, http: titan.biotec.uiuc.edu cgi-bin ESTWebsite estima_start?seqSet=songbird	mRNA	GACACATCCAGATTTAACCTCTAGTGTGGTAGTTTAGTCTTGCTCAACCATCTGGCTTGGGACAGAGCTTATGCTTTTCATATTGCTTTGAAGCAAAAGTGTCACAAGGAGAACTCATCTAAGTACATGTGTTGTAATTTGAATATCTGGGAGCTCTTAGAAAAATACATCTCTAGCTTATCTAACCATTATAAGTTTTATTGTATCAAGACATACCAATGGGTTTTGTACCTCAAATGTGGTCCCTTTCAGGTACCTACAGAACTGTGGTCTTTCACCTGCATGTTTCACCTACTTTTCTGTTT	ChrZ	1e-171	605	1	305	31439302	1	1	chr4	0.066	42	1	21	86948361	0	\N	\N	\N	\N	\N	0	6.28894	6.10752	6.30334	6.50563	6.44925	6.62301	6.43587	6.59062	6.88063	6.53769	6.90731	6.27221	6.31919	6.2101	6.53009	6.38769	6.5381	6.68472	6.68398	6.76033
sex-biased in both species gene nr107	PTA_05.49.C1.C70_at	DV945121	PTA_05.49.C1.Contig70	AT rich interactive domain 3C (BRIGHT- like)	TC208701	contig from multiple zebra finch brain ESTs, http: titan.biotec.uiuc.edu cgi-bin ESTWebsite estima_start?seqSet=songbird	mRNA	GTGCAGCCCTTCTGGAGCAAGTGAAGAACCTCCAGCCTATCTTGGACAGCACCAGTATCCAAGCGGTTCCTGACCATGCAGCCAAACTGCAGAGGCTCTCACAGATCCACATACAGCAGCAGGAGAAGCGTCACGATCTCACTGACAGTGTCAAGACACTCCTTGAGGATTACAACAAAATGACCTTGCTGCTCTCCAAGCAGTTTGTGCAGTGGAATGAAATCCTGACACGTCTGGAAGTGGCCAAACAAGCAAAACCTGTGGCAGAGTGATGGCAGAGCTGGGAGCATGGCATGACCAGAGCCCCTGTGGCAGAGCTTGCATCCTGCTGGTCTCAGCTCCTTCCTGCTTGGTGCGAGCATGCTGAAGTGACACGGCAGGATCGTGGAGCACCCAGCT…	ChrZ	0.0	710	1	358	38522139	1	1	chrZ	5e-07	60	0.88	54	7400530	0	Q5ZK19	Putative uncharacterized protein - Gallus	0	132	0.76	11	8.69555	8.8309	8.75668	8.98341	8.63684	8.9013	9.57049	9.07156	9.09814	9.16517	9.12555	8.76323	8.78463	8.87833	8.63531	8.90601	9.03431	9.45005	9.3596	9.2707
sex-biased in both species gene nr108	PTA_05.6502.C1.C7082_at	CK303634	PTA_05.6502.C1.Contig7082	Lipid phosphate phosphohydrolase 1 (Phos	TC208924	contig from multiple zebra finch brain ESTs, http: titan.biotec.uiuc.edu cgi-bin ESTWebsite estima_start?seqSet=songbird	mRNA	GCAGCTGCTAGCCAGTCATTGACAGACATTGCCAAGTACTCCATAGGTAGACTGCGTCCTCACTTCATTGCTGTGTGCCAGCCCGACTGGACACGGATAAACTGCAGCCTGGGCTACATTGAGAACTTCACTTGCCATGGAGACAAAGCAAAAATCAATGAGGGAAGACTATCATTTTATTCTGGCCATTCTTCATTCTCGATGTACTGCATGCTCTTCGTAGCGCTTTATCTTCAGGCAAGAATGAAAGGAGACTGGGCAAGACTTGTACGTCCTACTATACAGTTTGGTCTTATTGCTGCATCTATCTACGTGGGTCTCTCACGTGTTTCTGACTACAAGCATCACTGGAGTGATGTTTTAACAGGACTTATCCAGGGTGCAGTGGTAGCTGTGCTC…	ChrZ	1e-96	357	1	180	47340612	1	1	chrZ	1e-53	214	0.9	180	16145813	1	Q32KV9	Hypothetical LOC617172 - Bos taurus (Bovine)	0	249	0.83	30	7.74151	7.69795	7.64549	7.66068	7.64675	8.83439	8.21633	8.69157	8.3034	8.48519	8.48361	7.78466	7.70644	7.48298	8.09943	7.65446	7.82336	8.2848	8.20448	8.58528
sex-biased in both species gene nr108	SB02018A1B12.f1_at	CK303566	SB02018A1B12.f1	Lipid phosphate phosphohydrolase 1 (Phos	TC208924	single-end EST, http: titan.biotec.uiuc.edu cgi-bin ESTWebsite estima_start?seqSet=songbird	mRNA	GAAATGTACATCCTCTCACTTTGAAGAAGTCTGACACATACACAACCTAAGAGAAAAAATTAGTGTTGTGTTAATCAGTGTTAAATTATTCCTGCACTCACGAGTCTTTGAAACAAGAACTCTGCAGCAGGCAAATTCTATAACCAAAACTAATAAAAAGCTTAATCAGTTTAAAAGATTAGAAAATGTCAGGGAAGTCTTGTACAAAATTCATACATCTGTTCTTCTGATAGCTTTTTCACCTTGCCATTGACCATTTAGCCACAGAAGGTTTAAGCAAAATTCAAGGCTTGTGCTGACTGTCTTACTAGGCACGCTCCGTTACAACAGCCTTAGTTCGAACAGCTCTAAATGAAGGAGCAAAATATGATTTTTGAGGGCCCATAATGCAAGTTTAGT…	ChrZ	0.0	1074	0.98	570	47338360	1	1	chr2	0.5	40	1	20	77024227	0	\N	\N	\N	\N	\N	0	6.32102	6.21735	6.237	6.11695	6.50357	6.95209	6.58285	6.75487	6.34755	6.9018	6.53929	6.00773	6.51531	5.88976	6.18606	6.48428	6.32944	6.45115	6.67802	6.54757
sex-biased in both species gene nr109	SB02025A2H04.f1_at	CK304866	SB02025A2H04.f1	TC209115	TC209115	single-end EST, http: titan.biotec.uiuc.edu cgi-bin ESTWebsite estima_start?seqSet=songbird	mRNA	TCACTTATTTTCTGTGTGCTGTTAAAGAATGAGAAACATAGCTATATAACGGCAGGCTTCAGTGTTTAGTTGTTATTTAGTTTCTATTTTTTTATTGAAAATGCAAAATGTTCACATCACACGTTCATTACTTTTAATCATGTTATTTTTATCACACACTGCCTTTTAATGGGGATACATACAGACAAGTCCTAAATGACCTTGGTCTTCTATAAAACCTGTATCTTTGAGAAGGGAAAAGTCCAAAAAGCAGAACTGATTCTTTACTGATCTTGGACTGACTTTGTATACATTTTGCAGTACATTTAAATATATCACTGAGAAATTATACTGTATTGTATTTTGCTTTAATGGTAACAGAAGTTTTAAATGTTGTTGTGTCACTTAATTTTCAGATTT…	ChrZ	0.0	1001	0.98	530	51153307	1	1	chrZ	1e-63	248	0.93	169	20256988	1	\N	\N	\N	\N	\N	0	8.82362	8.85121	8.7636	8.98001	9.06627	9.59016	9.15596	9.55304	9.32431	9.43393	9.64379	9.01713	8.49386	8.44515	8.74529	8.63648	8.74583	9.25512	8.94102	9.44403
sex-biased in both species gene nr110	PTA_05.4050.C1.C4593_at	CK316377	PTA_05.4050.C1.Contig4593	TGF beta-inducible nuclear protein 1 (L-	TC209134	contig from multiple zebra finch brain ESTs, http: titan.biotec.uiuc.edu cgi-bin ESTWebsite estima_start?seqSet=songbird	mRNA	AGGAAGCCTCCTAAGTACGAGCGATTCATTCGACCAATGGGCTTGCGCTTCAAGAAGGCACATGTGACACACCCTGAACTTAAAGCTACTTTTTGCCTACCTATCCTTGGTGTAAAAAAGAATCCATCATCTCCTTTGTATACACAGCTGGGAGTAATTACTAAGGGTACCGTCATTGAGGTGAATGTGAGCGAGCTTGGCCTTGTGACACAAGGGGGCAAAGTTATCTGGGGGAAATATGCCCAAGTAACTAACAATCCAGAAAATGATGGCTGTATTAATGCAATTCTGCTTGTTTAAATTGGATACTAAGTGTTGGATGTGAGCACTTAGAAAACAAGTGGACTTTACCCAAATTTACAAAATCTTTGGAACCTTCAGCCATTCCAGAAGAGTGAC…	ChrZ	1e-139	500	1	252	67125068	1	1	chrZ	2e-55	220	0.89	195	23677000	1	Q5ZMH9	Putative uncharacterized protein - Gallus	0	203	0.97	30	9.87408	9.62839	9.58626	9.64809	9.87218	10.5979	10.4605	10.3389	10.1972	10.0199	10.1798	9.76637	9.30906	9.64956	9.51365	9.55086	9.66871	10.2039	10.3232	10.3795
sex-biased in both species gene nr111	PTA_05.4999.C1.C5566_at	DV945036	PTA_05.4999.C1.Contig5566	3-ketoacyl-CoA thiolase, mitochondrial (	TC209317	contig from multiple zebra finch brain ESTs, http: titan.biotec.uiuc.edu cgi-bin ESTWebsite estima_start?seqSet=songbird	mRNA	AGCTGAAAGCATGAGCCAGGCTCCTTACGCGGTTCGAAAGGTTCGGTTCGGAACCAGATTAGGAGCAGAACTCAAGCTGGAAGACACGTTGTGGGAAGCCCTGACAGATACACATGTTAAAATACCTATGGCAGTGACAGCTGAGAACCTGGCTGCAAAATACAGCATCTCCCGGGAGGACTGTGACCGCTACGCGCTCAAAACCCAGCAGAGGTGCAAAGCTGCTAATGATGCTGGTTACTTTAAAGCTGAGATGGCACCAATTGAAGTGAAGACAAAAAAGGGCAAAGAAAGCATGCAAAAGGACGAGCACCCCAAACCCCAGACCACCATGGAACAGCTGACAAAACTCCCATGTGTCTTTAAAAAGGATGGAACAGTCACGGCTGGGAATGCTTC…	ChrUn	3e-95	353	1	178	81007450	2	2	chrZ	3e-51	206	0.9	172	871793	1	Q5ZLW8	Putative uncharacterized protein - Gallus	0	308	0.88	30	6.42207	6.19356	6.06068	5.88367	6.13778	6.87131	6.83184	6.85255	6.7616	6.39986	6.87269	5.9363	6.07577	5.98702	6.19184	5.80411	6.20347	6.66689	6.47	6.83385
sex-biased in both species gene nr111	PTA_05.6365.C1.C6953_at	CK303668	PTA_05.6365.C1.Contig6953	3-ketoacyl-CoA thiolase, mitochondrial (	TC209317	contig from multiple zebra finch brain ESTs, http: titan.biotec.uiuc.edu cgi-bin ESTWebsite estima_start?seqSet=songbird	mRNA	TGAGCTGCTGATTCCCCGAGAAACTGCCTCCTCTGACAACAGAGCATCGCTGCCTGCCTTTCCTGCAAGGTAAAGGAACAACTGAGAAGTCGGAATTCTGAACAAAAAAGATTCACTGATATCTTTCTAACTAAAAGAAGTGCAGCATCAATGTAATTTCACACTGATGAAGTATTTTATAAAAGCGTCTTTTCAATCAATGTATTTCTGTAGGCAAAATTATTTCCATTTCCTGAGGAAATTGCCTGACAAACTTTCACCCAACCTGCCTTAAAATAGCAGTCAGTGCAGCTTTTTAAGCAAGTATTGCTTAAACTTATTTCAGCTACTGACACTGTCTGGTACATGTGCCTCTTTTATTATCAGGAAATGTGAAAATGTAATCAGAGACTTTCTGAA…	ChrZ	0.0	930	0.98	497	1464296	2	1	chrZ	2e-34	151	0.81	287	877363	1	\N	\N	\N	\N	\N	0	8.93197	8.63226	8.93598	8.79291	8.78189	9.23211	9.26863	9.13548	9.22512	9.27651	9.39398	8.65069	8.58497	8.52911	8.82642	8.45244	8.84033	9.1034	9.16106	9.1361
sex-biased in both species gene nr112	PTA_05.796.C1.C1038_at	CK315140	PTA_05.796.C1.Contig1038	TC209398	TC209398	contig from multiple zebra finch brain ESTs, http: titan.biotec.uiuc.edu cgi-bin ESTWebsite estima_start?seqSet=songbird	mRNA	TTTGCTAATTCTACAAGGCTACATTAACTAATATAAAGTAGCAAAAAATTATTTCTGTTAATTACATTTTTTTTGTGTGTGTAATGAAGTGTTTGTATTACCTGTCACTCACTAGGATTTGATAACTTGCTGTATTTGTACAGTCAAGCCTTGGTAAAATAGTTGTTTATTATAAATTGATGAATACTAATCTGTTTGTTCTGCTGAAAATGATGGAGCAATGCATGATGATAGTGTTTTTGCAAGTATTTTGGTTTAGGTTGCCCTCATGAAACTTAATCTTGGCACCTGTAAAACAAACTGTCATGGAACAAAGTCCATTGCTGGCAGTGGACAAGCCAAGAAGTGATCTACTGGCACAGGCCTCACACGTCTGTGAGGCTGATCCTTTA	ChrZ	0.0	729	0.97	392	44295624	1	1	chrZ	4e-53	212	0.86	270	13067682	1	\N	\N	\N	\N	\N	0	10.4542	10.6396	10.3259	10.3626	10.459	10.5811	10.6606	10.7082	10.5966	10.9756	10.7273	10.3133	10.4919	9.89839	10.52	10.1723	10.5844	10.9296	10.5669	10.9654
sex-biased in both species gene nr113	PTA_05.1542.C1.C1926_at	CK307812	PTA_05.1542.C1.Contig1926	RING finger protein rfp-1	TC209543	contig from multiple zebra finch brain ESTs, http: titan.biotec.uiuc.edu cgi-bin ESTWebsite estima_start?seqSet=songbird	mRNA	CTCAGTTTTTGTGTGCTCTTTGTGCCTCAGAGGAAATTTCCCAACCCTTGCTTTCACACAGCCAAGGTGGGAACATGCAGCTGAAGTGCTGCCTTGGTGGGATGAAAGCTGAGCTGCAGCAGAAATTAGTGAGAGCTTTATTGGAGGGCTCTGATTTGGCTGCTGATTAAGTCCTATCAAGAAATGGCACTGCTTCTGAGAGGGAAGAGTTTCCCAGTTAACAGGCTCAATATAGACCAAGGAAATTAGTCTGTAGACTCGGTGGAGCAATTCCTTAGGTACCTGTGTACCTTCCTCAGTCAGGGCAAGAACCCTTGAGGGCTGGTGCACTAGGAAACCCTAGCCCCAAACAAACACATCTAAATATCCACAAGAGGAGAAAGCAGAGATCTTGGAGAT…	ChrZ_random	0.0	1017	0.99	525	654054	1	1	chr3	0.12	42	1	21	94841020	0	\N	\N	\N	\N	\N	0	7.10511	7.2298	6.99686	7.01882	7.05531	7.64841	7.20981	7.43651	7.21259	7.23188	7.60115	7.12877	7.05011	6.85456	7.16473	6.96832	7.00393	7.52589	7.42245	7.56104
sex-biased in both species gene nr114	PTA_05.5038.C1.C5612_at	CK313044	PTA_05.5038.C1.Contig5612	TC209823	TC209823	contig from multiple zebra finch brain ESTs, http: titan.biotec.uiuc.edu cgi-bin ESTWebsite estima_start?seqSet=songbird	mRNA	ACCGGTGAGACGAGCATAGTGCCAACGGAAGGTAATTTTCCAGTTGTATGTGTCATACAGCATTTGAAGGGACCATGTATTCTGTTAAAGAAAAAAATAAAATTTCAGTTGAATAGCAGAACACTACATTCTTCTTCTTTCTTTTTGAGTGCCAAACCCTAAACTATGTTGGAGTAGAGATGGGGAAAACCCTTTTTGTTGGAATAGGTAGAAGCATTCTTTAAATGAATTGTTTAAACATAGGGGCTTTGTCTTCAGAGAGAATTGTCAAGTTGCGTCAGGAAAAAGAATTATGGTAACAACAGTTTCTGGTTCCTTGAAAATGCTGTTATTTTTGTATTTTACATCATTAGTGCAATTTGGATGGTTCTTGGTATGTGTATAGTTCAGAGGTCTTCG…	ChrZ	0.0	763	0.98	406	7529809	1	1	chrW_random	1e-32	145	0.91	110	153895	2	\N	\N	\N	\N	\N	0	9.61761	9.4506	9.37592	9.64442	9.5893	10.3135	9.94749	10.1112	10.0191	10.09	10.1661	9.60754	9.59964	9.30146	9.52172	9.67685	9.38301	10.0284	9.92191	10.1931
sex-biased in both species gene nr115	PTA_05.1400.C1.C1752_at	DV959401	PTA_05.1400.C1.Contig1752	Molybdenum cofactor synthesis protein 2	TC209877	contig from multiple zebra finch brain ESTs, http: titan.biotec.uiuc.edu cgi-bin ESTWebsite estima_start?seqSet=songbird	mRNA	TCCACCCCAGTAGTCTTTTGAGAAAACCCAACTTGTGTTTCCGTCTGTTTTTCTATTGTGATATGGAAGAAAGAGAAGATGCGCCAAAAGATTTTATCAAGCTCAAGTCGGAAAAGCTCTCTGTCGGTGAAGTGTCGGAGCTGGTTGTTTCACCATACTGTGGGGCAGTGTCTCTGTTCATTGGTACTACAAGAAATAATTTTGAAGGAAAAAAAGTGATTCACTTAGAATATGAAGCGTATACTTCAATGGCAGAAACTGAAATGAAGAAAATCTGCAGAGATGTTAGACAGAAATGGCCTTCAGTCAAACATATTGCAGTGCACCATAGACTTGGTGTGGTTCCAATAACTGAAGCTAGTGTAATTATTGCAGTCTCCTCTCCACACAGAGCAGAAT…	ChrZ	4e-72	276	1	139	46458464	1	1	chrZ	6e-43	178	0.88	155	15254018	1	Q58DT2	Molybdopterin synthase small subunit MOCS2A -	0	149	0.65	30	8.03105	7.99301	7.9791	7.86933	8.03384	8.51146	8.41854	8.31845	8.15387	8.29588	8.4806	7.93871	7.6891	7.72161	8.03369	7.89086	7.76052	8.3203	8.4213	8.1224
sex-biased in both species gene nr116	SB03044A2D07.f1_at	DV959349	SB03044A2D07.f1	StAR-related lipid transfer protein 4 (S	TC209999	single-end EST, http: titan.biotec.uiuc.edu cgi-bin ESTWebsite estima_start?seqSet=songbird	mRNA	AGGGATGCTACCACAGTCTGCAGTAGACACTGCTATGTCTAGTACTCTGGCCAATTTCTACTCTGACCTCAAAAAGGCACTCAAAACATAGACAAACAGTGACCTAAAAGCCAGTGCATTCCTTGCAATCAGATTGTGTTGTTTAGCTTAGCATTAGTTACGTACTAAATTGAGGTAACACTCTTACCGAATGACACCCATGACACCGAACCTTTGTGTTGAGGATCCAAACAACTTTAGCAAGTGCTTTTTCATGTGACAATTGGCATATATTCCCAGTGCATAGTGCGAGATGCTTTCTGCAGCTCAACGCTCTGCAGCTTTGTGAGGAATAGCCTGAATCTCTACTGAATCTTTCCTCAGTAGAAAGCACAAAATGTGTGTGTGGGCTTGAAAAAT…	ChrZ	0.0	975	0.99	496	20756025	1	1	chrZ	6e-31	139	0.86	154	45682184	1	\N	\N	\N	\N	\N	0	4.52429	4.32435	4.53658	4.58231	4.41157	4.73199	4.79025	4.51428	4.85574	4.64414	4.62545	4.30556	4.58035	4.4381	4.44653	4.47808	4.65481	4.58247	4.72823	4.45096
sex-biased in both species gene nr118	SB02024B2E08.f1_at	CK315434	SB02024B2E08.f1	Probable DNA helicase II	TC210259	single-end EST, http: titan.biotec.uiuc.edu cgi-bin ESTWebsite estima_start?seqSet=songbird	mRNA	GAGGTCCCTTAATCTGTATACTAGCTTTTTACCTACAGTAAATAAACTATGATCTTGAAAGTGCCTGAAATAGAGTAAGCATGTCACTCATACTTTTTTGTTGCTAATTAGAAAGGTTTTACTGCCTAACTGAAAGCTTTAGTTTATATCCTTCTTATTAGAAAGGGTGAATTTATATTAAGTAGTTCAAACTGACTTAATCAGTGGTGTTGCTTGGATCTGCAGGATCATGGCTGGGACAGGCCGAATTCATTTGGGGAGTCTGCAACTGTGCCTGCCCTAGGTAGACCTCTTCAGTCTTGAGCACGGCTCTACAGCCTCATCTGTGACTGGACTTCCAATTTTGCACTTCATTTTCAATCACTGAG	ChrZ	0.0	722	0.99	368	40416406	1	1	chrZ	1e-90	337	0.88	350	9011829	2	\N	\N	\N	\N	\N	0	7.94845	8.02168	7.83438	8.0497	7.98145	8.21741	8.15315	8.29161	8.31415	8.24961	8.04366	7.94917	7.75163	7.98727	7.8791	7.86929	7.86589	8.27144	8.20329	8.37006
sex-biased in both species gene nr119	PTA_05.6711.C1.C7288_at	CK311614	PTA_05.6711.C1.Contig7288	Lens epithelium-derived growth factor	TC210496	contig from multiple zebra finch brain ESTs, http: titan.biotec.uiuc.edu cgi-bin ESTWebsite estima_start?seqSet=songbird	mRNA	AGCCAGCAGATGATTCTGCCTTTGAAAATAAATGACATCACTGAAGTTTTGTTGTTTGGTTTTTTTAATTACAGATTAAATAGGATTGTTAAGTTTTGCATTTGAAATCTATAGACTGCTGAAATTCTAAATAATTTTATAAGCATAGTATTTTGAAGTTAAATTTTGTGGAATAAAAGTCCCTTTAATCTTGGTTTTAAAGTATTTAAACACTTTTGCCAATAGTTATATCCAGTATTAACAGGTAACACATTTCAAAAGATGAAAATCCCACTTAGAAAATGCTTACATGTTACAGGACTTAGAGTTGTAGTATATTTTTAACTTGCTACTGTGTGTTTGTCTAGTTAATAGCAGGAAAAAGTGTAAATACTTCTAACTCTCCAGTTGCTTCATTTG…	ChrZ	0.0	981	0.98	516	59919302	1	1	chrZ	3e-45	186	0.86	225	31672463	1	\N	\N	\N	\N	\N	0	6.63512	6.40484	6.16793	6.34256	6.57038	6.7032	6.85606	6.75427	6.60586	6.89504	6.95401	6.37409	6.54743	6.10152	6.59321	6.55449	6.40711	6.89966	6.87573	6.85457
sex-biased in both species gene nr121	PTA_05.2554.C1.C3042_at	DV956784	PTA_05.2554.C1.Contig3042	Protein inhibitor of activated STAT2 (Pr	TC210786	contig from multiple zebra finch brain ESTs, http: titan.biotec.uiuc.edu cgi-bin ESTWebsite estima_start?seqSet=songbird	mRNA	AGATTATTTCTTCCCTAATGACCAGATCTTAACTTTTTTTGCTAATTTCATGTTCCTTTTTTCTTACCTCTTTAGTTGGATGTCTGGTGCTTTTTGCCTTCCAGTACTGTTACAGTATTTGAACCAAGTACATGGATGAAATATATTGAAACAGGATGTTTTGTAATTTTTGTCTGCCCTGTATCCCTACCTTTAATGCTGCATTACTGTTCCTTATTGCCTTTTTTGTATGATATTTCATGCAGTCCTGTGTTCACATGTTGGTCTTAATAGTGCCCCAATCTTTCTTTTCTTTTTTCTTATCAATTTAATATTTTGTACCTGTTAAGGATCAGTTGTTAGCACGATTTATTTCCAATAAAACCATGCTTGTTATGAAGTTTTTCTTGATGGCCTGCA…	ChrZ	1e-144	515	0.97	281	40532	1	1	chrZ	8e-24	115	0.84	162	1590266	1	\N	\N	\N	\N	\N	0	8.13457	7.94634	7.81886	7.94646	8.25952	8.24829	8.21213	8.40191	8.28504	8.5502	8.67435	7.9244	8.00569	7.54897	7.83752	8.10385	7.886	8.22229	8.12204	8.36328
sex-biased in both species gene nr122	SB03049B1A02.f1_at	DV961124	SB03049B1A02.f1	corneal wound healing-related protein	TC210790	single-end EST, http: titan.biotec.uiuc.edu cgi-bin ESTWebsite estima_start?seqSet=songbird	mRNA	AGAGTTCCTCTATGCCTGGCTGATGTCAACGCTGAGCCGCGCCGACAGCTCTCAAATGGCAGAGGAGAGGATAATGGAGGAACAACAGAAAGGCCGCAGTAGTAAAAAAACAAAGAAAAAGAAGAAAGTTCGCCCTCTCAGCAGAGAGATCACCATGAGTCAAGCATACCAAAATATGTGTGCTGGGATGTACAAGACAATGATTGCCTTTGACATGGATGGCAAAGTAAGAAAACCTAAGTTTGAACTGGATAGTGAACAAGTTCGATATGAGCACAGATTTGCTCCATTCAACAGTGTTATAACACCACCTCCAGTGCACTACCTGCAATTTAAAGAAATGTCTGATTTAAATAAGTATAGCCCACCTCCTCAGTCATCAGATCTCTACATGGCAGC…	ChrZ	4e-75	285	1	144	52055142	1	1	chrZ	1e-53	214	0.93	144	40251794	1	Q5ZHV2	Protein MAK10 homolog - Gallus gallus (Chicken)	0	260	0.92	16	8.33185	8.4376	8.55564	8.72685	8.57667	8.98137	9.04095	8.79222	9.2124	8.86455	9.1525	8.69084	8.49267	8.87304	8.51943	7.97884	8.36332	9.10995	9.0937	9.06931
sex-biased in both species gene nr123	PTA_05.5542.C1.C6132_at	CK306803	PTA_05.5542.C1.Contig6132	Sorting nexin-2 Biological ProcessCellul	TC210834	contig from multiple zebra finch brain ESTs, http: titan.biotec.uiuc.edu cgi-bin ESTWebsite estima_start?seqSet=songbird	mRNA	AACAGATCTCCAAAACCATTCGCAAGGAAGTGGGAAGATTTGAGAAGGAACGAGTGAAAGACTTTAAAACTGTTATTATCGAGTACTTAGAGTCGTTAGTGCAAACACAACAGCAGCTAATAAAATACTGGGAGGCATTCCTACCTGAAGCCAAAGCCATTGCCTAGAAGAAGAATATTCCAATTGACAAGGCACTCTCAATGTTTGTCCTGGATAACTAAATTCCACAGTGAAATCAATTTAAATCATCCATATAAACCACTATATATTTTATGAATTATCATGGGGCTTTTTTTATATACCACAGCATTTTATTAACAAGCTGCATGTGCTGACCCTGTCTGAAGTGGACTGTGGCATGATGTTCTGCAATACATTGCTGAATTGAACACTATTGTG…	ChrZ	0.0	718	0.97	387	23297781	1	1	chrZ	1e-121	440	0.89	390	73865064	1	Q5R9A9	Sorting nexin-2 - Pongo abelii (Sumatran	0	97	0.97	30	8.10785	8.47739	8.16073	8.55034	8.39372	8.7753	9.10426	9.05364	8.87128	8.85515	9.27797	8.48926	8.22603	8.42456	8.63915	7.98223	8.36814	8.96174	9.03359	9.06366
sex-biased in both species gene nr123	SB03005B2F09.f1_at	DV946640	SB03005B2F09.f1	Sorting nexin-2 Biological ProcessCellul	TC210834	single-end EST, http: titan.biotec.uiuc.edu cgi-bin ESTWebsite estima_start?seqSet=songbird	mRNA	GAAGACCTCAGCACAAACTCCAATGGTCCAAAGCCAGCAGAAATCATGCTGGATGGTGACAGAGAAGACCTCTTTGCTGAAGCAACAGAAGAAGTTTCACTGGACAGTCCGGAGAGGGATCCAATACTTTCACCTGAACCTACTCCTGCAGTCACTCCCGTAACACCTACCACATTAATAGCTCCCAGAATGGAATTGAAAAGCATAACAGCTCCAGTGATTTTTGACAGATCCAGAGAAGAGATTGAAGAGGAAGCAAATGGAGATTTGTTTGATATAGAAATCAATGTATCAGACCCAGAGAAAGTTGGAGATGGAATGAATGCTTATATGGCATACAGAGTAACAACAAAGACATCACTTTCAATATTCCACAAAAACGAATTCTCTGTGAAAAGA…	ChrZ	3e-85	319	0.99	165	23312731	1	1	chrZ	1e-28	131	0.98	70	73851506	1	Q5F406	Putative uncharacterized protein - Gallus	0	255	0.82	30	7.23571	7.09428	6.79062	6.87985	6.98731	7.66785	7.71988	7.36031	7.89929	7.38229	7.97695	7.31601	7.20191	7.27667	7.22365	6.87115	7.16873	8.08342	7.70307	8.30864
sex-biased in both species gene nr124	PTA_05.4850.C1.C5405_s_at	CK304927	PTA_05.4850.C1.Contig5405	TC210873	TC210873	contig from multiple zebra finch brain ESTs, http: titan.biotec.uiuc.edu cgi-bin ESTWebsite estima_start?seqSet=songbird	mRNA	TAGAAGTTCTTGTCCATGATAATGTTGAATACTTTTTTTTATACTTACATGAAGCTGGATAAGTAAGTGTTTTTCAAATCATCTAAGCTTTGGCTGCCCTAGAAGCCATTACATTTCCTTTTGGCAGAGTGATTAATTTGTATCTTGAATTATCTTAGTGCCTGACAACTTTAATGCCATAATTAAAGGCATGTGGGGAATTTTGTTGTTCATCATAAAAAAAAAAAAACGTGGCAAAATATGCCTGAAGAAATTATAGGTGAAAAACAAATAATCTTGTTTCAGTTGAGATCAGCCTTGAAAGCACTTGTGCTTTTGTTTTGAAGCACCTTGATACCGAATATGTCATTGTGAATATTACATACTTCTTGTGAAGAGTATGTTCAGCTATACAAGGGG…	ChrZ	1e-154	547	0.99	280	3437591	2	1	chrZ	1e-07	61	0.92	51	52364045	0	\N	\N	\N	\N	\N	0	5.87325	5.82798	5.67567	5.65963	5.96318	6.05726	6.01879	6.21544	6.05411	6.64599	6.1046	5.76054	5.70512	5.33422	5.5966	5.71001	5.73717	6.00444	5.85816	6.13388
sex-biased in both species gene nr125	SB02034B1C10.f1_at	CK306578	SB02034B1C10.f1	zinc transporter ZnT-5 {Homo sapiens;} , partial (95%)	TC210895	single-end EST, http: titan.biotec.uiuc.edu cgi-bin ESTWebsite estima_start?seqSet=songbird	mRNA	GGAGGCTGTCCCACACATGATCACAGCCATTCTCACCATGGCCACAGCCACAGCCACGGGCACGGCCATTCCCACAGTGACCATGGCCACAGCCATGGACATTCCCATGGATCTTCTGGAGGAGGCATGAACACCAACATGAGAGGTGTGTTTCTGCATGTGTTAGCAGACACTCTTGGCAGTGTTGGTGTTATCGTATCCACAATATTTATTCAGCAATTTGGATGGCTCATAGCTGATCCGCTCTGCTCTCTCTTTATTGCTACATTGATTTTTCTTAGTGTTATCCCATTATTGAAAGATGCCTGTCAAGTGCTTTTGTTGAGGATACCTCCAGAACAGGAGAAAGATCTGCATGCTGCTTTAGAAAAGATTCAAAAAATCGAGGGAGTTATATCC…	ChrZ	1e-125	454	1	229	10743813	1	1	chrZ	2e-87	327	0.93	229	21321667	1	Q5ZLF4	Zinc transporter 5 - Gallus gallus (Chicken)	0	301	0.98	30	7.70179	7.81471	7.44963	7.66797	7.58072	8.206	8.03312	7.84534	8.28571	8.15345	8.35562	7.79442	7.39806	7.35693	7.82881	6.80909	7.34452	8.19707	7.91027	8.24307
sex-biased in both species gene nr126	SB03001B1E08.f1_at	DV945163	SB03001B1E08.f1	TC211011	TC211011	single-end EST, http: titan.biotec.uiuc.edu cgi-bin ESTWebsite estima_start?seqSet=songbird	mRNA	GAGTTACACTGAGAGGTTACGCATTGAACATTTTCTCTGTTCTCATAACAATTTAGAAGTCCGTGCTGGAAAATTTAGCTGGTGGATAAACTGTTGCTTGAATTTGATCAGCTCGGTGAAACTGGGGATATTAAACTTTTGTTACTGACTTATCAATTCATACTGAGTTGTATTAATATATAGCAACAATTCATCAGCAGCCCTCTAAAAATAAATTATCATTACTGGGAAAGGGGAGAGCTTGATGCAGCTATGCCAAACTGATGCTTACCAGCTCTTAATTGCCTTAAAGTCTTAGTGCGAAGACAATACTTGAGTTTGTTTTATTTAAAAATACAGTAGTACTTATGCTTTCTTCTGTGATATTTACAGCTAGCACTTGCTAGAATGGGCTGTACA…	ChrZ	0.0	1041	1	525	40462289	1	1	chrZ	0.007	46	0.86	51	9058384	0	\N	\N	\N	\N	\N	0	5.11227	5.01474	5.0151	4.96959	4.98814	5.08668	5.25525	5.14442	5.14725	5.17477	5.13671	5.08563	4.87485	4.86052	4.92194	5.01311	4.90334	5.03428	4.99789	5.20472
sex-biased in both species gene nr127	PTA_05.5115.C1.C5685_at	CK303030	PTA_05.5115.C1.Contig5685	Stomatin-like protein 2 (SLP-2) (EPB72-l	TC211659	contig from multiple zebra finch brain ESTs, http: titan.biotec.uiuc.edu cgi-bin ESTWebsite estima_start?seqSet=songbird	mRNA	GCAGGCCCAGATCTTGGCATCAGAAGCTGAGAAGGCTGAACAGATCAACAAAGCTGCTGGAGAAGCAAACGCCATGCTGGTCAAGGCCAGGGCCAAGGCAGAGGCAATTCAGCTCCTAGCCGCTGCTCTGGCACAGCAGCACGGCAATGCTGCTGCCTCCCTGTCTGTGGCAGAGCAGTATGTGAACGCTTTCTCAAAAATTGCCAAAGACTCCAACACCGTTCTGCTGCCCGCCAACACCGGCGATGTCACCAACATGGTTGCACAGGCCCTGGGGATCTACACTACACTGACCAAGCCACAAGCTGTGAAGACCCAAGATGAGATGCCCCCAGCCCAGGAGAACTCCCACTCTCCTGCCACAGAGGTGCTGAAGGCAGAACAGGGCAGCTCCAGCTA…	ChrZ	1e-120	436	1	220	39198349	1	1	chrZ	1e-16	91	0.85	106	7980065	1	Q32LL2	Stomatin-like protein 2 - Bos taurus (Bovine)	0	114	0.56	30	7.21113	7.6535	6.93689	7.34456	6.96347	7.83425	7.94862	7.45684	7.9634	7.34817	7.73592	7.51989	6.92597	7.57471	7.52383	7.11696	7.51824	7.66007	7.77001	7.64268
sex-biased in both species gene nr129	PTA_05.4780.C1.C5341_at	DV946636	PTA_05.4780.C1.Contig5341	TC211700	TC211700	contig from multiple zebra finch brain ESTs, http: titan.biotec.uiuc.edu cgi-bin ESTWebsite estima_start?seqSet=songbird	mRNA	GATTGTTTACTGAATCCTTGTGTAAGTGTTTGAGATGTTTGTAGACTGCTATATTCCTTTTTATTTCTCCAGAGAAGTAAACACATAGACACTAGTCATCATATGTAAAACAATCTCTGGACAAGCAGTGCCACTGAGATTTTGTGGGGTTATTTTCTGTTCTGTGATTTTATGGGAGTTTATTTGTTGCTGTGCTCATGTTCAAGAAAGTAAGACTAGGTAACAGGTCAGTCCTGTTTTGTTGCTGCTAAGAATCTTTTTCAAGGCCTTGGGGATACAGACAAAAATGCTTTAAGAAATAGAGGTATTATATTTGGCAACTAGCGAAAAATACATGTCCGTTTTCATAGAATATGAAGAGGATCCTTGTACCAGTCAAGAATTTACATAAACTAGTAG…	ChrZ	0.0	922	1	465	10709454	1	1	chrZ	2e-18	97	0.83	165	40325868	1	\N	\N	\N	\N	\N	0	6.52503	6.67657	6.4872	6.51793	6.45504	6.75846	7.07044	6.94643	6.51405	7.08374	7.05891	6.22976	6.46264	5.82151	6.1497	6.48374	6.3258	6.82619	6.70691	6.73017
sex-biased in both species gene nr130	SB02011A2D03.f1_at	CK312319	SB02011A2D03.f1	Peptidyl-glycine alpha-amidating monooxy	TC211760	single-end EST, http: titan.biotec.uiuc.edu cgi-bin ESTWebsite estima_start?seqSet=songbird	mRNA	TTAAGTCAGCTGTGTGTTGCAGACAGAGAAAATGGTCGAATTCAGTGCTTTAGGCTGGAGACTGGGGAGTTCACAAGAGAGATCAAACACAAAGCATTTGGAAGAGAGTTGTTTGCAGTTTCATATGTTCCAGGTGGTCTCCTTTTTGCAGTTAATGGAATGCCCTATCCTGGAGAGGCGGAATCAGTGCAAGGATTTGTGATGAATTTCTCTACTGGAGAAATAATTGATAATTTCATTCCACTTAGAAAGAGCTTTGAGATGCCACATGATATTGTTGCTTCAGAAGATAGAACAGTATTTGTTGGAGATGTTCATGCCAAAGCAGTGTGGAAGTTTGCATCTGTGGGAAAATCAGAAACAATTGTTGAAGCCAGATTGAAAAACAAGCCAGAATCA…	ChrZ	2e-89	333	1	168	17590272	1	1	chrZ	1e-38	165	0.91	127	48980033	1	P10731	Peptidyl-glycine alpha-amidating monooxygenase	0	187	0.57	25	9.52105	9.36844	9.35111	9.56591	9.93887	9.90115	9.51875	9.69606	9.61119	9.84664	9.89364	9.42834	9.59271	9.29513	9.48559	9.23996	9.55311	9.86922	9.80066	9.97418
sex-biased in both species gene nr131	PTA_05.4777.C1.C5338_at	DV946626	PTA_05.4777.C1.Contig5338	Ubiquilin-1 (Protein linking IAP with cy	TC211964	contig from multiple zebra finch brain ESTs, http: titan.biotec.uiuc.edu cgi-bin ESTWebsite estima_start?seqSet=songbird	mRNA	AGCTGTGGGTACCAATACTGCTTATTGTGATTTTGGCATGTTTTTTTTCTTGACTAGCAAAATGCTGGAAGATTTATACCACTTGAGTAATCTACCATCTTTTACTTTATTTGTCTAAGGTATAAACACAATATATACAACAGAGACAGCTCATTTCTAGAGATCTACACTATACAGTACAGTGAAATTGTAAGCAATGAAAAAACAAACAAATCCTCCCCCCCAAAGCAACAACAAAAAACCCCACCAAAAAAAACCCAAAAAACCCCAAAAAAACCCAAAACCCAAAAAACCACAAAAAAACCAACCAAAAAAAAAAAGTCATAGACCTTGAATTTGATGTAGAATTGCCCAGGATCTTTGGTAACTATCTGAGACAAAATGCTTAGGCAACTTAAG…	ChrZ	1e-105	385	0.99	198	52803351	1	1	chrZ	9e-15	85	0.87	103	39452946	1	\N	\N	\N	\N	\N	0	7.39592	7.49409	7.05862	7.55302	7.62769	8.02193	7.99154	8.10355	8.01299	7.68839	7.83077	7.62647	7.32607	7.33395	7.27282	7.25492	7.45679	8.13193	7.90281	7.84165
sex-biased in both species gene nr132	PTA_05.1771.C1.C2197_at	DV958679	PTA_05.1771.C1.Contig2197	Mitochondrial 28S ribosomal protein S30	TC212003	contig from multiple zebra finch brain ESTs, http: titan.biotec.uiuc.edu cgi-bin ESTWebsite estima_start?seqSet=songbird	mRNA	GCCATCCAAACTGCCATTGTTCAAAAAACAGTATGAAAATAAGGTATTTATAGGATCATAGGTTGCAGATCCATGCTGTTATGGACATACCCAGTTCCATCTCCTTCCTGACAAACTGAGGCGGGAGAGGTTTATAAAGGCGCATCTTGAGGATCAGATTGAAGTTGTTTATAGATCAAATGGAATTGCAAGTCTCTTTGCCTGGACAGCAGCACAAGCAATGTATCAAGGATTCTGGAATGAAGCAGATGTGACCCGTCCTTTTGTATCACAGGCAGTAGTTACTGATGGAAAATATTTCGCTTTCTTTTGTTACCAGCTAAATACTTTAGCACTAACTTCAGAAACTATTAAAAACAACCCTCGAAAGAATATTTGTTGGGGTACAGACAGTAAGCC…	ChrZ	0.0	700	1	353	44769733	1	1	chrZ	7e-68	262	0.87	272	13870244	1	O42270	P52 pro-apototic protein - Gallus gallus	0	315	0.9	20	7.3898	7.22474	7.28659	7.11319	7.31826	8.08122	7.7764	7.91599	7.6646	7.73149	7.8369	7.38644	7.21998	7.18808	7.46982	7.39101	7.39157	7.90412	7.80669	7.57803
sex-biased in both species gene nr133	PTA_05.4890.C1.C5448_s_at		PTA_05.4890.C1.Contig5448	http://genome-www4.stanford.edu/cgi-bin/SMD/source/sourceResult?choice=Gene&option=Name&criteria=	TC212005	contig from multiple zebra finch brain ESTs, http: titan.biotec.uiuc.edu cgi-bin ESTWebsite estima_start?seqSet=songbird	mRNA	GATCGAGATCTTACAAGAGTCACGAATGATGATTCCAGACTGTCAACGCAGACTAGAAGTTGCACATGCAGAGCTTACTCAACTACTAGAAAATGAAAAGGAATTGGAAGAAGCTGAAGAGTATAAAGAAGCACGTTCCATACTGGAGTCAGTGAAGCTGGAAGCCTAGCTGTTTTCCAGTTCTCTCTTTATATGCATTAGCACGGGGTCCATTCCACAGTTTCATTTGACTATGGCTCTAATATTATTGTTAACTTGCTAAAGTTCCCTTTATGCAAACTGAGCTTTCTCTAACTGC	ChrZ	1e-114	416	1	210	56680231	1	1	chrZ	1e-52	210	0.88	210	22563327	1	\N	\N	\N	\N	\N	0	8.37452	8.24302	8.10728	8.29279	8.37761	9.01409	8.80021	8.9982	8.7824	8.98648	9.03089	8.21381	8.19472	8.15711	8.50412	8.47515	8.38516	8.85794	8.89205	9.16793
sex-biased in both species gene nr133	PTA_05.4890.C3.C5450_at	CK310968	PTA_05.4890.C3.Contig5450	Tubulin-specific chaperone A (Tubulin-fo	TC212005	contig from multiple zebra finch brain ESTs, http: titan.biotec.uiuc.edu cgi-bin ESTWebsite estima_start?seqSet=songbird	mRNA	CAGTCACCTACCTTTTTTCTATGGTGCAATTTTTCTGTAGTTTTATCAAGTATGTACTCCTTGTTTGAGTCCAAGACATGAGCTGACTCCAGATCTTTCTCAATGTGCATGGCACTGAGTCGAGCCCAATTCATACAATTTCCATGCATCAAAATTACTCTACTTTTCAGGAAACAGGATTTAGCAGGTGACTAGTATATTGTGAGTTGTATCTGCTAATAAGAGTTCTGGACTGAATGCTTTTCTTGAAAGCACTTTGGCCTAAGTGATATTTTTTTGAACAAAGTTCAAACCCCAGGACATGAAGGAGAGCTAAGGGGAACTAATGGGTAAGGGAACAACACTTAGTCTGCGTGGAAGACCATTAAAACATTATATACAAAAGCTGTGGTTTTTTTC…	ChrZ	0.0	985	0.97	539	56680806	1	1	chrZ	0.03	44	0.89	38	22564241	0	\N	\N	\N	\N	\N	0	6.78921	6.87413	6.28203	6.81259	6.8357	7.08637	7.23825	6.89773	7.07326	7.08969	6.81292	6.69353	6.90828	6.69807	6.60127	6.86542	6.75254	6.94165	7.01948	7.18746
sex-biased in both species gene nr134	PTA_05.6803.C1.C7376_at		PTA_05.6803.C1.Contig7376	http://genome-www4.stanford.edu/cgi-bin/SMD/source/sourceResult?choice=Gene&option=Name&criteria=	TC212023	contig from multiple zebra finch brain ESTs, http: titan.biotec.uiuc.edu cgi-bin ESTWebsite estima_start?seqSet=songbird	mRNA	GACGAGTGGCCGCTGTCTCCTGTCCCTATCATGCTGTCCGCCGGTGTCCGCCGCTTCGCCACCTCCGCCATCCGCCGCAGCCACTATGAGGAGGGACCCGGGAAGAACCTCCCGTTCTCTGTGGACAACAAGTGGCGGCTGCTGGCGATGATGTGTGTGTTCTTCGGGAGTGGATTTGGTGCTCCTTTCTTCATAGTCAGACACCAGCTCCTGAAGAAGTGAAGAGGACAGGCTGCAGCTGCGCCAGCTGGAGTTGAAGTCTTCTGCACAGCATTGTTCAATGGGGATATGATAGCTGCAACCCGTGCTGGATGTCTCTAAATAAAATG	ChrUn	3e-75	285	0.99	148	137859654	2	2	chrZ	1e-18	97	0.85	121	59902730	1	Q71SZ5	Cytochrome c oxidase subunit VIIc - Meleagris	0	121	0.87	24	10.2821	10.6083	10.2952	10.7131	10.3906	10.9709	11.1863	10.8127	10.935	11.0399	10.9208	10.5488	10.3086	10.3422	10.4202	10.1134	10.595	10.8436	10.9195	10.9558
sex-biased in both species gene nr136	PTA_05.4483.C1.C5038_at	CK306263	PTA_05.4483.C1.Contig5038	mediator of RNA polymerase II transcription, subunit 18 homolog isoform 1	TC212058	contig from multiple zebra finch brain ESTs, http: titan.biotec.uiuc.edu cgi-bin ESTWebsite estima_start?seqSet=songbird	mRNA	ACCACGAGATGGTGTTCCTGCTGAAGGGGCAGCAGGCCAGCCCCTTCGTGCTGCGCGCCCGGCGCTCCATGGACAAGAGCGGGATGCCCTGGCACCTGCGCTATCTGGGACAGCCCGAAATAGGCGACAAGAACCGCCACGCGCTGGTGCGCAACTGCGTGGACATCGCCACCTCCGACAACCTGACGGACTTCCTGGTGGAGATGGGCTTCCGCATGGACCACGAGTTCGTGGCCAAAGGGCACGTATTCCGCAAGGGCATCATGAAGATCATGGTGTACAAGATCTTCCGTATACTGATGCCAGGAAACACAGAGAGCATTGAGCCGCTCTCCCTCTCCTACTTGGTGGAGCTCAATGTAGTTGCGCCAGCAGGGCAGGACATTGTTTCTGATGACA…	ChrZ	0.0	993	1	501	67335324	1	1	chr4	0.44	40	1	20	66740365	0	Q9BUE0	Mediator of RNA polymerase II transcription	0	292	0.9	18	5.76353	5.92139	5.68856	5.71033	5.68948	5.9901	6.37661	5.93593	5.82849	5.9106	6.04124	5.77755	5.58824	5.94885	5.90126	5.69867	5.79375	6.14421	6.03853	6.08866
sex-biased in both species gene nr137	SB020001000E09_at	CK301347	SB020001000E09	cAMP-specific phosphodiesterase PD	TC212188	single-end EST, http: titan.biotec.uiuc.edu cgi-bin ESTWebsite estima_start?seqSet=songbird	mRNA	TGTAATGTCTCTTCTTTAGTAGCACAAATGATCACTGTATAAGCAGAATCCATAGTAGGATATACAACTTCAGTCTTGGAAATGCTTTCCAATACTAGTGTTACAAGTAGCCAAAGTTTATTTCATATAGGTGTAGCTAAAGCTTTGTGCAGGTGTGTGTAGCATAGTGCACTAGCTCTCCAGAAGAGCAGTAAACTGTTAGATGTTTTAATAACACTACTATTAGGTTTGCAGGTTGGACTGAGCAACTCTTGCTGTTTGACTTGTCACATTACTCCAGATAACTCAGAGCTGGTATCATTGAATTTGCCAGAGTGGGGTAAAAACCTCTTCTCCATTCCAGTGATGCCCAGCCCTTGTAACTTGAGACTTATTCATGAAAGGAGAGATTCTTTTACA…	ChrZ	0.0	904	1	456	48717730	1	1	chrZ	1e-22	111	0.85	156	17605747	1	\N	\N	\N	\N	\N	0	8.18972	8.29663	8.0694	8.28743	8.12069	8.2564	8.56541	8.53228	8.28261	8.37231	8.47162	8.26356	8.14557	8.21721	8.15192	8.0189	8.19467	8.51935	8.39383	8.37676
sex-biased in both species gene nr138	PTA_05.872.C1.C1131_at	DV945668	PTA_05.872.C1.Contig1131	Sorting nexin-24	TC212323	contig from multiple zebra finch brain ESTs, http: titan.biotec.uiuc.edu cgi-bin ESTWebsite estima_start?seqSet=songbird	mRNA	CTAAATGTTCTAAGTCATACACTGAATTATGCTAACCTTTGAAAAGTTTTACTAATTATTTCTGTAATATCTCTTAAAGCAAACACTAAAATTTTGCACCAGGATTTTTCCTGGCACATTACCCATTGCTAGCTCTGGACGGATTAAAAGTGCTGAAGAGTGTGTGCTGAATTGGAAACATGCTTTTACATAGTACTCTCTGAGGAAATATTCTAGATTTCAGTTGAAATTATTTTACTTACCAGGAGCTTTTATGTG	ChrZ	1e-141	504	0.99	258	23202461	1	1	chr5	0.004	46	1	23	44287808	0	\N	\N	\N	\N	\N	0	3.92929	4.01791	3.80778	3.86024	3.90738	4.18743	4.00886	4.0771	4.0228	4.13955	4.20254	3.91316	3.97227	3.86954	3.7858	3.99605	3.89656	3.99211	4.14861	4.14199
sex-biased in both species gene nr139	PTA_05.2358.C1.C2841_at	DV957149	PTA_05.2358.C1.Contig2841	TC212401 + GO	TC212401	contig from multiple zebra finch brain ESTs, http: titan.biotec.uiuc.edu cgi-bin ESTWebsite estima_start?seqSet=songbird	mRNA	GACATGAAACATTCCACACTCTGCTGTCATCTGCCATTGCTTGCTCAACTGTGAAGAACTGTGTATTCAGGCTGCTTTCTTTTCAATATTGCCAATCACCTTTTTTGGACTCTGAAGTGATATTTTCTTATCAGCTCTCTCGTGGTTTCATTTGCATGCATTCTGTAACTATGCACAAGCAAAATATATTTCCTACTTTACCTATTTAAAAATAAAGACAGTGGTGAATAAAATAAATTTCATTTTTCTGATTCCCTCCGTTCTAATTGCTTAGACCCACATCAGTGGAAACTGGAACTGATGTTGTATGAGGGTTAGGGCAAATCTCTGCACATACCATAT	ChrZ	0.0	678	1	342	57574565	1	1	chrZ	2e-33	147	0.83	236	34236228	1	\N	\N	\N	\N	\N	0	6.39005	6.28994	6.45209	6.40966	6.5516	6.86858	6.52752	6.7967	6.76028	7.18346	7.12933	6.21261	6.82059	6.18698	6.44674	6.64726	6.38052	6.72535	6.71719	6.4519
sex-biased in both species gene nr139	SB02011B1G03.f1_at	CK312267	SB02011B1G03.f1	Phosphatidylinositol-4-phosphate 5-kinas	TC212401	single-end EST, http: titan.biotec.uiuc.edu cgi-bin ESTWebsite estima_start?seqSet=songbird	mRNA	AGAAAGTTCTCTATTCCACAGCCATGGAGTCTATACAGGGACCTGGGAAGTCTGGAGACTCCATCACCACAGAGAAAACAAACACAATGGGAGGTATTCCAGCAAAAAGCCATAAAGGTGAAAAGCTGCTTTTATTTATGGGTATTATTGATATTCTTCAGTCTTACAGGTTAATGAAGAAGCTGGAACATTCTTGGAAAGCTCTTGTTTATGATGGGGATACTGTTTCAGTTCACCGACCAAGTTTTTATGCAGACAGATTTTTAAAGTTTATGAATGCAAGAGTTTTCAAAAAAGTTCAAGCTTTAAAGCCTTCACCTTCAAAGAAACGGTGTAATTCCATCACAGCCCTAAAGGCAGCATCACAAGAAATAGTGTGTGCAGTTAGCCAGGAGTGGA…	ChrZ	2e-83	313	1	158	57558091	1	1	chrZ	1e-35	155	0.87	158	34217188	1	Q5ZJ58	Phosphatidylinositol-4-phosphate 5-kinase type-1	0	314	0.91	30	6.62319	6.62057	6.72234	6.62724	6.81652	7.04239	7.18286	6.95771	7.25499	6.81273	7.29409	6.43979	6.44863	6.87804	6.36894	6.38979	6.63252	7.53043	7.40652	7.26354
sex-biased in both species gene nr140	PTA_05.5254.C1.C5835_at	CK311253	PTA_05.5254.C1.Contig5835	Phosphatidylinositol 3-kinase, root isof	TC212452	contig from multiple zebra finch brain ESTs, http: titan.biotec.uiuc.edu cgi-bin ESTWebsite estima_start?seqSet=songbird	mRNA	ATGACTATTTGTACCATCCTTGGGAGCCTCAAAGGTTGACGTAAGCAACTTCCTCTCAAGCCAAAGATAACTGGAAGAGGTTGGATTTGATGGTGAATTCTTGTACGTGTTAATATATTTTCTTATTTAAAAATAGAAGTAGATACAAAGCTAAAGCAGGAAGGTTACAGTTTCTTGGTGCAGAAAAAACCCTCACAAAACGAGGGTAATCCCCTCATCCCTCCCTAACCACTTTGTTCCTTGAGTAAGTTTTTAGTGTAATTCATATGATCCTTTATTTCCTGCCTTAGGCAATGTTATCGTTTAGAACGGACAATCATTTCTTGCCTGCTTACAAAAGTGTTTTTAAGTGCTGATAAGTTACCCCAGCTGTAGGCAGCAAATTAAATGATCACTAAC…	ChrZ	0.0	890	1	449	34801462	1	1	chrZ	3e-39	167	0.87	180	3747129	1	\N	\N	\N	\N	\N	0	7.45514	7.83287	7.50077	7.55693	7.5407	7.87246	8.23938	8.19923	7.93153	8.2588	8.29176	7.57428	7.15784	7.51671	7.32098	7.41887	7.74153	8.12349	7.97828	8.08686
sex-biased in both species gene nr141	SB02003A2H08.f2_at	CK303369	SB02003A2H08.f2	Phosphatidylinositol 3-kinase VPS34-like	TC212454	single-end EST, http: titan.biotec.uiuc.edu cgi-bin ESTWebsite estima_start?seqSet=songbird	mRNA	AAGACTCTCTGGAGCTTCTGTCATCTCACTTTACCAACCCAACGGTGCGGCGCTATGCTGTTGCCAGGCTTCAGCAGGCTGATGATGAGGATTTGCTGATGTACCTGCTACAGTTAGTCCAAGCATTGAAATATGAAAACTTTGATGACATTAAGAATGGCCTGGAGCCTAGCAAGAGGGACAGTCAAGGTTCCATGTCGGAAACTATGACAACATCTGGATCTAATGCTCCAGAAACAGACAGTTCCCAGATTATGAGTCCTATTCCACCTGTTTCCTCTCCACCTCTTACTTCTAAGACAAAAGAGCTTGCAGAAAATGAAAACCTTGATCAAGACCTTTGCACTTTCTTGATATCACGGGCATGCAAAAATTCCACGTTGGCAAACTACTTGTACT…	ChrZ	2e-84	317	1	160	34853608	1	1	chrZ	1e-35	155	0.87	158	3795719	1	Q8NEB9	Phosphatidylinositol 3-kinase catalytic subunit	0	253	0.7	16	7.40558	7.34059	7.34455	7.27364	7.29475	7.42385	7.85972	7.4756	8.0094	7.85757	8.33141	7.37288	7.06896	7.48121	7.16983	6.91329	7.02202	8.13139	7.55833	7.87535
sex-biased in both species gene nr142	0062P0002Z_F05.x0_at	DV579362	0062P0002Z_F05.x0	http://genome-www4.stanford.edu/cgi-bin/SMD/source/sourceResult?choice=Gene&option=Name&criteria=	TC212514	x-end read, zebra finch brain cDNA clone, http: songbirdtranscriptome.net	mRNA	GGACCATTTTATTTCCCAGTCAGCTGCAGAGAATGTGTTTTTTGTTGCTCACAGTTATGGTGGACTTGCCTTTGTAGAGTTGATGATTCAACGAGAGGCAGAAGTAAAGAATAGGGTAACTGCTGTGGCATTGACAGACTCAGTTCACAATGTGTGGCATCAAGAAGTTGGAAAAACTATTCGAGAGTGGATGCGAGAGAACTGCTGTAACTGGGTGTCCAGCTCCGAGCCCCTGGACACATCGGTGGAGTCCATGCTGCCAGACTGTCCCCGTGTCTCTGCAGGTACAGAACGCCATGAACTAACTTCTTGGAAGAGTTTTCCATCTGTTTTCAAGTTCTTCAGTGAGGCTGTAAAGGCGAAGAACAGCTTGGTGAAACCAACCCCAACACGGCGCTC…	ChrZ	1e-130	470	0.97	258	14150310	1	1	chrZ	8e-43	178	0.94	118	57193113	1	Q5ZK44	UPF0528 protein C5orf21 homolog precursor -	0	277	0.94	18	6.99131	7.51098	7.35043	7.11775	7.46655	7.88089	7.3506	8.1212	7.67606	7.54803	7.96767	7.41016	6.51947	6.78349	7.91573	7.1539	7.41641	7.95723	7.70071	7.86116
sex-biased in both species gene nr142	SB03011B1C03.f1_at	DV948599	SB03011B1C03.f1	MGC89325 protein, partial (98%)	TC212514	single-end EST, http: titan.biotec.uiuc.edu cgi-bin ESTWebsite estima_start?seqSet=songbird	mRNA	TGGTGTTAGTCTAGGCACGCCCCAGCCCACCTCTGGCAGAACATGATCATCCTTTGAATATTAATCTACATTTACCTCAGTATTTCAAAGTTTGTTGGTAGTTTGGGTAAATAATGGCTCAGCTCCAGCAAGGAGGTCCAGATGAAAAAGAGAAGACTACTGCATTAAAGGATTTATTGTCTAGAATAGACTTGGATGAACTAATGAAAAAAGATGAGCCACCACTTGAATTTCCTGATACTTTGGAAGGATTTGAGTACATTTTTAATGAAAAAGGGCAATTAAGACACATTAAAACTGGGGAGCCATTTGTTTTTAATTATCGTGAGGATTTGCATAGATGGAATCAAAAGCGCTATGAAGCTCTTGGAGAGATCATTACTAAATACATTTATGAAC…	ChrZ	5e-69	266	1	134	14343240	1	1	chrZ	5e-41	172	0.96	103	57015998	1	Q5ZK44	UPF0528 protein C5orf21 homolog precursor -	0	293	0.92	21	6.16898	6.41495	6.35172	5.97594	6.57031	6.63042	6.53512	6.93047	6.52342	6.59478	7.13712	6.42546	5.93316	6.46228	6.63354	6.39467	6.35753	6.89879	6.71602	7.07376
sex-biased in both species gene nr142	SB03025B2F01.f2_at	DV953408	SB03025B2F01.f2	MGC89325 protein, partial (98%)	TC212514	single-end EST, http: titan.biotec.uiuc.edu cgi-bin ESTWebsite estima_start?seqSet=songbird	mRNA	ATATGGGTTCACTGGTTGTGCTTCCTGTGGGCTGTAACTTGGATTTTGTGCTGCCCATCAGTGTGCAGATTAAGGCTGACAGTGGTACTGCACACTGCAGCATGGTGCAACTCTAATTGCCCTGACATAGCCCTGCACCTAGCTGATGCCAAAATTTAACAGCTTCATTGCAGTCTTATTGCCTGCAGGTTATTTTGCAGCTTCCTTCTATTTTGAGACAGAACAAAATATGAATTACCCTTTTTTAAAAGACGGGCCTAACTCAAATGTGTTAACCAGCCTATGATTTTACACCTAGTAGCCTTCTCTTTCTCTAGCACCAAGCGGAATTGACTTCTAACTCTCTCATTTTTCTGCTGGCAAGAGTGTCCAAGAAGTTTGGCCCAGAATTCTAGAAAG…	ChrZ	0.0	957	1	483	14149993	1	1	chrZ	5e-56	222	0.95	136	57258619	1	\N	\N	\N	\N	\N	0	6.69346	7.07567	6.87207	6.33607	6.93697	7.52596	6.8825	7.78919	7.08025	7.47672	7.22867	6.8395	6.60149	6.21006	7.18988	7.23553	6.75158	7.23732	7.11002	7.07595
sex-biased in both species gene nr143	PTA_05.2712.C1.C3210_at	DV956198	PTA_05.2712.C1.Contig3210	snRNA-activating protein complex subunit	TC212581	contig from multiple zebra finch brain ESTs, http: titan.biotec.uiuc.edu cgi-bin ESTWebsite estima_start?seqSet=songbird	mRNA	GTTGAATCTGTTGTTCTGGCTGTTAAAACCCACTGGACAGCATGAGGTTTGAATATACTGCTGCAGGGTTTCAGGTTAGGCATGTAATCCTCTCCCATGAGCTGGAAGGAGCCCTTTGCACTTGAAGACTGTCTGGTGTGTTTTTCTGAGTAAGTATGTATGATTTTACAGATAAGTTGTCATGCAAAAATGTAATACACTTTTACAACATTCCAGTAGTTTGGATGCTATGGATTGTAAAATGTGGATGTTTGAGAATACCTGGCAAAAGAAACTGTGATTTTGAGAAGCTCTGTGCATCCAAGGCTCTGTAAACTGTGAATGAGAACATGATCTGTATATAGCTTACCTTGAAAACAGTGAATTTGTAGGGAGGAGAACACTTTCTGAAAGAGAAGC…	ChrZ	0.0	1041	0.99	529	59925629	1	1	chr10	0.007	46	1	23	16209139	0	\N	\N	\N	\N	\N	0	7.13175	6.86286	7.20152	7.1107	6.76747	7.54516	7.36577	7.70756	7.03668	7.56029	7.27761	6.92518	7.03596	7.03531	7.04659	7.17597	7.30558	7.43182	7.19493	7.07808
sex-biased in both species gene nr144	PTA_05.3231.C1.C3764_at	CK317115	PTA_05.3231.C1.Contig3764	Splicing factor, arginine/serine-rich 12	TC212705	contig from multiple zebra finch brain ESTs, http: titan.biotec.uiuc.edu cgi-bin ESTWebsite estima_start?seqSet=songbird	mRNA	GTGGTGATACCAGAACTTACAGCTTTGTTTTGCAATGTACTGCAGTGTGTCTGTTCAGCTGAGAATAGTACAGGTGCCATTAAGAAAATAAATTTTTCCTTTTTGTTAAAAAGATATGGGAGCACAAGCAGAAGCTTTAGTGCCTTCTTAAAATGTGGTATTTTCTAGAAATGTATATGTGCTGTTACACATTTTTAGCTAAATCTTCTATGATCTCTTGCTACTTTGCCACCACCATACTGTAGACAAAAATGCAAGTGACTTGCCAGAATGGTTGTTTGATTCACTTGTTAAAATAGTGATGCTCCATTTTACTTTTATTTTTTATTCTTAGAAGAGATTTATAAATAAGAGAAAAGATGTAATTTGGGGACCACCACTGTACAAAAGTAGTAGCTG…	ChrZ	1e-173	613	1	309	51195300	1	1	chrZ	6e-59	232	0.87	248	20305669	1	\N	\N	\N	\N	\N	0	8.08022	8.06303	7.78856	8.26949	8.27725	8.55158	8.43574	8.42076	8.62343	8.22094	8.52625	8.2189	8.18213	7.94527	8.02089	7.80992	8.03555	8.47383	8.50959	8.28375
sex-biased in both species gene nr145	PTA_05.6203.C1.C6792_at	CK303082	PTA_05.6203.C1.Contig6792	Ceramide glucosyltransferase, complete	TC212736	contig from multiple zebra finch brain ESTs, http: titan.biotec.uiuc.edu cgi-bin ESTWebsite estima_start?seqSet=songbird	mRNA	CTTTTTACCTTACTGAGCCAATCTCTTACCCATCATATGCTACACAAGTGTAATGTGTAGGTACTTGTTGTAAAACATACTCTGGGCCAAGATGCTTCATCCACCTTAATATCTCTTTTGCCTTATGGTAACATGGAACTTTTTTTAATGGGCATTTCTTTATGAACAAAGGCTTGTGATGCATGCTTCATTCTTTTCATGTGAATCAGGAAGAAGCACTTTTCCTGAGAAAAGCTTTACACTGAAACCTAGTCTAGTTGTGACCCACAAAAGCATTTTTTTTTAAATATTGTTTTCAACATAGTTGAATTTTACTGACAATGTTTATATCTTCATTTGTTTCATGAAGTTTGTTGCCATTCATTGCACTACTGAAGTGAAGCTTAGGTTGCTACTTAG…	ChrZ	0.0	868	0.95	510	25839653	1	1	chrZ	4e-38	163	0.83	267	64794482	1	\N	\N	\N	\N	\N	0	8.16016	8.03949	7.88795	7.89992	8.0345	8.29576	8.29735	8.49742	8.23443	8.38581	8.63836	8.08933	7.74336	7.76919	8.0403	7.62852	8.10648	8.21748	8.25523	8.3471
sex-biased in both species gene nr146	PTA_05.5886.C1.C6470_at	CK306548	PTA_05.5886.C1.Contig6470	Hypothetical protein FLJ25286	TC212839	contig from multiple zebra finch brain ESTs, http: titan.biotec.uiuc.edu cgi-bin ESTWebsite estima_start?seqSet=songbird	mRNA	ATGACTCCCGTCTTGAACCTCAATAACGAGGTTGTGAAGATGAGAAAAGATGTGAAGAAGGCCAGAGTCCTCACTATTCGGAGACTAACCAGACACATTAGGAAATTAAAATTGAAAAGGGGTTCAGAAGACTTGAAATTAAAGAATGAGAAACGGGTTGAGAGATTAATAGAAGAAATCCATGCCATGAAGGAAATAAAACCAGATGAAGTTACCAGACTCGCTCTTAGGACAGAAGTTAATTTTGAAAGTGTCTGCAAAAAGCCAAACTGTACTGCAACTGAGCGAGCCATGGCAAGACTTGCAACACACCCCATCTTGAAGCCCAGATTTGTTGAACTTAAAGCTGCTGTTAAAGCTTTTAAGGATGCAAGAAAGAATCCAGACAAAGACACTCCT…	ChrZ	2e-74	283	1	143	23638142	1	1	chrZ	3e-20	103	0.92	76	73554913	1	Q5XGC9	Serum response factor-binding protein 1 -	0	188	0.61	10	4.08797	4.40234	4.15257	4.3732	4.09901	4.55541	4.9233	4.7099	4.57725	4.45985	4.527	4.20349	3.8792	4.46361	4.37217	4.34785	4.34725	5.18559	4.70604	4.26207
sex-biased in both species gene nr147	SB03028B2B12.f1_at	DV954224	SB03028B2B12.f1	TC212850	TC212850	single-end EST, http: titan.biotec.uiuc.edu cgi-bin ESTWebsite estima_start?seqSet=songbird	mRNA	GGCAGAAAGTGGCTACTGTCCCTTTTCTTTTCTTTTTTGAGGGAGAGAAGGATTTTTTTGGCATTACAATTATTGTCCATCTTCCAGTGGCCAAGTTCTGGGCTGCATTAATAATGGGGGTTCATTGGCTGTCCAGGCAGGTGTGGAGCTCTGCACCAACCTTAATAGCAAATGTCATGGCTGTAGCCAGAGTCTGTGTACAGGATGGGTTTCTTCCATGCTGGAAAAGTACTTTCAGCAGGCTCCAGTTGGACACTTCTGGCAGACAGAAAAACAACACTTCTCCAAGTCCAAATCAAATCTGCACTTCCATTTTGTGTCCTCAGCATGGGAAAAAAAATCAGCCTAAGCAAATGTCTTCCAGGTCTCCATTCCCCCGTGTGGTGCCTGATGCACCAG…	ChrZ	0.0	926	0.98	495	38281146	1	1	chrZ	2e-25	121	0.88	117	7163001	1	\N	\N	\N	\N	\N	0	7.52473	7.25515	7.37119	7.61663	7.42356	7.81346	7.73206	7.94484	7.95112	7.5159	7.94022	7.58254	7.16412	7.32702	7.33487	6.85642	7.37347	7.79224	7.61025	7.56252
sex-biased in both species gene nr148	SB03044B1F03.f1_at	DV959457	SB03044B1F03.f1	Adapter-related protein complex 3 beta 1	TC213184	single-end EST, http: titan.biotec.uiuc.edu cgi-bin ESTWebsite estima_start?seqSet=songbird	mRNA	CAGTGGGTCACTGATGCTAGTCACAGTGGAGCTGAAGGAGAGCTCTACAGCACAGCTCATCATAAACACTGAGAAAACTGTGATTGGTTCTGTTCTGCTGCGGGAGCTGAAGCCTGTCCTGTCCCAGGGGTAACCTGCTTACATCTGGACTTCAGAATCTGGCACACAACAAAAGTGCCTGGCATCCACTACTGCTGCCTTTCATTTATAATAATAGCCCTTCCATCTGGCAGTGGGGAAAGAATACACTCTTGACATTCTTGTCTTCTGCTTTAGAATGCTAGTGCGTATCTATCATGTATGCAAGTCCTTTCCTTTTTTTCTGCTTGCTAACCAAAGAACATATATTTTACTGTCAGTTATATGCGCTTTTAAATATATTTCCCATTTGTTCTACCC…	ChrZ	0.0	755	0.98	402	56512407	1	1	chrZ	1e-139	498	0.97	287	22387296	1	Q9Z1T1	AP-3 complex subunit beta-1 - Mus musculus (Mouse)	0	79	0.97	9	8.34743	8.19939	8.10705	8.10091	8.11161	8.72664	8.62606	8.85296	8.69667	8.25026	8.66758	8.13292	8.14266	7.90694	8.2993	7.86802	7.86982	8.6382	8.68949	8.84961
sex-biased in both species gene nr149	PTA_05.2462.C1.C2947_at	CK310447	PTA_05.2462.C1.Contig2947	Serine/threonine-protein kinase RIO2 (RI	TC213252	contig from multiple zebra finch brain ESTs, http: titan.biotec.uiuc.edu cgi-bin ESTWebsite estima_start?seqSet=songbird	mRNA	ATAGACTACAACAGGCATGCCATTGTTATGGAACTTGTTGATGGATATCCTTTGTGCCAGGTGCGCCAAATGGAAGATCCTGCTGCCGTCTACAGTGAATTAATGGACCTGATTGTAAAACTTGCCAATCATGGTCTAATCCATGGAGATTTCAATGAGTTTAATCTCATCTTGGATAATAGTGACCATGTCACTTTGATTGACTTCCCTCAGATGATGTCAACATCACATGCAAATGCTGAATGGTATTTTAACAGAGATGTTAACTGTATTAAGGAGTTCTTCAAGAAACGCTTCAGTTATGAAAGTGAGCTCTTCCCAACCTTCAAAGACATCAGGAGAGAGTGTTCTCTTGATAAAGAGATTGCTGCCAGTGGCTATGCAAAGGAGATGCAGGAG…	ChrZ	1e-135	486	1	245	24876058	1	1	chrZ	2e-50	204	0.88	195	50433565	1	Q5ZLZ8	Putative uncharacterized protein - Gallus	0	290	0.75	30	7.10043	7.02808	7.01023	7.03684	7.09195	7.35099	7.44607	7.39897	7.32824	7.33836	7.23195	7.01771	7.14239	7.19669	6.95169	7.02927	7.14186	7.3789	7.35472	6.99433
sex-biased in both species gene nr150	SB03040A1D05.f1_at	DV957879	SB03040A1D05.f1	Nuclear pore complex protein Nup155 (Nuc	TC213371	single-end EST, http: titan.biotec.uiuc.edu cgi-bin ESTWebsite estima_start?seqSet=songbird	mRNA	GAAAGATCTATGCTGGCACACCTCGCTACTTTCCTTTAGATTTTCTAGNNNNNTTTCTAGAGCAACAAGTCTGCACTTTGAACTGGGATGTAGGTTTTGTAACATACACCATGCAAGAAATTGGAGTGCCATTGCCCAGACTGCTTGAAGTGTATGACCAGCTGTTCAAAGCACGGGATCCATATTGGAGTCGAATGAAAAAGCCTTTGCACCTCTTAGAGTGTATTCACGTATTACTGTCAGGATATGTACAGGATCCAAGCAGAGTACCTATGAGGCGACGATTCACAAATGTTTGCTTGGATGCTGTTAGTTGCTACCTAGTTGAACTTCAGTCTATGAGCCCCACACTAATGGTGCAGACTACTATTGGGAATTTTAAATCTCTGCAGGCCAAGT…	ChrZ	1e-117	424	1	214	42202842	1	1	chrZ	5e-50	202	0.91	154	10904027	1	Q7ZW07	Nucleoporin 155 - Danio rerio (Zebrafish)	0	225	0.78	13	7.38985	7.21528	7.15694	7.2727	7.16519	7.71683	7.49853	7.52055	7.57315	7.27609	7.34841	7.11678	6.95859	7.05296	7.04776	6.97892	6.89708	7.26854	7.22696	7.75102
sex-biased in both species gene nr151	SB02038A1A05.f1_at	CK313531	SB02038A1A05.f1	TC213515	TC213515	single-end EST, http: titan.biotec.uiuc.edu cgi-bin ESTWebsite estima_start?seqSet=songbird	mRNA	AGATGTTTCTACCATGTCTTTTGAAAGAAAACTGTCCTGACCTTGCATGCTGTGGGAGCAGGCTGGAGCCCACTGAACACAGAAGTATCTTTCACTCCAGATAGAATCAAACTCTGCACTTCCCTGTGCTTTATCCAACTTCTGCTCTGAGATTCATGGTACAATGGGATTTGTGACTTCCATGTCTCTGCATTAGCCTAGCCACTAGTTCTGCAGCCTGGACCACTTTTTGGCCNNNNTGCTATATCTTTTCAGATGGTGACATGATTTGCAATAATCCTGAAGCCAGAAGCTGCAAGATCCTTTGTTGCTTTCCTTTGTGGGAACTGCTGAGCAGAGAGTCAGTGGTTGAGTCCCATCAGCCAGGAGGACCCCTTGGTTTGTTACACATTCATTTGC…	ChrZ	0.0	856	0.99	444	37789908	1	1	chrZ	2e-12	77	0.83	127	6648445	1	\N	\N	\N	\N	\N	0	6.70464	6.76934	7.09618	7.15497	6.81896	7.04938	7.32866	7.20824	6.9751	7.35174	7.22379	6.84383	7.07865	7.01116	6.79361	6.93043	6.87365	7.13834	7.2955	7.20419
sex-biased in both species gene nr152	SB02011B2C01.f1_at	CK312394	SB02011B2C01.f1	TC213657	TC213657	single-end EST, http: titan.biotec.uiuc.edu cgi-bin ESTWebsite estima_start?seqSet=songbird	mRNA	GGGATTTGTTACCAGTCACTCTTCATTGTATATAGAATTTTATAAATTGTATGCTTTGGGGATAATTTATTTTAAAAAATAATAAAAAGTTTTAATTCCACATCCTATTTGCCAGGTAGCTGCATTTGCTATTTGTTTCTGGAAAGGTACAGATTTCACTTTATGTTTAAAGGGATACCAGCAACAGTGATTAAGTGAAGTATTCTCTAGAACATCAAATGTACAGTGTATTTTACAGATTGAAAGTTAACTTTCTTATTTGGAGAGACTTTATGAACGTTTTAGAATTGTATAAATGCATTTCTGAGCTGCCTTAAACCTTGTATTTTTTATAGAAGGCATAAAAAAGGCCTGTCTTTTAAATATGTATGGCTTTTGTATTTTCTAAACGTG	ChrZ	0.0	771	0.99	393	10475697	1	1	chrZ	3e-91	339	0.86	393	40567891	1	\N	\N	\N	\N	\N	0	6.18311	6.36305	6.22899	6.2096	6.74261	6.91572	7.19214	6.60397	6.53741	6.70633	6.82099	6.51614	6.40891	6.36241	6.0521	6.41035	6.54603	6.88786	6.66049	6.8437
sex-biased in both species gene nr153	PTA_05.4568.C1.C5127_at	CK310795	PTA_05.4568.C1.Contig5127	Methylcrotonoyl-CoA carboxylase beta cha	TC213664	contig from multiple zebra finch brain ESTs, http: titan.biotec.uiuc.edu cgi-bin ESTWebsite estima_start?seqSet=songbird	mRNA	GCCAAATGCTCGCATATCGGTGATGGGAGGGGAGCAAGCTGCAACTGTTCTAGCTACAATAGCTAAGGACCAAAAAGCAAGGGAGGGAAAACAGTTTTCTGAGGCAGATGAAGCAGCTTTGAAGGAGCCAATCATTAGGAGGTTCGAAGAGGAAGGAAACCCTTATTATTCCAGTGCAAGATTATGGGATGAC	ChrZ	1e-45	186	1	94	32217972	1	1	chrZ	2e-38	163	0.96	94	71250660	1	Q5BKM8	Methylcrotonoyl-Coenzyme A carboxylase 2 -	0	126	0.96	30	7.63072	7.58629	6.76539	7.23965	7.43523	7.75695	8.21191	7.72481	7.91945	7.94311	8.42056	7.51175	6.83457	7.00849	7.17161	6.22332	7.29563	8.20177	7.89897	7.93162
sex-biased in both species gene nr154	PTA_05.7242.C1.C7813_at		PTA_05.7242.C1.Contig7813	http://genome-www4.stanford.edu/cgi-bin/SMD/source/sourceResult?choice=Gene&option=Name&criteria=	TC213665	contig from multiple zebra finch brain ESTs, http: titan.biotec.uiuc.edu cgi-bin ESTWebsite estima_start?seqSet=songbird	mRNA	CCGCGCTCTACCAGGAGAACTATGAACGAATGAAAGCACTGGTAACTGAGCTACAAGAACAAGCAGAAAAAATCAGGTTAGGAGGTGGAGAAAAAGCTCGTAAGCTTCATACATCAAGAGGAAAGCTGTTACCCAGAGAGAGAATTGACAGGCTTATTGATCCTGGATCTCCATTTTTGGAGTTCTCCCAGTTTGCTGGTTACCAGTTGTATGGTAATGAAGAGGTACCTGCAGGAGGCATTATCACAGGCATTGGACGAGTATCTGGGACGGAATGCTTGATTGTTGCTAATGATGCAACTGTCAAAGGTGGTACTTATTATCCCATCACTGTTAAGAAACATTTACGTGCTCAAGAAATTGCAATGCAAAATCATCTCCCTTGCCTTTATTTGGTTG…	ChrZ	5e-66	256	1	129	32236860	1	1	chrZ	8e-43	178	0.94	114	71234314	1	Q5BKM8	Methylcrotonoyl-Coenzyme A carboxylase 2 -	0	328	0.91	30	6.98103	6.74541	6.55762	6.70242	6.68991	7.15302	7.36881	7.32844	7.09336	7.17028	7.0649	6.74539	6.54407	6.58105	6.61828	6.232	6.78266	7.41707	7.13286	6.92665
sex-biased in both species gene nr155	PTA_05.1505.C1.C1888_at	DV959279	PTA_05.1505.C1.Contig1888	Threonine dehydratase biosynthetic (Thr	TC213718	contig from multiple zebra finch brain ESTs, http: titan.biotec.uiuc.edu cgi-bin ESTWebsite estima_start?seqSet=songbird	mRNA	GTCTTCATAATGCACTAAATCTAACAAGTCATTCAGCATATTTTTGTTGCTGAATGATACTGAAATTTTCCAGCTTCCAAATCTGCTGTGGAAAAATTACATCTTTCATGATTTTAGCAAAATCATCACAAGGCACTTTAATGAAGCTGTAGCATGCCAAGTAAAATACTGATTCAACAAAGTGTATCACTATGAAAATTTATCAGCTAAGCCGTTAAACAAATGCATGCTTAAAAAAGGAAGCATGGGATCATGTTGGGGATATAATATTTCAGTGTGGCAGTTGACATTTAAGACTAACCTAATACTAAGATACAACTTTGCATACATTTTAAACCTAGTTTGCTTGCTTAATGTAACTCCTGTTGTATTGCTTGAGTGTCTAAAAGTAAGCATGTG…	ChrZ	0.0	852	1	430	42661534	1	1	chrZ	5e-28	129	0.86	145	11389644	1	\N	\N	\N	\N	\N	0	7.2467	7.0246	7.08425	7.096	7.31833	7.38227	7.26244	7.46484	7.22869	7.36278	7.60294	7.18527	7.14243	7.10864	7.28712	7.16178	7.2787	7.32231	7.49883	7.49266
sex-biased in both species gene nr156	PTA_05.3279.C1.C3817_at	DV954203	PTA_05.3279.C1.Contig3817	TC214283	TC214283	contig from multiple zebra finch brain ESTs, http: titan.biotec.uiuc.edu cgi-bin ESTWebsite estima_start?seqSet=songbird	mRNA	GGTGTGAAGACCAGACTCTACATTAAGAATCCAAACTCCAATATCCTGTGGTGCACGACAGCACTGCTGCTCCAGGGGTAACTGGCTGCCCAGTTGTGGGGTCAGTAGGCTGCTTAGTCCTCAGATACTTGGGGTTTTATACAAATTCTGAGCAACAGGTTTCTTTTCCAGAGGTAAAGCCAGGTGCCTTCGTGTTTGAAGTTAGGAGGTTATATTCTAAATGTGTTAGGAAGCTCATAGTTATTGAGAATTAGTAGAATAGTCTCTCTTGTTGATATTGATTTCTGTAAATTAACTGATTTTAAGTCTTGCACTGTAAATGTTAAATAATCTGGTGCTTATACACAACTTCATAATTTCAAATTGTTTTTGTTATTACAGTATTTCAGCTTTTGAAAC…	ChrZ	0.0	1146	1	578	21306041	2	1	chrZ	0.002	48	0.88	44	45107454	0	\N	\N	\N	\N	\N	0	5.0539	5.1888	5.17526	5.09852	5.19263	5.37343	5.32451	5.52827	5.30449	5.33232	5.20472	4.98334	5.21445	5.07769	4.9828	5.20868	5.18293	5.49306	5.38745	5.21584
sex-biased in both species gene nr157	PTA_05.444.C1.C591_at	DV955645	PTA_05.444.C1.Contig591	Brix domain containing protein 2 (Riboso	TC214384	contig from multiple zebra finch brain ESTs, http: titan.biotec.uiuc.edu cgi-bin ESTWebsite estima_start?seqSet=songbird	mRNA	GAACGAGTGCTGATATTCTCCTCTCGTGGGATTAATTTCAGAACAAGACACCTAATGCAGGACTTAAGGACATTGATGCCTCACTCTAAAGCAGATACTAAAATGGACCGTAAAGACCAGTTATTTGTAATCAATGAGGTGTGTGAAATGAAAAACTGCAATAAGTGCATCTTTTTTGAAGCTAAAAAGAAACAGGATCTCTACATGTGGCTTTCAAACACACCACAGGGACCATCTGCTAAATTCTTGGTGCAGAATGTTCATACACTGGCTGAATTGAAGATGACAGGAAATTGCCTAAGGGGCTCAAGACCCCTTTTGTCTTTTGATCCAATTTTCGACCGAGAGCCACACTATGCTCTGTTAAAAGAATTGTTTATTCAGATATTTGGTACACCA…	ChrZ	1e-51	208	1	105	41267760	1	1	chrZ	1e-29	135	0.92	96	9921713	1	Q5ZLV9	Putative uncharacterized protein - Gallus	0	392	0.96	30	7.93257	7.66447	7.93067	7.88942	7.78356	8.67661	8.284	8.49875	8.24886	8.1717	8.49055	7.72154	7.73518	7.37988	8.07809	7.79723	7.81416	8.28752	8.25556	8.79655
sex-biased in both species gene nr158	PTA_05.6706.C1.C7283_at	CK311563	PTA_05.6706.C1.Contig7283	U6 snRNA-associated Sm-like protein LSm5	TC214492	contig from multiple zebra finch brain ESTs, http: titan.biotec.uiuc.edu cgi-bin ESTWebsite estima_start?seqSet=songbird	mRNA	CTGCCGCTCGAACTTGTGGACAAGTGCATCGGTTCACGCATTCACATCGTGATGAAAAGCGACAAAGAAATAGTTGGGACACTTCTAGGATTTGATGACTTTGTCAATATGGTGCTAGAAGATGTTACAGAATTTGAGATCACACCTGAGGGCAGAAGAATCACAAAGCTGGACCAGATTCTGCTCAATGGAAATAACATAACTATGCTGGTTCCTGGAGGAGAAGGACCTGAAGTATGAAGACATGATATTCAGATGTACTTTAAATATATATGCAAAATCTAAATAGAGATTTTGGGGTAGAAATTTGTTTGGGTATGGATTGTTTGTTTGCTTTACTTACATGCTTGACATTTTACAAAAGATAGCTCTTTAGGAAAGGTGCTGGTGGTAATGTTG…	ChrZ_random	1e-133	480	1	242	2726263	2	1	chr2	5e-16	89	0.91	69	48175952	1	Q5R628	U6 snRNA-associated Sm-like protein LSm5 - Pongo	0	159	1	30	8.47965	8.72723	8.36387	8.58589	8.31002	9.21221	9.05481	9.22918	9.15399	9.05148	9.23866	8.64805	8.65132	8.56129	8.60711	8.4627	8.63748	9.23057	9.18886	9.28742
sex-biased in both species gene nr159	PTA_05.5768.C1.C6348_at	CK313262	PTA_05.5768.C1.Contig6348	ELAV-like protein 2 (Hu-antigen B) (HuB)	TC214660	contig from multiple zebra finch brain ESTs, http: titan.biotec.uiuc.edu cgi-bin ESTWebsite estima_start?seqSet=songbird	mRNA	AAATGCCTTTGTTGTATTCCAGTGTGGAAATGGGGATAAAATGACTACTTAGCATCCTAAGAATATGTGAGATTTTTTTATTGCTAATATTTGAATTAGAACTTCTTAAATATCTTTTGTCTTTGAGTATTGACAAGAGGTAGAGGGTTTTTACCTGTTACAATGCTTATTCTATTGCCTTCTTTGAAGAAGGTGGGACTTTTAAAATGTTTCAGCTAAGGGAAGAAGTTTCTTTTCTTTATACATGACTTCCTTTAATTTATGAGTAAATATTGAGGTTTTGTGTAATACTGTAATTTTTGTCAGTTCTTGATTTGTTTTGTGTTTAATTTACCTTGCAATGCATTATTGTTTTCTTGTTCAAGAAAAGTAAAGTTTACATGTTATTTATAAAGTTTA…	ChrZ	0.0	1013	0.98	532	28320042	1	1	chrZ	2e-58	230	0.88	212	65979487	1	\N	\N	\N	\N	\N	0	3.80651	3.97062	3.90007	3.91276	3.97594	3.97022	3.9667	4.06198	4.17335	4.12465	4.41807	3.80219	3.96289	3.82367	3.88843	3.81162	3.86223	4.05778	4.04179	4.09102
sex-biased in both species gene nr160	PTA_05.5064.C1.C5636_at	CK305589	PTA_05.5064.C1.Contig5636	Guanine nucleotide-binding protein G(I)/	TC214675	contig from multiple zebra finch brain ESTs, http: titan.biotec.uiuc.edu cgi-bin ESTWebsite estima_start?seqSet=songbird	mRNA	ACTGCTGTAGCAGAGGCCTGATTCCTAAAGCATATTTCTTGCAATACTTCTGATCTGTAAGCCTTCTTCTACTTTGTAACAGTACTGCTGTGGTGGATTTTTTGTCATTTTCTTGACATATTTAAAATGTTACCAAACAGACACTGAGAATCTGTAAACACCCAAAGATAATTGCATGCATTGTTGTCACGGTTTGCAATACACAGAATTTACTTAAAATGTGCTTGGTCATTTGCCTTCACTTTTCTGATAGAGCACTTTTACAAGAACAACTTTTTAATAGGTTTTTAATTTTGTGTACTTCCTGTTGTTTGTATTAATCTTTTAGAAGTTTGGAAATAAAATTCCTATCCCTCTTGGCTTTGAAAAA	ChrZ	0.0	728	1	367	25966837	1	1	chrZ	1e-16	91	0.83	146	64932187	1	\N	\N	\N	\N	\N	0	6.88297	6.89803	6.75189	6.74862	6.9678	6.88565	7.38759	7.39007	7.40516	7.10066	7.12895	6.57175	7.07565	6.87007	6.92229	6.7464	6.78792	7.11118	7.20648	7.23586
sex-biased in both species gene nr161	PTA_05.269.C1.C379_at		PTA_05.269.C1.Contig379	http://genome-www4.stanford.edu/cgi-bin/SMD/source/sourceResult?choice=Gene&option=Name&criteria=	TC214687	contig from multiple zebra finch brain ESTs, http: titan.biotec.uiuc.edu cgi-bin ESTWebsite estima_start?seqSet=songbird	mRNA	TAACTACTGTGGCTGTCTTTCATTAGAGTAGATCCTGTTATTTGCTTTTCAAATTTTACATAAAATTAAAAACTGTCAGCATTTTACAGATGTTTTAATTAAATCCTGTTATTAAAAAGAATGATACAGAAACAAAACTCTGGTATTAAATGCCTTAGAGACTGTGACTTTTTAAAATTAGGCTTCAGCAGGGTCCTATTAATGCTACAGTTGCAAAATTTCACTTTTGTTGGGGATTTTTTTGTTTCTTTTTAATGTTATGGAAAAAATCCTTCACAAGCCATGGGGACAGATTCCAGTTTTTACAGTTGGTTAGCAGAGCTGTAAAATGAAATTTAATTCTGTAGCGTGCAATGCTTTTCCTATGCACTACATCCCCCAATATGAACCAACTTTGTA…	ChrZ	1e-131	474	1	239	116128	1	1	chrZ	1e-53	214	0.86	239	1540548	1	\N	\N	\N	\N	\N	0	8.52881	8.72482	8.47003	8.3141	8.46237	8.88794	8.83021	8.90374	8.83509	8.45333	9.15194	8.69918	8.45283	8.2421	8.55869	8.37387	8.33884	8.71465	8.89098	8.98187
sex-biased in both species gene nr162	PTA_05.1320.C1.C1667_at	DV959594	PTA_05.1320.C1.Contig1667	Ubiquitin protein ligase Praja1	TC215122	contig from multiple zebra finch brain ESTs, http: titan.biotec.uiuc.edu cgi-bin ESTWebsite estima_start?seqSet=songbird	mRNA	ACATCTTGGACTCTTCTTGTTGGATGGTAATAACAATCTTGAGGATGACTCCAGTGTGAGTGAAGACCTGGATGTGGAGTGGAGATTACTTGATGAGTTTGGTGATGGTCTAGGACTTGCTCAAGCCATTCCTTACATGGAACCTCAATTTTTCACATATATGGCACTAGATGGACACTTAGAAGCTGTGGAGTCTGCTCTGGCACAGTTGGAGTCTCTTACTTTTGATGTTGAACAGACTCATCCACCAGCTACGAAAGAAACCATAGTTAGTCTGCCACAGATTTTTGTCACAGGTCAAGAGCAGTGTTGTACTATCTGTTGCAGTGAATATGTGGAAGGTGAAATCATAACAGAGCTACCCTGTCATCATTTGTTTCACAGACCTTGTATAACTCT…	ChrZ	2e-59	234	1	118	19958338	1	1	chrZ	3e-27	127	0.88	116	46579447	1	Q6NUC4	MGC81063 protein - Xenopus laevis (African	0	202	0.67	30	5.66388	5.59489	5.46077	5.71358	5.41931	6.02652	6.0843	5.96749	5.77167	5.79781	6.02146	5.2752	5.42933	5.50278	5.69097	5.18998	5.33462	6.15285	5.96247	5.85775
sex-biased in both species gene nr163	SB03040A2D09.f1_at	DV957966	SB03040A2D09.f1	TC215161	TC215161	single-end EST, http: titan.biotec.uiuc.edu cgi-bin ESTWebsite estima_start?seqSet=songbird	mRNA	AGTAGCTATGTATTTCTCTCACCTATGCATTCTCCAGGATGATTTGTATCCATCAGTCTTCTATGTATTCTCCAGTAGAAACTGCATTTTGTCTGCCACTGATGCTTGCTCTTTGCACTTAATGGTTGGAGCAAGCCAGTTTTAAATGGGGAACTGAGGCAAGTACTCTACTTGCTTTGTATATTCTGCTAGAATAGTGATACTCACTCGCTTGAATGTACGTAAAGGAGGGAAGTTTGAAATGGCTCTACAGGATGAATCCCTGTGTGGTGTTACAGTATGCTTTAAGTAAGCCAAATCCACATCTCAAAGAATTCAGCACTCACAGTATAGTGTCATTTTTCTATAAACTTGTTCTGTTGTGCTACTTTTTGCTTTAGGTATCTATTTACTTATTTC…	ChrZ	0.0	973	0.99	511	66292306	1	1	chrUn_random	9e-21	105	0.85	147	7954864	1	\N	\N	\N	\N	\N	0	7.29615	7.19451	7.12097	7.18733	7.14099	7.793	7.60177	7.77063	7.80102	7.47783	7.91637	7.29956	7.12838	6.83904	7.25291	7.21939	6.91522	7.68552	7.2997	7.75659
sex-biased in both species gene nr164	PTA_05.710.C1.C923_at	CK310564	PTA_05.710.C1.Contig923	U4/U6 small nuclear ribonucleoprotein PR	TC215329	contig from multiple zebra finch brain ESTs, http: titan.biotec.uiuc.edu cgi-bin ESTWebsite estima_start?seqSet=songbird	mRNA	GAACATCGCCCTGGACAAGACAGATGACAGCAATCCTCGAGAGGCCATTTTACGTCATGCGAAGGAAGCAGAGGAAAATCCATACTGGGTGGCTCCAGCATATGCTAAAACGCAGCCAAAAACAGTTTTTGCAGAAGTGGAACCAGAAGAAGATGAAGCAGACAAGCCAGAGTGGAAAAAACGTAAAATTTGAAAAATAATTTGTTTAAAGGATCATTTTGGAGCATTTGAAACAAGATGAAACATTTATTTCTTTATTTGGGGTAGTGGGTCAAAATTTGAAAGCAAATATTACTTCAATTTATAAAACTTGCTGCAGTATAAAAAGAGATTGTTGAATTACACTGGCTTAATCCCACATCTGAATTTTGTAATAAGGAATTACTTATATTGTGCAAA…	ChrZ	0.0	763	0.97	417	42361589	1	1	chrZ	2e-37	161	0.84	212	11080216	1	Q0VA16	WD repeat-containing protein 70 - Xenopus	0	105	0.83	11	6.30582	6.46286	6.20983	6.26152	6.22114	6.78177	6.66201	6.49289	6.60626	6.57558	6.67747	6.2783	6.3696	6.14224	6.32499	6.23473	6.37155	6.70868	6.90636	6.62013
sex-biased in both species gene nr165	PTA_05.7653.C1.C8206_at		PTA_05.7653.C1.Contig8206	http://genome-www4.stanford.edu/cgi-bin/SMD/source/sourceResult?choice=Gene&option=Name&criteria=	TC215355	contig from multiple zebra finch brain ESTs, http: titan.biotec.uiuc.edu cgi-bin ESTWebsite estima_start?seqSet=songbird	mRNA	GATGGATGACGAACCCGAGCGGACCAAGCGCTGGGAAGGTGGCTACGAAAGAACATGGGAAATTCTTAAGGAAGACGAATCCGGGTCGTTGAAGGCAACCATCGAGGACATTCTCTTCAAGGCAAAGAAGAAAAGACTCTATGAACACCATGGACAAGTTCGGCTTGGAATGATGCGTCACCTTTACGTGGTTATTGATGGATCAAGAACAATGGAGGACCAAGACTTAAAACCGAACAGACTTACTTGCACTCTGAAGTTACTGGAATATTTTGTTGAAGAGTACTTTGACCAGAATCCTATTAGTCAGATTGGCTTAATTGTAACCAAGAGTAAAAGAGCTGAAAAAATGACAGAACTCTCAGGAAACTCAAAAAAGCATGTAACTGCTCTGAAGAA…	ChrZ	1e-41	174	1	88	32333485	1	1	chrZ	5e-25	119	0.92	88	71137945	1	A0JN27	General transcription factor IIH subunit 2 -	0	287	0.91	30	6.34319	5.69649	5.67738	5.79773	6.05765	6.81028	6.69924	6.57072	6.70805	6.29511	6.87752	6.2381	5.96305	6.21894	6.10892	5.91203	5.69271	6.84587	6.4997	6.97654
sex-biased in both species gene nr166	PTA_05.4030.C1.C4573_at	CK304112	PTA_05.4030.C1.Contig4573	Mus musculus adult male thymus cDNA, RIK	TC215487	contig from multiple zebra finch brain ESTs, http: titan.biotec.uiuc.edu cgi-bin ESTWebsite estima_start?seqSet=songbird	mRNA	TTGTTGCACTGTTATGGCTTGTCTCTTCTGGAATGGTTCTTGGGTTTGTTCGGGTGAATGGGGACTTGCTTCCCGTGGTTAGTGTCTACAAAGAGCACACATGCTTGTATTTTGAATTAGCTCAGACAGGCTACAACCACATCTTCTGTGGTGGGCTGTCAAGGGCAGGGGATTTATGTTGAGCTCTTAACTGCCATGTATTATGCACAGCTGCCGTGGTGCCTGATAGCACCTGAATTCAGCAACACTTCTTTTATGTTTGTTGCCTTTCTGCCATCCAATGACTTATTTATCCAAAAAAACAAAAATACCCAACCTCCAATATGTTTGCT	ChrZ	1e-165	585	1	295	1986364	1	1	chrZ	2e-05	54	0.92	39	50899064	0	\N	\N	\N	\N	\N	0	7.82022	7.81335	8.01864	7.94443	8.01705	8.39815	7.96547	8.37163	8.15628	8.44209	8.38944	7.82352	8.23891	7.60027	8.00769	8.12159	7.88473	8.17986	8.14863	8.30762
sex-biased in both species gene nr167	PTA_05.7784.C1.C8329_at		PTA_05.7784.C1.Contig8329	http://genome-www4.stanford.edu/cgi-bin/SMD/source/sourceResult?choice=Gene&option=Name&criteria=	TC215490	contig from multiple zebra finch brain ESTs, http: titan.biotec.uiuc.edu cgi-bin ESTWebsite estima_start?seqSet=songbird	mRNA	CGGCGCGCTGCAGGTTTTTAGAAGATTCCCATTGAATCTGCTAAGAAAACTGGTTCTAGACAGACACTTCTCTCTGAGATTATGAAAGAAAAGGAAGAATGTGTGTGGATTTAAAATTACTGTGTTTTTCAAGTTGTGGAGTGAGAAGACTGGGAAGATAGCTTGCTCTGTTGCTTCTTGTAGATCTTCTACAAATTGTTTCTGATGCAGCTGAGAAAAATGCAGACCCTTAAAAAGGAGCACGGACCTGTTGACACAAGTAGCAATGTGGACAAAATCATGGTACTTAAGTCAACCTTAGCAGAAGTATCTGAAGAATTGTCTACAAATGAAGATATACTACTTACTGAAGCAAGTAGTGGGAAGAGCAAATCTTCAGCTTGCCGGAGAAAGCGAGAA…	ChrZ	0.0	975	0.99	500	6413547	1	1	chrZ	1e-165	585	0.92	427	43621048	1	Q90Z72	Nuclear factor interleukin-3-regulated protein -	0	195	0.99	30	4.79004	4.57501	4.82877	5.28538	5.02592	5.59775	4.98006	5.0088	5.33302	5.00778	5.36677	4.96805	4.72263	4.98367	4.79288	4.81608	4.92259	5.33508	5.18802	5.86193
sex-biased in both species gene nr168	SB03017A1C04.f1_at	DV950358	SB03017A1C04.f1	TC215835	TC215835	single-end EST, http: titan.biotec.uiuc.edu cgi-bin ESTWebsite estima_start?seqSet=songbird	mRNA	AATTGTTTTTCTGTAGTCTCATGCTTTTATACACATTTTTAATATGATATGAATGGAGTTTAGAGGGATATTCAAATTTAACTACTTGAAAATTATTTTCATCAGAAACAGGAATCTTCCATTGTGTTTCTACACTTCACAGAAAGTTACACAAAACATCTGTTACAGTTAAATTTTATACCTTTAATACTTGAACAGTGGTTTAAAATCAAGATGAATAAATAAATCCCCCAGATCCCTAGTAAAAAAAGTACCATATTGCTGTTTCTTCATGTTTGCCATGAAGTGCTTGACAAGAGGCACACCACTCTTAAATTCATACAGTTCAGTACCAGCTACATGTCTCAGCATACATTTGGCAAAGGAAAAGGGGGGAAAAAGGCTTGTTTTTAAATGATT…	ChrZ	0.0	1039	0.98	545	56881895	1	1	chrZ	7e-28	129	0.9	121	22764012	1	\N	\N	\N	\N	\N	0	4.23425	4.1081	4.04255	4.25234	4.27245	4.56281	4.35229	4.46668	4.25915	4.31872	4.46521	4.40834	4.34372	3.93346	4.29146	4.38674	4.17312	4.32228	4.60119	4.55348
sex-biased in both species gene nr169	PTA_05.5900.C1.C6484_at	CK306614	PTA_05.5900.C1.Contig6484	TC216076	TC216076	contig from multiple zebra finch brain ESTs, http: titan.biotec.uiuc.edu cgi-bin ESTWebsite estima_start?seqSet=songbird	mRNA	GTCTCAGGTGTTCTTACTGTAATAAAGAAAACCCAGGTTTATTCTGGTTTGATTCACCTTTGGGAATACTGCTAAATGCATAGCCCTGTCTAGGTAATCACAGGAGGAATATTACTAATATGCTTGATGATTTTTTGTTTGGTTGGTGTTGGAGTTTGACTTTTTGTGGGGGGAATCAGTGGATTGGGCTGGATTTCCTGCAGCATCATTCCCTAAAGCGGTGACTAGTAGAGATGTTCTAATGTGCAGATTTGATACACATCATGGTGGATTGCTTTGTAGTACATTTACACATTAATCCATTGTAATGAGCTCATAAATGTAATGTGCAAGCATGAAGACATACTACATGCTAGACATGTTATGATGCCATGTAAATAGCAAATACCATGAATGTTT…	ChrZ	0.0	1096	0.99	557	67329489	1	1	chrZ	7e-34	149	0.82	261	23472210	1	\N	\N	\N	\N	\N	0	8.93522	9.00401	9.08092	8.8411	9.01277	9.38415	9.16503	9.29084	9.00541	9.45454	9.48529	8.84796	8.5304	8.48847	9.00434	8.63239	9.01605	9.01512	9.02368	9.28898
sex-biased in both species gene nr170	SB02006A1A12.f1_at	CK310424	SB02006A1A12.f1	Contains a DnaJ and two zinc finge	TC216153	single-end EST, http: titan.biotec.uiuc.edu cgi-bin ESTWebsite estima_start?seqSet=songbird	mRNA	GACAGCTGTCAGCATGGTGCCTGCTGATCAACCTCTCCTGGACACCCCGGAGGCCAAAAACGAATAAGAGCAAGCGTTTGGTGTGGTTCTGATCGACAGTACTTGAACAGTGATGAGCGGGGCGGGGTGGGGCGGGGAGGGCAGAAGGAAGAAATAAAGCTGCTTTTAGGACTGAATGATCTATTTTCAAAGCACTGGTACCTGTGTGAGTGTGTGTATATTAAAGTTATTTAAGTGATGGAATAAGTGGCTCCCATTACATCACTGCATCTTTGTTTTCCTCCTGGATCTGACGATGGGAAGTTACGTTCATCTTTGGACTAATGAAGCAACTCCCCGTGTTTTTCCTACATTACACATCGTGCTTTGCAGTGGAGACTTCGCTTGTTTTATGAGTGG…	ChrZ	0.0	886	0.99	459	68215361	1	1	chrZ	2e-71	274	0.88	300	54448794	1	\N	\N	\N	\N	\N	0	8.49901	8.28204	8.40733	8.0889	8.61951	8.91605	8.74743	9.05449	8.68432	8.78101	8.869	8.4525	8.2126	8.22944	8.54017	8.26419	8.34025	8.84467	8.72259	8.95452
sex-biased in both species gene nr171	PTA_05.6144.C1.C6738_at	CK305360	PTA_05.6144.C1.Contig6738	IP63 protein, partial (41%)	TC216338	contig from multiple zebra finch brain ESTs, http: titan.biotec.uiuc.edu cgi-bin ESTWebsite estima_start?seqSet=songbird	mRNA	CACTCAGCAAGGCAGTTGGCTACCAGTCTGCATTCATTTGCTGATTCCAGTGTACAAATCAAAAGTGATGATAGCAGAATATCCAATGGTATTCCTGGTGAAAAAAGCAAAAATTATTCCTCTAAGAAACACATCCTTGTAGCAAATGAAACTGCAAGTCCAAGTAACGGAGAGAGAGGAGACAGAAGTAGACTTCAGGTAGTAAATGTTAGCTCTGGAACTGATACTGTAGGATCTGTCTCTGAAATACAGGAAAGTATACCAAGTGTTACCAGCATTTGAAGTGATTGAATGTTTGAACTGTTCTTGAGACTTGCAAGATTATGTCTTGGATATCTCAGTAAAATTAGTGAATTTTTTGTAAAGTTCTGTAGACTTTGACTTTTTAGAGCATTGTAT…	ChrZ	0.0	658	1	332	54636764	1	1	chrZ	7e-12	75	0.92	54	37533050	1	\N	\N	\N	\N	\N	0	3.81888	3.86201	3.96667	3.99454	3.96816	4.16857	4.13918	4.12327	4.15198	4.18878	4.39539	4.14065	3.90243	4.05515	4.04566	4.01713	4.00365	4.15271	4.1702	4.38162
sex-biased in both species gene nr172	SB02032B1C05.f2_at	CK314093	SB02032B1C05.f2	nudix -type motif 12 {Homo sa	TC216763	single-end EST, http: titan.biotec.uiuc.edu cgi-bin ESTWebsite estima_start?seqSet=songbird	mRNA	ATATGTGGTACTTTGTATCTTTTACATTAATAACTTAATTTATGTTAATGCTCTAAGCAGTGCATTTACTCGTCCTTTCTGTCTTGGCCTGTACTTACCCAATTGTATGTCAGCCTGAATTTAAAAGTATAACACAGTACTTTGTTTTTGAAAAAGGTGTTGGAGACCCATCCCTGACTGCCTAAGTATTAGTATTTTTATAAGATAATGTACATATTGATGCTAGGCAGTGAGTAATTTCATTCTCTGATAATTAGAAATGAAATTATAGAATAATGGAGAAGGAAGAACAAGGTGTATCTCAAAATATGCACAAAATTCTTTATGGAAATAGAGATGCTAAGATCATTACTGCTATTAAGAATCTTATAGTTGAAAGAAGTATATTAACTGCAGCTA…	ChrZ	0.0	938	1	473	17747199	1	1	chr4	0.007	46	1	23	54088055	0	\N	\N	\N	\N	\N	0	4.62001	4.82457	4.82045	4.69552	4.67325	4.75619	5.13361	5.1398	5.06291	5.06811	4.96479	4.65217	4.64679	4.87738	4.74023	4.74014	4.73116	4.87919	4.90435	4.73574
sex-biased in both species gene nr173	PTA_05.2143.C1.C2607_at	DV947158	PTA_05.2143.C1.Contig2607	TC216846	TC216846	contig from multiple zebra finch brain ESTs, http: titan.biotec.uiuc.edu cgi-bin ESTWebsite estima_start?seqSet=songbird	mRNA	TGATGAGGATTTGCCCACTTTCAGTCTGTGTGAAAAGCAGTGTTGCATCTACCTCTTTGCTGCTGGAAGGGGTAAGACACTTTGTCTATCTCATATTTTCTCAGGTTCTTTTGTTAGGCTCTGCACCTACAGAGCTTAGACGCTTAGAGCTTTCCTTTGGCAAGATTGCTTTATGCACAAAAGGACTTCCTTTCTTTCCACATGCCTTCTGTGTGCAAATATTTTGGCTGTCATGATGCTATCAGTTGTGGCACCTGAGACTAAAGGGAGTAAATGCTTCAGTATTAAAGTGGTTTGGGTATAAGAATAGCATTTAAATAAGAAAGAGGAAGAGATTGTAAAAAGGAGGGAAAAATAGAGTGTAAAGAGAGAAAGATTTCGCACAAAAGAAAATTTGGA…	ChrZ	1e-176	622	1	314	58342436	1	1	chrZ	0.0005	50	0.96	29	33384372	0	\N	\N	\N	\N	\N	0	6.20497	6.5056	6.5303	6.41134	6.48233	6.73716	6.69655	6.56759	6.62416	6.96856	6.82617	6.4671	6.39441	5.98918	6.20784	6.25272	6.33867	6.48962	6.31967	6.61352
sex-biased in both species gene nr174	PTA_05.5563.C1.C6154_at	CK301405	PTA_05.5563.C1.Contig6154	LOC134218 protein (Fragment), partial (3	TC217267	contig from multiple zebra finch brain ESTs, http: titan.biotec.uiuc.edu cgi-bin ESTWebsite estima_start?seqSet=songbird	mRNA	GTCAGAGGACGCAGGCATTACAGATGATGTCAGCCAAGAGAATGAAACAAAAAGTGAAGCAAAAAGCAGCACTAAGCCTAAAGGGAAAAAAGCAAAGGAAGCAAAAAAGTCTTCAGAGAACTCAACAACGAATGAAGTTCCTATCCACTGTGTAACCTGCAACTGTGCATTTACATCCCGAAATAAATTGTTTGAACACCTGAAAGCCACAGGACATGCAAGAGCAACAACAACACCGACTGTAAATGGAGCTGTGAACGCCAAAAACAAAAAAGAGAAACGTAAAAACAGATAGAACTTTGCTATAGTGACAGTCTTCAGAATTGTACATTAACACTCTCGCAGAACTGAAACATGCACACTGCCTGTGACTGGAGTTAAACAAAGGCAAGTACCAAC…	ChrZ	6e-96	355	0.96	200	41284747	1	1	chrZ	4e-26	123	0.87	126	9938164	1	\N	\N	\N	\N	\N	0	5.64689	5.48109	5.44211	5.36306	5.71786	5.7739	5.77471	5.95449	5.87482	5.70975	5.78741	5.49309	5.38232	5.71906	5.28436	5.50147	5.60881	5.74902	5.73793	5.91705
sex-biased in both species gene nr175	SB03043A2C03.f1_at	DV958984	SB03043A2C03.f1	TC218420	TC218420	single-end EST, http: titan.biotec.uiuc.edu cgi-bin ESTWebsite estima_start?seqSet=songbird	mRNA	ATGGACTCTGTAACTGCAAGATAGGTAATTTGTTTCATGTTTCAGCTGCAGAAGACAGCTTATGAGTAAAATACTTAAGTAGGGCTCTTACTGGTCTCCAGAGCCAGTCCAAGTTGCACTAGTTACATTTACTGGTTACTAGTTACATTCACTTTGTCACAGGGCGTTTACCATATATGAAATGGCTTCAGCAAATGATTTCTAACAGTGCTGATTAAATACCAAAAATATGAAGGGTTTCACAGCTATGTATTTCAAGCATTTCATTTTCCATAGTGTTACTGTGTTACTTAGAATGTTGGTCTTGGATACAACTGAATGTACCCTTGTTTACCGTTTAAAAAGAAAACCTAAAAATTTAAGTATATGTATCATTCCAGTCAACCAAAGCT	ChrZ	0.0	777	1	392	17657514	1	1	chrZ	3e-14	83	0.91	62	48895048	1	\N	\N	\N	\N	\N	0	5.39775	5.43477	5.18117	5.47142	5.35813	5.72209	5.64395	5.51042	5.53379	5.5597	5.59416	5.51719	5.49589	5.34149	5.34992	5.47408	5.50862	5.62758	5.69286	5.49352
sex-biased in both species gene nr176	SB03032B2D12.f1_at	DV955541	SB03032B2D12.f1	WD repeat and SOCS box containing protei	TC219097	single-end EST, http: titan.biotec.uiuc.edu cgi-bin ESTWebsite estima_start?seqSet=songbird	mRNA	GAAAATCTACCGTCAGCTTCAATGTACGAACGCAGTTACATGCACAGAGATGTTATTACACATGTAGCATGTACAAAATTTTATCATAACAGCCAGTCATGATGGACATGTAAAATTCTGGAAGAAAATAGAAGAAGGGATTGAGTTTGTTAAACACTTCCGAAGTCACTTGGGTGTTATTGAGAGTATTGCTGTAAGTGCAGAGGGGGCATTATTCTGTTCTGTTGGAGATGACAAAGCAATGAAGGTGTTTGATGTAGTTAACTTTGACATGATCAACATGCTGAAACTTGGCTACCACCCTGGGCAGTGTGAATGGGTATATTGCCCTGGAGATGCTATATCTTCTGTTGCAACATCTGAGAAAAGCACAGGAAAAATATTCATTTATGATGGACG…	ChrZ	1e-137	492	1	248	50879518	1	1	chrZ	1e-87	327	0.92	241	19989415	1	Q8CEC6	Peptidylprolyl isomerase domain and WD	0	308	0.93	30	5.92182	5.89357	5.8688	5.79349	5.83185	5.9739	6.17048	6.06931	6.38039	6.22879	6.2893	5.86772	6.04687	5.93804	5.84516	5.83356	5.80953	6.1809	6.00686	6.27711
sex-biased in both species gene nr177	PTA_05.6370.C1.C6957_at	CK304033	PTA_05.6370.C1.Contig6957	TC219098	TC219098	contig from multiple zebra finch brain ESTs, http: titan.biotec.uiuc.edu cgi-bin ESTWebsite estima_start?seqSet=songbird	mRNA	GTTACATGCCGAGTGATGTTCAATTTTGAATGTTTTTGTATAAGTTTTTTCTATGTAAATGGCATTAACATTGTTACTTGATGTCTGCTTCATATTTTCTTTTTTTTTTTTTCCTGAGGACTTGAATTTACAGTGCATCAGATCTGTTGCTATTTTTGTCTGTAGATAATCCAGCTTCAGCTGTTTATGGTGATGCAACATTTTCGTTCATGAATATGTTTGTGGTAAAAAAAAAAAAAAGTATAAACATATGTTTTGACCAAATTTCCTTACATTTTTCATATGAAAACCATAAATACCTGTATGCTATTGAAGTTTAACTTTGTATGATGCTTAAATCACTCTTTGGGGAAATAGAAAAAGTCTTTGCCATGTATTGAA	ChrZ	2e-73	280	1	141	28318613	1	1	chrZ	8e-36	155	0.89	141	65977738	1	\N	\N	\N	\N	\N	0	4.5916	4.20207	4.34249	4.28979	4.40612	4.56651	4.4384	4.62424	4.53559	4.58936	5.07522	4.36479	4.39549	4.09485	4.5373	4.34076	4.25979	4.67393	4.65792	4.99137
sex-biased in both species gene nr177	SB02015A2H06.f1_at	CK302441	SB02015A2H06.f1	http://genome-www4.stanford.edu/cgi-bin/SMD/source/sourceResult?choice=Gene&option=Name&criteria=	TC219098	single-end EST, http: titan.biotec.uiuc.edu cgi-bin ESTWebsite estima_start?seqSet=songbird	mRNA	ATATATACTGTGAAGCGCGTGCTAAAGTGAATAAGCAAGTTTTCATGCTGACCCACTCAATGCTATTCAAAAATCAATTGGCTTCCTGAGTACTTCTTCATTCTTAGATGCATTTAGATTGTTAAAAGCTAATCCTCTGCATTAAAAGTTGTATATAGTATAGAAATCACAAACTTTCCAATGTGGGAGAAATAGTAGCTTTTCTGTACTTCTTTCCTGTACTACTATAGCAACTGACAGCATTGATGAGAAGGCATGTAAATTGGGCTTAACTTTACAGTGCTTATCAGAGCACTTAGTAAAATATAAGGCTGGTATTTATTTGAAGTTGTATAGTATGACTTAATTCACATTTGTTGGAATAGAGAATATATTCTGTTGGGTATTTAAGAGGTTGTA…	ChrZ	0.0	878	1	443	28318198	1	1	chrZ	1e-71	274	0.92	205	65977091	1	\N	\N	\N	\N	\N	0	6.56063	6.48433	6.42582	6.51881	6.42232	6.98476	6.93268	6.83385	7.00763	6.6637	7.16578	6.7483	6.4192	6.33366	6.74545	6.33965	6.41155	6.65371	6.77867	6.86628
sex-biased in both species gene nr178	SB02035A1B05.f1_at	CK306734	SB02035A1B05.f1	UPF0308 protein C9orf21	TC219578	single-end EST, http: titan.biotec.uiuc.edu cgi-bin ESTWebsite estima_start?seqSet=songbird	mRNA	AAACTACCTGGCACTAGAGATGGATACAAATGTGCTATTTCCATTGAGTACAAGATAATAAAAACTAAAACACAACTGAGACTGCAAAAAATCCTGGAGCTTGTTATTGTCTCATCTGACAAACTTGCTATTGTTTTTTTAAACATCATTGTTTAAGGTGTACTAAAGTAAGAAATCAGATTTTGCTCAGGAAAAACTTGGGATTCTTGCCTTCAGCACATCAACACTGGCTTTCAATCCAAGACTTTTCAGCACTTTTTTAAAGCTTCCAGCACTGTATGACAATTTTATATTGAAATACACCTTGAAAAGTCACAATTTTGAATAGCTGGACTTCATTTGCATCTGGC	ChrZ	0.0	636	0.97	350	9306726	1	1	chrZ	5e-09	65	0.93	45	41765094	0	\N	\N	\N	\N	\N	0	4.97229	4.78025	4.58853	4.54753	4.61798	4.92944	5.20957	5.4129	4.9131	5.16817	4.99275	5.17802	4.68353	4.53714	4.44118	5.25088	4.94114	5.28467	5.22293	5.07442
sex-biased in both species gene nr179	SB03012B2E09.f1_at	DV949035	SB03012B2E09.f1	http://genome-www4.stanford.edu/cgi-bin/SMD/source/sourceResult?choice=Gene&option=Name&criteria=	TC220021	single-end EST, http: titan.biotec.uiuc.edu cgi-bin ESTWebsite estima_start?seqSet=songbird	mRNA	GTACTTAGTGGCATCTTCTTTTTGATTTACTAGTGAGATTTTAGAGTCATTTCAGAGAATAAATAGTATTAAAATGCATTGTGCAATAACATAGCAGTTTGTTAAATTTCTAAAGGACCAAATGTTCTACAGAGCCACCACCTATAACCTTGACCTATATCGTTAATGTTCTTGATAGTGCATAAATGTATAATCACAGTAGAAAAGCTGTAAACTGTAGCTATACATATTTTGAGTTTGTTCATTAAAACATGGGTAAGTGTAGCAGAGTGAGCAGAGAAGTGGAAGAAATATGTTCAAATCACAATGAAGGGTGAGTATATGTGCATATTCATCATGCTTACTGTCAGGTAAATCGTGTACACTGAATATGACAATCAGCATTTAAAAAGTCTTTCT…	ChrZ	0.0	841	1	424	52308384	1	1	chrZ	2e-86	323	0.85	434	39991371	1	\N	\N	\N	\N	\N	0	7.82832	7.68362	7.7063	8.03103	8.07481	8.08402	7.85454	8.05942	8.32324	8.18563	8.71714	7.75714	7.61982	7.73622	7.95977	7.49302	7.47766	8.18013	7.99979	8.53601
sex-biased in both species gene nr180	SB03024B2G07.f1_at	DV953075	SB03024B2G07.f1	Polylysine protein precursor	TC220457	single-end EST, http: titan.biotec.uiuc.edu cgi-bin ESTWebsite estima_start?seqSet=songbird	mRNA	GTAGCATCTGGTGCAATGGGTTGCCAGTTCATCACGAGGACTCTGAGCATTACAGTAAATACACCAAATAAACAGAAATCGCTGTTCCAAACACAAGGATTTCCCTAACCCTTATTTTCACAGGCCTTGATTCAGGACTGCACTTAAGCACATCTAAGGAACATCCTGAAGAGTTTAATGAACAACCAAAATAATACAGGGAAAAGGGAAACAAAACAAAACAAAACAAAAAGGAAAAAAATCTAAAAAAACAAAATCAGGATGGTTTTCTGAATTGAAAATATAAACATCTTGCCCTTGTAGTGCCTCTTCTTTCCATATCATCCAAAAACTGGGGTGCAGCAGTTCTGAGATAATTAGAAGCACATTTCAACAGAAAACACATATTGGAGATCTCCT…	ChrZ	2e-96	357	1	180	33298471	1	1	chrZ	1e-38	165	0.86	179	2413451	1	\N	\N	\N	\N	\N	0	6.37036	6.50824	5.9974	6.27283	6.31094	6.72397	6.38329	6.64865	6.49029	6.63837	6.68948	6.1929	6.21259	6.10555	6.14992	6.13008	6.18945	6.41237	6.67981	6.41332
sex-biased in both species gene nr181	SB02007A1G03.f1_at	CK310822	SB02007A1G03.f1	Rapamycin insensitive companion of mTOR,	TC220608	single-end EST, http: titan.biotec.uiuc.edu cgi-bin ESTWebsite estima_start?seqSet=songbird	mRNA	TTTGAAATGCTCAGACAACCTCCCACTGACTGGATAAAAAGTTTGGAACATCATCTTTGAAACCTTCCAGAAGCTACTGGTACCTGAAGACTGAACTGAAAACATTTTCTTCCTCAACCAATTATTGGCACAGTCATTTGAGCCCTTTGGGGATGTATTAGACATTACCTTAGTTTTAATAATAGTAATTACCAGTATATGCAAGAGCCAAGCACTGAACACCTCCACAAGTTTTCATTTCATTTTCTCTCATAAACTACAATGAAATAGGACAACTTGCAGAGACATTTTTAATTGACTTCCGATTCTGTTCCAGAGAAGCAGAACGATGCCTTGCTTTTTAAACCCTGGATACCAGGAATCAGAGAGATGGGGGTGCATTCCACTGCCAGCAATGGG…	ChrZ	0.0	918	1	463	42842927	1	1	chrZ	4e-44	182	0.86	240	11580096	1	\N	\N	\N	\N	\N	0	5.87938	5.68206	6.12595	5.89786	5.83497	6.41618	6.11505	6.02581	6.02496	6.09187	5.87069	5.59627	5.77692	5.81332	5.82144	5.92653	5.8097	5.89873	5.91251	6.03245
sex-biased in both species gene nr182	PTA_05.2292.C1.C2777_at	DV945270	PTA_05.2292.C1.Contig2777	TC220786	TC220786	contig from multiple zebra finch brain ESTs, http: titan.biotec.uiuc.edu cgi-bin ESTWebsite estima_start?seqSet=songbird	mRNA	AAATTAGAGCCTTACACGCGTGCACATTCATTCCGAGTGCTATCCCAAGAAACTATGGAATATTACACCATTTCAAATAAGGTATACACAGATATTCGGTACAATAGCACGTTTATATGAAGCAACTTGGCAATGGCATGTGAAAAAGGGGTCATCCATCAGCCAAGTTGTTTTGATGCTCAGTACATATGAGTAGAGAACAGCAAGACACTTCTGGGGAATAGTTATAGTAAACATGGAAAAAAGTCACCAAAAAAAAAGAATATAAAAAAGATAAAAGGAAAAAAATAGGACAGGAAAACAATAGAATAAAAATCAGGACCCAAATCTACTAAGTTTTTACCATCTGCAATTCCCAGTGAAATTAATGGGAAAATCAGAATATTAATAATTTGCTTT…	ChrZ	1e-125	452	0.99	239	33302360	1	1	chrZ	4e-26	123	0.89	122	2417311	1	\N	\N	\N	\N	\N	0	8.9889	8.70937	8.64171	8.80034	8.96183	9.57937	8.88931	9.16662	9.0472	9.13264	9.09071	8.73999	8.75211	9.02436	9.15367	8.67138	8.96719	9.33225	9.14078	9.37486
sex-biased in both species gene nr183	SB03028A1G10.f1_at	DV954039	SB03028A1G10.f1	TC222021	TC222021	single-end EST, http: titan.biotec.uiuc.edu cgi-bin ESTWebsite estima_start?seqSet=songbird	mRNA	TTATCCTTAGTTTTATCTCCAGTGATGTCCTTCCTAGTGTTGAGGGATATTTCAACGTGTAGTGAGTGAATAAAAGGTCTGAAGGCAATAAATTCTGTCATTGAACACCTATCATGGCTTCAAGAGGGTCAGAGTGCCCATAAGGGCTGGATTTGGGCTGGACCTTTCTGGACACACTGGGATAAAACTGCCCTAGGGAAGGATAATTGAGTGGCTGCTGCCTCTCATGCTCCTGAGATTTGGGAAAAGAATGCTCTTATCCTTTCAAAAAGTGCTATCCAAAAGGCCGCTAGAGGCACAAGCACAGTGTTTAAAGAGAGCATCCACATGGAGGGAACAGTCTCACAGGCCCTTCACTGAAAAAACCATGAAGAGGTCCTATTTGTCCTAGAGAAACTA…	ChrZ	0.0	737	1	372	33300477	1	1	chrZ	0.002	48	0.8	104	2415864	0	\N	\N	\N	\N	\N	0	5.32332	5.26189	5.16505	5.06259	5.31111	5.62884	5.18502	5.67617	5.27059	5.47054	5.33768	5.3144	5.26736	5.20438	5.19623	5.27649	5.32332	5.41523	5.49659	5.53897
sex-biased in both species gene nr184	SB02011B1F04.f1_at	CK312257	SB02011B1F04.f1	MKIAA0372 protein (Fragment), partial (2	TC222585	single-end EST, http: titan.biotec.uiuc.edu cgi-bin ESTWebsite estima_start?seqSet=songbird	mRNA	AGACAGTCATGTCCAGTTCATCCTCAGCTGCAGCCTGGCAATGGCTGGCGAAAATATATCAGTCTCAGAGAATGATGACTGGAGCAGAGATGTGTTACAGAAAGAGTCTGCAGTTGGCATCACAGCAGGGCAGCTGGAATGGGAAGTTATCTAGTCTGCTCAGGCTAGCTATGCTCGCACTGGAAATCTGCATGGCTAATGTCCCAAATGAACACTGGCCATCCTTGGTTCAGGAGGCAACAACTGAAGCTTTGAAACTTTCTCCTTGCCCCTTGGCAGCTCTGCTTCAAGCCCTGCTACAGTATAATCGCAAAATGGGAGCAAGGGAGACTCGGCGAATGTTGGAAAGAGTTGTTTATCAACCAGCGAATCCAGAAACCATAGTGTCGGTGGCACGCT…	ChrZ	4e-81	305	1	154	14984302	1	1	chrZ	4e-41	172	0.9	139	56352968	1	Q6PGP7	Tetratricopeptide repeat protein 37 - Homo sapiens	0	178	0.61	5	7.71401	7.48559	7.34254	7.27724	7.31407	7.73113	7.94626	7.82025	7.73909	7.61807	8.04637	7.27289	7.2069	7.46942	7.21925	7.14127	7.31375	7.62232	7.7044	7.67463
sex-biased in both species gene nr185	PTA_05.4478.C1.C5033_at	CK306286	PTA_05.4478.C1.Contig5033	Very large G protein-coupled receptor 1b	TC222673	contig from multiple zebra finch brain ESTs, http: titan.biotec.uiuc.edu cgi-bin ESTWebsite estima_start?seqSet=songbird	mRNA	GAGAGGGCATCGTTGCAGCCTGCTAGTCAAGCTAGTGCTGCCTTTAAGCAGAGTCCACAAAATGGTAATGTTTTCCACCCTTCTGGAGGATTCAGTACCAGCTCATTAGTTGCTGATGAGGAATCACAGGAGTTTGATGACCTAATATTTGCTTTAAAGACTGGTGCAGGTCTCAGTGTCAGTGATAACGAGTCTTGTCATGGCAGCCAGGATGGTGGCAGCATGGCTAATTCCCAGATCGTAGAGCTTAGAAGAATACCCATAGCTGACACTCACCTCTAACTCCACAGCTTGCTTGGGTTTTTGTTGTTCTTGTGGTTTTTTATTCAAGCCTCAGTATTTTTATATTTGTACTTCCTTTTGCACTAA	ChrZ	1e-113	410	1	207	13150654	1	1	chrZ	4e-62	242	0.93	166	58239303	1	Q8WXG9	G-protein coupled receptor 98 precursor - Homo	0	121	0.77	5	6.40622	5.91723	5.9074	6.42919	6.18643	7.06309	6.41796	6.42541	6.7791	6.59473	6.6555	6.18867	5.88605	5.9648	6.19382	5.93411	6.39407	6.32351	6.71617	6.62501
sex-biased in both species gene nr186	SB02020B1H03.f1_at	CK317056	SB02020B1H03.f1	THAP domain protein 1	TC224347	single-end EST, http: titan.biotec.uiuc.edu cgi-bin ESTWebsite estima_start?seqSet=songbird	mRNA	GCTATGTGATTCTGCCTAATGACTATTTTGAAGTCCTAGAAGTACCTGCCTAGGAGTCACAAACATCAGCTTTCACTTTGGTAGGCCAAGAAATTTGGTTTAAAAATTTAATTCTTTCTAATTCTGTATGTAAGACTTTCCAGAATTCTAAAACAGTAATTAAGCAGTCATACAAATAGGATAATATTTTTTCTTCATTGTCATTTCAGTTTGATATACTTTTAATTTTTTTGAAGATGCAAGTATCCAAGAATCAGAATATGCAATGAATTTAAAAAATATTCATTGCTTCCTGAAGGAAAGGATGCAAGATTGAAGACACACAGGGAATTTACTTTTTTTACAAAGTCTGTCCTATGCTTACAGGGGCTAGTAACTGAATCTGGGTGAGAGTGAAGT…	ChrZ	0.0	910	0.94	561	3617571	1	1	chrZ	4e-26	123	0.82	218	52524319	1	\N	\N	\N	\N	\N	0	4.71176	4.48198	4.62574	4.7644	4.88002	5.3569	4.85434	4.95969	5.18945	5.01272	5.04443	4.82662	4.97663	4.57564	4.62798	5.13298	4.6318	4.92561	4.94818	4.82612
sex-biased in both species gene nr187	SB02023A2H11.f1_at	CK304512	SB02023A2H11.f1	TC224577	TC224577	single-end EST, http: titan.biotec.uiuc.edu cgi-bin ESTWebsite estima_start?seqSet=songbird	mRNA	CACTGCAATAATGACTAGCTAGAAGATGAAGGTATTTTATTAAATTTCACATACAAGGGTATAGTTTGGATGGCCCTTATTGAATGTCAGAAATTTAAAAGCAACCTAGAAATTGCATGAGCAAAAAATTTTAAAAGCCCCTTTGTTCTTAAAATTACCGCTTACAGGAACAAGGGAAGAAGTGTAGCAGCAAGTAAAGATTCTTTTAACTTAGAGATACTGATGCCACCTTACTAAGTGAGAATACAGTACATTTTCTACTGGTTTCTTGCAATATCATTCAGCAAACACTAAAGCAGCTGTACTTACTTAAGTCTAGCTGAGGGCAAAGAAAAAGGGTATCATTTAAAGTTATTTAAGGGAATTACGTCAGTAGTATAGTGCAAGTAAGTTGTAAAC…	ChrZ	0.0	1059	0.98	555	64611518	1	1	chrZ	1e-105	387	0.86	429	27464962	1	\N	\N	\N	\N	\N	0	6.51352	6.16149	6.26821	6.39766	6.36975	6.32554	6.3316	6.34952	6.79319	6.76225	6.85604	6.26824	6.18879	6.14	6.23156	6.12805	6.00648	6.5111	6.31696	7.11171
sex-biased in both species gene nr187	SB03004A2D02.f1_at	DV946098	SB03004A2D02.f1	TC224577	TC224577	single-end EST, http: titan.biotec.uiuc.edu cgi-bin ESTWebsite estima_start?seqSet=songbird	mRNA	TCTTATTTCCTTCTTTTCCTGTTGAAAAAAATAAATTGGCATTTTGGGATTGGAAGCCCTGAGTAGTTAAATATTTGGTAAGAATTGTTCTTGGAGATTGCTCATTAAGGCTGAAATTCACTGTAGAAAACAAGGCCCAGAAAAAGCCTATGGGCATCAAATGAGCCTCATGTAACACTAATTCAGGAAGATATTCTTTGTATGTTCTTAAGCACTTTCTTGGTTATGGTGCAAACATCTTACAGGAATTTTCACTTCTAGATTAATTTGACTCTGAAATAATAAATGTCATTTTAGGAGGAATTTAGACTTCAGAGGAAGAATCTTTAATGGATTGCGTTTTAACAGGAACTCAGTTCAATTCTTTTTGACTCACTGATACCAGCAAAAGTTTTTTTA…	ChrZ	0.0	811	0.96	451	64612202	1	1	chrZ	2e-36	157	0.9	131	27464374	1	\N	\N	\N	\N	\N	0	6.83753	6.56011	6.22251	6.65725	7.00476	7.11351	7.06582	7.21184	6.9425	7.41948	7.65227	6.61279	6.41531	6.29476	6.85461	6.52015	6.78371	7.13298	6.80214	7.53152
sex-biased in both species gene nr188	SB02014A1H07.f2_at	CK303454	SB02014A1H07.f2	Protein C18orf10 homolog	TC226020	single-end EST, http: titan.biotec.uiuc.edu cgi-bin ESTWebsite estima_start?seqSet=songbird	mRNA	AAAAGAACTCCTGTGTATTACCTGAGGATTTAAAGAACTTCTATCTGATGACTGATGGCTTCCAGATGACCTGGAGTGTGAAGACTGATGATACCCCAATGCCCCTGGGCTCCATGGTGATTAACAGTGTCTCAAAGCTGTGTCGCCTTGGGGGTTCCTCTATGTACACTCTACCCAGTGCTCCAACTCTCGCTGACCTGGAAGATGACACAGATGAGGAAGGTAATGGAGACAAACCAGAGAAGCCACACTTTGATTCTCGTAGTCTTATCTTTGAATTAGACCCATGCAATGGGAATGGGAAAGTCTGTCTTGTTTATAAGCATGCTGAACCAGTGGTCTCTCCAGACACAGAGATCTGGTTCCTGGACAGAGCTCTGTATTGGCATTTCCTCACCA…	ChrZ	3e-86	323	1	163	37787088	1	1	chrZ	1e-63	248	0.95	153	6645396	1	A6QNU8	MGC152138 protein - Bos taurus (Bovine)	0	310	0.74	12	6.83286	6.64501	6.88024	6.73717	6.4384	7.0583	7.33912	7.10945	7.40238	7.19727	7.41464	6.82235	6.53127	7.0694	6.81684	6.50318	6.7117	7.34589	7.30325	7.22964
sex-biased in both species gene nr189	SB03030A2G10.f1_at	DV954766	SB03030A2G10.f1	TC227474	TC227474	single-end EST, http: titan.biotec.uiuc.edu cgi-bin ESTWebsite estima_start?seqSet=songbird	mRNA	GGCAAATGCCAGTTTTCTCCTTTAACTATGTGTTACCCCAGGGTGAAGAGAAAGGTATTTAGACTTGTGCTTGTGCCATTTTTCCTGATTACTGCAGGTTGTATGAGATGTCTACTCTGCTGTGCCTCATTTCTTATTGCAATATGCATATTTTTTTCAACAAGAAGGCTGAATAGGTATGTTAATTTTTATTGAAAGTGTATATGCAACTAGAAAAGGGGATCTCGATAAACGTTAAAATGTAGGCGTTTGGATCTGCCCACTGTGGTGTTTAAAAGTGTATCTTGACCTTTACTGAAATGCTGAAGAACTGCTCCTCTTCTATATGACTGTTATGTAAACTTACAACATTTGAGAAATATCATTTGGGTTCTCAGTTTGCTAAGTGTTACAATTACC…	ChrZ	0.0	892	0.98	471	54867758	1	1	chr1	0.1	42	1	21	192783263	0	\N	\N	\N	\N	\N	0	7.91966	7.78594	7.82712	7.95229	7.78348	8.05772	8.01185	8.12185	8.26956	8.23928	8.0471	7.79262	7.862	7.58331	7.88441	7.90608	8.02489	8.02534	7.97915	7.94446
sex-biased in both species gene nr190	0063P0033Z_G07.x0_at	DV580649	0063P0033Z_G07.x0	http://genome-www4.stanford.edu/cgi-bin/SMD/source/sourceResult?choice=Gene&option=Name&criteria=		x-end read, zebra finch brain cDNA clone, http: songbirdtranscriptome.net	mRNA	GCAGTGTAGATGTTTTGCCAGGCTAATAGGTCAGTGACAACAGAGCTGTGACTTTCAAGCCCCAGTGAGTATGCTAGTTTCTGAGGTGTAGAAGGATTGCAATGTTCATTGGCTTGTTCATGTATTTTAATTTCTTCCCTTAATTTGTAGACTTGAATTGAAAGATGGACATGTCACAGATTCTAAGGTGACACCTTTAGAAGGTGTACTGGTGAGCCGTGTTGTGGCTTTGAATGCATTAATCTTGAAGGTTTGGTGTAAAATTCACAGCTAACTGTAGGGAGATGTAAACCAAGACTTGTGAAATGATGGATTTACAGGTGGTGTTTAACTTTTCTGAAATCTCCTGGAGTTGGTTTTGTTAGATTTTTTTCAATAAAACTCTTATTGTTATATGTC…	ChrZ	0.0	1041	0.98	550	2055882	1	1	chrZ	4e-60	236	0.93	163	50963025	1	\N	\N	\N	\N	\N	0	6.60837	6.56091	6.49385	6.56934	6.3853	6.79861	6.77368	6.61069	6.77096	6.72821	6.61967	6.54753	6.56269	6.27186	6.54209	6.56413	6.43869	6.63896	6.70012	6.64338
sex-biased in both species gene nr191	PTA_05.1916.C1.C2358_at	DV958340	PTA_05.1916.C1.Contig2358	PTA_05.1916.C1.Contig2358		contig from multiple zebra finch brain ESTs, http: titan.biotec.uiuc.edu cgi-bin ESTWebsite estima_start?seqSet=songbird	mRNA	GTGACTGTCGTTAAAGATGTTCCAAAGATGTCACGTCAGCAAAATAGGTGATTTTGCGGAGCAGGGATTTTAAAACTGTATTTTATATGCCACAAAAAAAATGAAATTAATTAGGCTGCTCCAGATCTGAAAGAGCTCACAAATATGATGGCTTCATTGGTAGTTGCAGGGGCTGCTGGTAGGCACCTAGGAGAGTGGAGGCAAGCAAAATTTTTTTTATAGGAAGGAGAAAAAATTAAAAATAAATTTAAAAAGTGAGAATTATGCATGCAGTTGAATGAAAAATATGTGCCAAGTTTAAAAGTAGCTTGAAGAGGGAAAGGTAGGCTGGAGGGCAGCAGGACAGAGATCTGGCCCGGGTGGGAGGAGAGCTCGTTGGGGAAGAAAAGAGAAAGTTGA…	ChrZ	1e-100	369	0.96	210	14115229	1	1	chrZ	0.002	48	0.93	32	57280042	0	\N	\N	\N	\N	\N	0	4.55849	4.42534	4.32254	4.47154	4.37615	4.55548	4.54813	4.66275	4.56969	4.56313	4.76167	4.62538	4.37622	4.35551	4.29019	4.36512	4.41168	4.71843	4.67352	4.72415
sex-biased in both species gene nr192	PTA_05.3990.C1.C4534_at	CK309632	PTA_05.3990.C1.Contig4534	PTA_05.3990.C1.Contig4534		contig from multiple zebra finch brain ESTs, http: titan.biotec.uiuc.edu cgi-bin ESTWebsite estima_start?seqSet=songbird	mRNA	AGGGCCCTCTTTCTATGAGTGCAAAATGTTATCAGACCAGCTATGACTGAAACAGGCTCCAGGGGATCAATATTTTAAAACATGCAAAAGCTGCATGTTTACATAGGCTGAATTCCTAGTGCTGTGATAATGCTTTAAATAATTATTTTTAAGACTTCTTAAAAATTTCATATGCCTGTGGACCTAGCTGAGGTTGTGCTTAGGTCCCACAAGATGATAAAAAGATACCTGCAGTCTCTTCAGTTTGAAGCACATGATTTTTTGTTGGGAGATTCTGACTAATGTACCCTGTTCTGAATGTACACCAGTGTCTTCTAAAGTCTGACTCGGTCTTTTCTAGGATGAAGAAAAATTAGGTTTTTCCTGTAATGGTGAATCAAATGCATGTGGATTTGAATC…	ChrZ	0.0	904	1	456	31446722	1	1	chr10	0.1	42	0.96	25	10453805	0	\N	\N	\N	\N	\N	0	7.10684	6.95564	7.16036	6.90175	6.75413	7.33729	7.3421	7.31598	7.09418	7.57994	7.19861	6.77993	7.08359	6.77349	6.97308	7.09306	6.96655	7.12546	7.38708	6.91875
sex-biased in both species gene nr193	PTA_05.6036.C1.C6625_at	CK316865	PTA_05.6036.C1.Contig6625	PTA_05.6036.C1.Contig6625		contig from multiple zebra finch brain ESTs, http: titan.biotec.uiuc.edu cgi-bin ESTWebsite estima_start?seqSet=songbird	mRNA	GAACAATCATACAGCCTCTATACCACTGCCAAATAACTGGTTCTTAACTGTTTGCCAAGTTATACTAGGCTTTATGTAACCAAGGAGTTTTAGTTCCTTTCCCTACACGTCGTTGTTTACTTGATGATTCCCATTACCTTCAATACCAGAGCATTAGCTCTGTGAGCAGCTCAAGGAGAAGCTGGCATTTCTCTGCAGTGACAGCAGCTCAGATCAGGAGTATTGAGGTTCTAACAGTGAGGAGGCCTGTCATTTGATCTTTCCATCCTCTGCTATCACAAGGAATGCCTGGCTGGAATGCTTGGCTAAAAGTGGGACCAAGTTTTTGCTTTCCAGACCCTCTGAAGCTCTGTATTTTTGGTATCTCAGACTCAAAATCTTTTTCCCTAGCAGCTGAAG…	ChrZ	0.0	902	0.95	539	2062206	1	1	chrZ	0.12	42	1	21	22218405	0	\N	\N	\N	\N	\N	0	5.63068	5.53533	5.48422	5.56063	5.4036	5.6164	5.68244	5.66736	5.67685	5.89511	5.62015	5.41695	5.50631	5.52282	5.58462	5.43101	5.53123	5.79154	5.70286	5.62928
sex-biased in both species gene nr194	SB02014B2B04.f1_at	CK302131	SB02014B2B04.f1	SB02014B2B04.f1		single-end EST, http: titan.biotec.uiuc.edu cgi-bin ESTWebsite estima_start?seqSet=songbird	mRNA	GGTCTTTTTGTTCACCTATGTCATGATAGGAGTAACAGAAAGAGGCCTATGTGCTACTTTTCAGGAATTTGACTCTTACGTGGTCAATAACCAGTGGATCTTAGATCATCATTACTGAAGAAACAGTATTTCAGGCAAGTTGCAAAAATTAGTTGGTTCTCTATTAAGTGAACGAAACAGTTGAGGTAAGAATCCTGGAGGGCAAAACATTTGCCTAAGCAAAGTCAAGAGTGAATGGTTCCTCATTTTTCTTTCCAGTTGTAGAATGTATGGGAGAAGGATCAGTCACTAGGGAAGGATTTGTTTTATGTCTTGTGTCTCAGTGAAGATAATGTCAACAAACTACAGTGTCATTGTGACCTTCAGATATGTGAAATAGAAGTAGAAACTATATCTGTG…	ChrZ	0.0	1146	1	578	54805721	1	1	chr1	0.032	44	1	22	105761591	0	\N	\N	\N	\N	\N	0	4.77456	4.92441	4.98398	5.08828	5.0905	5.12185	5.19793	5.57951	5.22215	5.40566	5.1199	4.67337	5.09801	4.82488	4.83064	4.90332	5.10198	5.26552	5.37633	5.22215
sex-biased in both species gene nr195	SB02017B2E07.f1_s_at	CK303242	SB02017B2E07.f1	SB02017B2E07.f1		single-end EST, http: titan.biotec.uiuc.edu cgi-bin ESTWebsite estima_start?seqSet=songbird	mRNA	TTTCTGCCTGCTTTAGGCTTCCCTGAAGGAGTCGTCGCTGCTATCGTCATGTTCTCCGCCCGTGTGG	Chr2	0.78	36	1	18	82594533	0	0	chr10	0.18	38	1	19	22325945	0	\N	\N	\N	\N	\N	0	7.45639	7.22015	7.71965	7.39898	7.45481	6.94529	6.98665	6.83749	7.01913	7.56085	6.92655	7.41973	8.07414	7.54774	7.70396	7.77489	7.7989	7.03295	7.31052	7.1821
sex-biased in both species gene nr196	SB02029A1F11.f1_at	CK305396	SB02029A1F11.f1	SB02029A1F11.f1		single-end EST, http: titan.biotec.uiuc.edu cgi-bin ESTWebsite estima_start?seqSet=songbird	mRNA	CTGTTTACTGCAGGTAGCTTACATATGTGCCAACCTTTTTTGTATGTTTTGTACCAAGTTCTGAAACAAAAGGCAACATTCATAAAATATAAGTGCAGAAGAATGTATAGAAGCTATATTTTTGTTAGAATTGTAACAGATCCTTACTTCTGTCACAGCCGAGGCAGGTTGCTGTGTATTAAAATGCCACATCATGTGTATTTGAAGAATGGTGTTTCTGGTGAAGCATGGTTATTCATTCTTTCCTATGATATATGGCAACATTCTTCAGTGGGTTTTTATTCAGAGAAGTTGAACCTCTTTTTTAATACTGTATACTGTTTGCTTTTACCATTCCTTTATTCAGAACTAGTGGTCTTGGTGATTGTACCTTAACTATTCTGAACTGAACACTCATTG…	ChrZ	0.0	813	1	410	56779587	1	1	chrZ	5e-28	129	0.87	154	22656868	1	\N	\N	\N	\N	\N	0	5.72234	5.4409	5.69685	5.65581	5.74212	6.14318	5.73235	5.55417	5.86163	5.87248	6.00455	5.64505	5.2892	5.18376	5.71454	5.48475	5.50026	5.72622	5.86219	6.03742
sex-biased in both species gene nr197	SB02034A2H06.f1_at	CK306544	SB02034A2H06.f1	SB02034A2H06.f1		single-end EST, http: titan.biotec.uiuc.edu cgi-bin ESTWebsite estima_start?seqSet=songbird	mRNA	TTATTCATTCAATTCCTGGCAGCCTTTATGATTACAAATCACTTGATTGACTAACTAGACATTCTCAAAGTGAATTATGAATCAGGTTCATTTTTCCTGGTTGAGAGTTGGTACATGTTGTAACTCTTCCACTTTGTGATATATCAAGCTCTTGTAAGAGTAATAAGAGATATAATCAACTCCTTATTTCAGGACAAATAAATTGGCTTTTCAAAAATGAAATGTAGTTGCTAACATTTTTACAGTGTGCAATTTAATTTCTTCCTGCTATTCTCAGAGAGCAGTCTGGTTGATGACAGAGCTTTTGAATATTTGACTTGGCTAAAATTCTTTTAGGAGCCTCACACCCTCAATCCAGGCATACTGATAGCAGTGGAAATTTGGTGCTGAGTCTAAGAG…	ChrZ	0.0	846	1	427	14091625	1	1	chrZ	1e-127	460	0.95	288	57306251	1	\N	\N	\N	\N	\N	0	6.69871	7.1151	6.78121	6.89701	6.97418	6.97173	6.94836	7.36049	7.36914	7.53648	7.45025	6.80389	7.29475	6.59301	6.68417	7.38678	6.89936	7.09967	7.17595	7.3654
sex-biased in both species gene nr198	SB03006B1A10.f1_at	DV946854	SB03006B1A10.f1	SB03006B1A10.f1		single-end EST, http: titan.biotec.uiuc.edu cgi-bin ESTWebsite estima_start?seqSet=songbird	mRNA	AGATAATTACTTCACGCCTCTCAAAAAGGATTATTCAATGGGGATCGATGGATTTGAAAGCCACTAGCTCTATGTTACAGCTCCTTCCTTTGGACAACACAAGGAGATGACTGTATTTTTGTACGCACCACCTTCCAGTGACGGTGACACCGAGACCCCTTCCCCAGCAGTGCTGAACCCCGCGTTGCCGCCGAAGGATGGTGCAAAACCTTCCCAGACAGGTCTTTTACCGACCTTTTGTGTTTCTCTTGTTGCTGGGTTCATGTCTTGTCACTGTGTTCGTTGTTCCACTGCTTTTTCTATGTTTTTTATGACCGTGGATTGATGTAAGAGGGAGAAAACAACAGTGGAGGGACTCCGGGCATGGCCCGTGTTTGATCATTTGA	ChrZ	0.0	720	0.98	387	890587	1	1	chr3	0.084	42	1	21	66115683	0	\N	\N	\N	\N	\N	0	7.8299	7.94682	7.74759	7.95536	8.05613	8.56681	8.1411	8.69226	8.17528	8.3293	8.22408	8.01614	8.05298	8.03641	8.04279	8.38722	8.26107	8.16591	8.37282	8.37952
sex-biased in both species gene nr199	SB03007A1D12.f1_at	DV947064	SB03007A1D12.f1	SB03007A1D12.f1		single-end EST, http: titan.biotec.uiuc.edu cgi-bin ESTWebsite estima_start?seqSet=songbird	mRNA	GTCTGTAAGGTTATCCACAAGTCTTTTTTTGACTGAATTCTTTTTTCTACAGTAGTGTGCAGATATTTGAAAATGTGGTAAAGTTCAAAACTGAGTTTAAAGCAATGCACCACATGTAAGTTGTTTGTGGGTTTAAAAGAGCACAGCAGACAGTTAACATTTAAAGCATTCTCAATCCAGTAAGTGTATGAAAGAAACCAGTTTAATGTTAATTAATAATTCTTGCAGTGTGATTAAAATAAATGAATTGAAAATAGACGTATCCAAATATTTTGGGAGATGCTGTAATTGTTTGGTGAACTTCTGTATGCACAGTACAAGAGAGAAGGATATAGTCAATTACAAACAATTAGACAGCTGGAGAACGCTAGTTTTTGAATTCTAGTTTAAATACAGAGG…	ChrZ	0.0	981	0.97	537	56019920	1	1	chr5	0.002	48	1	24	40041450	0	\N	\N	\N	\N	\N	0	5.0636	5.08756	5.22992	5.15783	5.27528	5.49625	5.53317	5.26398	5.26757	5.44697	5.35577	5.00963	5.21118	5.04309	5.22361	5.31532	5.22954	5.27738	5.21519	5.51109
sex-biased in both species gene nr200	SB03011B2A06.f1_at	DV948665	SB03011B2A06.f1	SB03011B2A06.f1		single-end EST, http: titan.biotec.uiuc.edu cgi-bin ESTWebsite estima_start?seqSet=songbird	mRNA	ATTTCAACAATTGTCTGCTTCCCTGCCTCTTAACTGTAGTGTAGAGAGAGTGTGGGCAGCAAGTACCTCCCAGAATGCAACCTTAGCCAGTACTTGTATTTATTTGCAAAGACAACCTGAAGGGGATATATGCAATAATGTCATTGCTACTCTGCAGAAGCACACTTCTGTAACAATAGATGAAAAATACTTATGGCACAACTGTTGACTGATGGCTGGAAAGCTCCACATCCACATCCTCCTGCTCAGACCTAAGTGTCAGTTGTTCTCTGGGGATCACGGGCGTGGCAGATGGGCATTCTCTGCAGTGTGAAACTGTTAACACCTATCACTTTTCATCATCAAAGCACATTTGTTAATGGGTCCAGTCAACTTGCCGTGCTTTTTTTTTAACACACC…	ChrZ	0.0	872	0.97	471	47549858	1	1	chr2	0.41	40	1	20	7783710	0	\N	\N	\N	\N	\N	0	8.92145	8.82712	8.26141	8.72802	8.89848	8.90965	8.97866	8.8642	9.1821	8.9959	9.32341	8.80229	8.29976	8.48051	8.91497	8.38219	8.72972	9.09501	9.10695	9.22294
sex-biased in both species gene nr201	SB03019A1F05.f1_at	DV951073	SB03019A1F05.f1	SB03019A1F05.f1		single-end EST, http: titan.biotec.uiuc.edu cgi-bin ESTWebsite estima_start?seqSet=songbird	mRNA	GTTACTGAGACATTCTACTTGGATGGAGATGGTAAAAATACATTTTAAACTAGTGATAATTGCCCCTGACTGAAGAACCAGTGTATACAGTTAAGTAAAATCTAGCGATTAACACATGTTGTTTTGCTAGAATGAGTGGAACAACAAATAAAATTATTTAGAGGAATACAAGTATAGGGTCTTGAGAGATTTTAGTGTGTCTGGAGCAGGGGAAGATGTAGGAGCTTGAGTGGACAGTTCAGTGTGTTAGGATGTCCTAACCGAGTAGCCCTTCTGCTTTAAAATTTTCCCACCCTGGCAATCATAATATAGCAGTTTTTATCAAACCAAGGACTATGTACTAGTTACAGGTGTATAAAAAAAATAAAAAACAAAAAAACCCAAAAAAAAAACCATAAA…	ChrZ	0.0	668	0.98	357	3491362	2	2	chr2	0.008	46	1	23	34759849	0	\N	\N	\N	\N	\N	0	7.06068	6.63919	6.84236	6.94641	6.66264	7.18426	7.80572	7.37684	7.10866	7.05536	7.15428	6.6805	6.82099	6.72947	6.51175	7.05743	6.39746	7.69941	7.29015	7.21594
sex-biased in both species gene nr202	SB03021B2E11.f1_at	DV952011	SB03021B2E11.f1	SB03021B2E11.f1		single-end EST, http: titan.biotec.uiuc.edu cgi-bin ESTWebsite estima_start?seqSet=songbird	mRNA	GAAGCTTGTAACACTGCTACCTGGTAGATGCTNNNTCACAGCCAACCTAAACATTTCATTTCCAGTGATGACAAGTGATTCACTGTCACAGAATAAAAATTTTACTAGTAGGTTAATTCCATTCTGCCATCTGGTATGGTCCAGATTGGTATCTGTGGCAGCTCCCTTAGATGCAGAAATAGCTCTAAAATACAACTGCGACAGTTACTTTCCAGCACGCTCCCCCGCTCTACAGCCCTCCACCACCAAAAAAAGGATTTTTTGAAATGACAATTGGTTTATATTCCTGTGTAGTATTTTAGTACACAGCCTTCTCAGTCACACCATATGGCAAGAAATACTATTTTTTTTCTATTTATATTTCTTCCCATAGATTTACTAGAC	ChrZ	1e-179	630	0.94	384	17588132	1	1	chr3	0.084	42	1	21	28826366	0	\N	\N	\N	\N	\N	0	6.19152	6.6224	6.32076	6.22627	6.77493	6.78276	6.67851	6.87303	7.11956	6.78707	7.02573	6.41878	6.03979	6.38785	5.99886	6.3143	6.26576	6.70585	7.09943	6.56887
sex-biased in both species gene nr203	SB03042B2A09.f1_at	DV958803	SB03042B2A09.f1	SB03042B2A09.f1		single-end EST, http: titan.biotec.uiuc.edu cgi-bin ESTWebsite estima_start?seqSet=songbird	mRNA	GGCCCCATGCTAATTAACATCTGTTCTATAAAATTCTAAGATGCTTAGTTGTCAGGTATTTTTAAGGATGCAGTTTTGGAGAGGTTACCTTCTTTTGGTTTTTGAAAGACTTTGAAAGCTATGGTCTTGCCTGGTCCTGCTGATAACAGGAGTATTTCCATGACTGGTATCAGGTTTTTGAGGACCATGGCATTGTTCTTGGGACTGAGATTTGCAAGTTGCCTGTCATAGGCATGTGTGTGAACCAGCTTTGTGCTCATGCTTCTAACCTCTAATGCACTTTGGTCCTGGACAGGGAAACAAAAATGGAAAGTGCTTCTCCACCAGCCCTAGGAGCTGGATGCTGAACATCTCCTTTTGTTGTGTCATTCACTTTCAAAACACTCTTCTTGATTGTGT…	ChrUn	0.48	40	0.95	24	62009384	0	0	chrZ	0.028	44	1	22	34818840	0	\N	\N	\N	\N	\N	0	7.47712	7.28616	7.33016	7.41998	7.29891	6.38103	6.49002	6.90278	6.61124	6.53794	6.38482	7.2429	7.25954	7.87555	7.62876	7.35232	7.83445	6.72753	7.10985	6.28335
sex-biased in both species gene nr204	SB03044B2D05.f1_at	DV959526	SB03044B2D05.f1	DNA excision repair protein ERCC-8 (Cock	TC192895	single-end EST, http: titan.biotec.uiuc.edu cgi-bin ESTWebsite estima_start?seqSet=songbird	mRNA	ATAGTACTGTCAACTGCTGTGTATTTCAACCTCATTTTCAGGAACTTTATAGTGGTAGCAAAGACTGCAATATCCTTGCGTGGATACCAGCTCCACGAGAGCCAGTTCCGGATGATATTTCTGAAAAGTCTCTGCCTCAACAATGTGTAAATCCAGCATATGAAGACGCATGGAGCAGCAGTGATGATGAAGGCTGAATTTAAATTATGAGCTGATATAAAATTGACATTCAGCCACTGCATTCACAGACTTTTACAGAACTGGACATTGTTGGATTTATCACAACTGGATTTTAGGTACAGTTCTGTCAGAGCAAGGTCTTTCAGAAATAACTTTCCAGTGTTCTCTGTGTTTCTCTGTCACTTTAATGTTAAATCCAAAGGATTACTTTTTCATACT…	ChrZ	1e-173	613	1	309	49372890	1	1	chrZ	1e-28	131	0.92	94	18298720	1	Q5HZM7	LOC496353 protein - Xenopus laevis (African	0	103	0.71	15	6.90612	6.7227	7.04539	6.77555	6.76849	7.83165	7.21325	7.41778	7.04587	7.46038	7.10872	6.67213	7.09419	6.76458	6.9594	7.0218	6.82471	7.40669	7.32913	7.17058
sex-biased in both species gene nr205	SB03038A1E08.f1_at	DV957186	SB03038A1E08.f1	Chromo-helicase-DNA-binding on the Z chr	TC193155	single-end EST, http: titan.biotec.uiuc.edu cgi-bin ESTWebsite estima_start?seqSet=songbird	mRNA	GGACTTTGTTCACTTTCCAAAGCTATTTGTTTACATTGTACACTGCGACCACTTTGCCGCTTTTCATCACAAGCTTGAATATTTAAATTCTGTACCTATAACTGTAAAATAGCCAGGATTTCTCCTGTTTGTGATCAGGTACAATGCCTTTTTACAAAACAAACAAGAAAAAAACCATACCACAAAAAAAACAAACAAACAAAAAAAAAAAAAGCAAAACACAAACAAATGGCTGTAAATTGTTGTAAATTTATTAAATGAGCTTTTTCCCCCTTCATGCATTTTTTTGACTGTTCCTTTCTCCACCAACTCAGGACTTCTTGTCACAGTTATGAAACTCAGTGTATGTACATGTTTCAATAAAAGATTTTGATGGAGTCACTGTTCAGAATGTAAAAA…	ChrZ	7e-99	365	0.96	205	24716604	1	1	chrZ	1e-63	248	0.95	153	50203778	2	\N	\N	\N	\N	\N	0	7.4255	7.2147	7.30959	7.43618	7.54312	8.00675	7.70616	8.11533	7.57755	8.00736	8.00206	7.29335	7.48847	7.16455	7.45961	7.55412	7.28737	7.70516	7.57847	7.81254
sex-biased in both species gene nr14	0061P0001Z_D04.x0_at	DV577286	0061P0001Z_D04.x0	http://genome-www4.stanford.edu/cgi-bin/SMD/source/sourceResult?choice=Gene&option=Name&criteria=	TC186151	x-end read, zebra finch brain cDNA clone, http: songbirdtranscriptome.net	mRNA	TGCCTCAAAACCACGCTTTCAGAAAACTGGTACTGCCGAGGTGTCTTCTATTCTTGAGGAGCGCATCCTGGGAGCTGACACCTCGGCTGAGCTGGAGGAGACAGGCCGCGTGCTCTCGATCGGTGATGGTATTGCTCGCGTGTACGGCCTGAGAAATGTCCAGGCAGAAGAGATGGTTGAGTTCTCTTCTGGGCTTAAGGGTATGTCCCTGAATTTGGAGCCTGACAACGTTGGTGTTGTTGTGTTTGGTAACGACAGACTGATCAAAGAGGGTGATGTTGTGAAGCGGACTGGTGCCATTGTGGATGTTCCAGTGGGGGAGGAGCTGCTGGGCCGTGTTGTGGATGCCCTGGGCAATCCAATTGATGGGAAGGGTGCTATTGCATCTAAGACACGT	ChrZ	8e-95	351	1	177	32788786	1	1	chrW_random	8e-64	248	0.92	177	577000	2	Q8UVX3	ATP synthase alpha subunit - Gallus gallus	0	239	0.95	30	7.16709	6.92201	7.12988	6.90006	6.8989	7.51494	7.40488	7.25976	7.34427	7.38314	7.4201	6.9968	7.13358	7.04548	7.19402	7.2356	7.15553	7.60881	7.41242	7.3823
sex-biased in both species gene nr14	PTA_05.1347.C1.C1697_at	DV954786	PTA_05.1347.C1.Contig1697	ATP synthase alpha chain, mitochondrial	TC186151	contig from multiple zebra finch brain ESTs, http: titan.biotec.uiuc.edu cgi-bin ESTWebsite estima_start?seqSet=songbird	mRNA	AGTATCGGGAGGTCGCTGCCTTTGCCCAGTTCGGCTCTGACCTGGACGCTGCCACGCAGCAGCTGCTGAACCGCGGTGTGCGCCTGACAGAGCTGCTCAAACAGGGCCAGTACGTTCCCATGGCTATTGAGGAGCAGGCGGCAGTCATCTATGCTGGTGTCAGAGGTCACTTGGACAAACTGGAGCCCAGCAAGATCACAAAATTTGAGAGTGCTTTCCTAGCTCATGTACTGAGCCAGCACCAGGACCTCCTCTCCACAATCAGGACCGAAGGGAAGATCTCTGACCAGACAGAAGCAAAGTTGAAGGAAATAGTCACAAAATTCCTGTCTACTTTTGAGGCATAAACTCTTAAAACTGTTCTAACAGACCAGGCTGTTGTGATCCAGGGTTCCAGCT…	ChrZ	1e-118	430	1	217	32792770	1	1	chrUn_random	2e-49	200	0.91	153	10875394	2	Q8UVX3	ATP synthase alpha subunit. ATP synthase	0	208	0.94	30	9.28319	9.40809	9.15287	9.34818	9.22601	9.60411	9.88719	9.41985	9.62543	9.54729	9.86137	9.52256	9.40572	9.22309	9.32804	9.10396	9.48109	9.98024	9.85068	9.78588
sex-biased in both species gene nr14	PTA_05.4474.C1.C5029_at	DV946378	PTA_05.4474.C1.Contig5029	ATP synthase alpha chain liver isoform,	TC186151	contig from multiple zebra finch brain ESTs, http: titan.biotec.uiuc.edu cgi-bin ESTWebsite estima_start?seqSet=songbird	mRNA	AACTGGTACTGCTGAGGTATCCTCTATTCTTGAGGAACGTATTTTGGGAGCTGACACCTCTGCTGAACTTGAGGAAACTGGCCGTGTGCTCTCAATTGGTGATGGTATTGCCCGCGTGTATGGCCTAAGAAATGTCCAAGCAGAAGAAATGGTTGAATTCTCTTCTGGACTGAAGGGTATGTCCTTGAATTTGGAGCCCGACAACGTTGGTGTTGTTGTGTTTGGTAATGACAGACTGATCAAGGAGGGGGATGTTGTGAAGAGGACTGGTGCCATTGTGGATGTTCCAGTTGGGGAAGAGCTGCTGGGCCGTGTTGTAGATGCCCTGGGTAATCCGATTGATGGGAAGGGTTCTATTGCATCTAAGATGCGTAGGAGAGTTGGCTTAAAGGCCCCTGG…	ChrZ	2e-68	264	0.93	177	32788786	1	1	chrZ	1e-75	287	0.96	169	1940129	2	A2CIZ3	ATP5A1 - Poephila guttata (Zebra finch)	0	311	1	30	10.4365	10.3809	10.5852	10.5506	10.2597	8.53805	8.94183	8.49075	9.04838	8.51597	8.89041	10.6167	10.5052	10.7132	10.712	10.137	10.4415	8.85152	9.06282	8.89839
sex-biased in both species gene nr14	SB02044A1C01.f1_at	CK307642	SB02044A1C01.f1	ATP synthase alpha chain, mitochondrial	TC186151	single-end EST, http: titan.biotec.uiuc.edu cgi-bin ESTWebsite estima_start?seqSet=songbird	mRNA	TATTCTCGCTGCTCCATGGGTGAATACTTCATAGACAATGGANNNNNNGCTTTAATCCTCTATGATGACTTGGCCAAGCAGGCTGTTGCCTATCTCCAGATGTCTCTGCTGCTGCGTCGTCCACCTGACCGAGACTTCTACCCATGTGATGTGTTCTACCTGCACTCTCGACTGCTGGAAAGAGCATGCAAAATGAATGACTCCTTTGGAGGCGGCTCTCTGACTGCCTTGCCTGACATTGAAACTCATGCTGGTGATGCGTCTGC	ChrZ	6e-30	135	0.84	188	32790623	1	1	chrZ	3e-50	202	0.89	182	1943078	2	Q8UVX3	ATP synthase alpha subunit - Gallus gallus	0	147	0.82	30	8.10127	7.67438	7.61268	8.0825	8.16968	6.88542	7.22723	7.16903	7.02373	7.27577	7.06149	7.8602	8.32483	7.96226	7.87784	8.1113	8.09105	7.21468	7.16075	6.82216
sex-biased in both species gene nr14	SB03045A1G07.f1_at	DV959651	SB03045A1G07.f1	ATP synthase alpha chain, mitochondrial	TC186151	single-end EST, http: titan.biotec.uiuc.edu cgi-bin ESTWebsite estima_start?seqSet=songbird	mRNA	GCTGGAATTGGCTCAGTATCGTGAAGTAGCTGCCTTTGCCCAGTTTGGTTCTGATTTGGATGCTGCTACACAACAGCTGCTGAACCGTGGTGTACGTCTGACAGAGCTTCTCAAACAAGGACAGTATGTTCCCATGGCTATCGAGGAACAGGTTGCAGTCATCTATGCTGGTGTAAGAGGTCACTTGGACAAGCTGGAGCCCAGCAAAATTACTAAATTTGAGAGTGCTTTCCTAGCTCATGTACTGAGCCAGCACCAGGCTCTCCTATCCACAATCAGGACTGAAGGGAAGATCTCTACCAGACAGAAGCTAAGTTGAAGGAAATAGTCACAAGTTTCCTGGCTACTTTTGAGGCATAAACATAAAATTGTTCAAATAGACCAGGCTCTTGTGATCCA…	ChrZ	3e-54	216	0.92	153	32791944	1	1	chrUn_random	5e-59	232	0.94	153	10875394	2	Q8UVX3	ATP synthase alpha subunit - Gallus gallus	0	187	0.97	30	11.1308	10.5908	10.4435	11.1914	11.2604	7.98179	7.83371	7.43963	8.14714	8.54288	8.36309	11.4098	10.8792	10.4475	11.3194	10.3855	11.0981	8.19013	8.15322	7.93768
sex-biased in both species gene nr21	PTA_05.5503.C1.C6092_at	CK307044	PTA_05.5503.C1.Contig6092	Transitional endoplasmic reticulum ATPas	TC187293	contig from multiple zebra finch brain ESTs, http: titan.biotec.uiuc.edu cgi-bin ESTWebsite estima_start?seqSet=songbird	mRNA	ATCACTTTGAGGAGGCCATGCGCTTTGCTCGCCGCTCTGTCAGTGACAACGACATCAGGAAATATGAGATGTTTGCACAGACCCTACAGCAGAGCCGTGGCTTTGGCAGTTTCAGGTTCCCATCAGGCAACCAGGGCGGCGCTGGTCCAAGCCAAGGCACAGGAGGTGGCAGCGGGGGCAACGTGTACAGCGAAGACAATGACGACGATCTCTACGGTTAACTCGCTGTCCTCAGTGGACCAAACTCCACATCAGGCCACGTTGTACAGGATAAAATCCGATGTTCAGTGGACTCTTGGCTTCTTCATTCCTCAGTCAGAACAGTGTAGCTGCACGTCAGACTTTTTACAGGGAATGTTTTCTGCAAACACAAATCCACAGTGGTGTTCAGTTGGGAGG…	ChrZ	0.0	785	1	396	39145289	1	1	chrZ	1e-138	496	0.91	398	7932383	2	Q5ZMU9	Putative uncharacterized protein - Gallus	0	99	0.7	30	9.8231	9.88293	9.62558	9.89953	10.0625	10.5433	10.5773	10.2232	10.429	10.2484	10.4906	10.088	9.26218	9.84062	9.83303	9.44605	9.95741	10.6388	10.5075	10.5168
sex-biased in both species gene nr21	SB03018A1E05.f1_at	DV950709	SB03018A1E05.f1	Transitional endoplasmic reticulum ATPas	TC187293	single-end EST, http: titan.biotec.uiuc.edu cgi-bin ESTWebsite estima_start?seqSet=songbird	mRNA	CAACCAGGGCAGTACCGGTCCGAGCCAAGGCACAGGAGGTGGCAGCGGGGGCAACGTGTACAGTGAAGACAATGACGACGATCTCTACGGTTAACTCTCAGCTTTGTGGACCAGCTCCACATCAGGCCACATTGTACAGCAAAAAAATCCAGTGTTCAGTGGACTCTTAGCTTCTTCATTCTTCAGTCAGAAAAGTGTAGCTGCACACCAGACTTTGTACAGGGAATATTTTCTGCAAACACAAATCCAGAGTGGTGTTCAATTGTGAGGCAGACAGTGAATTAACAAGGAGGGGAACTGACCTAATTTCTGAGAAATTTCTGTGCTAGTTTATGTGGCAGAATCAGCAGCTTTAGTAAAGAATACAATGCTAGCCTGT	ChrZ	1e-113	410	0.9	343	39145259	1	1	chrZ	4e-62	242	0.88	226	7932214	2	\N	\N	\N	\N	\N	0	7.52654	7.32875	6.69109	7.56949	7.41608	5.09644	5.08012	5.09745	5.12727	5.14007	4.87515	7.52029	6.75908	7.48111	7.37332	7.02255	7.33467	5.66537	5.12427	4.96669
sex-biased in both species gene nr25	SB02003A1G06.f2_at	CK303223	SB02003A1G06.f2	Heterogeneous nuclear ribonucleoprotein	TC187474	single-end EST, http: titan.biotec.uiuc.edu cgi-bin ESTWebsite estima_start?seqSet=songbird	mRNA	ACACAAGTAACGATTCCCAAAGATTTGGCAGGATCTATTATTGGAAAGGGAGGCCAGAGAATCAAACAAATACGTCATGAGTCAGGAGCTTCGATCAAAATTGATGAACCACTAGAAGGCTCAGAAGATCGGATAATAACTATTACAGGAACACAGGACCAGATACAAAATGCACAGTATTTGCTGCAGAACAGTGTGAAGCAGTATGCAGATGTTGAAGGATTCTAATGCAAGATTATTTTTTCTTTTTTATAGTGTGAAGCAGTATTCTGGAAAGTTTTTCTAAGACTAGTGAAGAACTGAAGGAGTCCTGCACCCTTTTTTTTTTATCTGCTTCTGTTTAAAAAGCCAACATTCCTCTGCTTCATAGGTGTTCTGCATTTGAGGTGTAGTGGAATC…	ChrZ	1e-178	628	0.97	347	52732409	1	1	chrZ	1e-112	410	0.9	336	39554323	2	Q5R5H8	Heterogeneous nuclear ribonucleoprotein K -	0	87	0.64	25	9.30885	9.3991	9.35699	9.66312	9.57847	9.42457	9.86869	9.42858	9.63627	9.37458	9.91451	9.64786	9.10464	9.31504	9.41874	8.71971	9.25195	9.70829	9.49823	9.51476
sex-biased in both species gene nr25	SB02020A1E06.f1_at	CK316872	SB02020A1E06.f1	http://genome-www4.stanford.edu/cgi-bin/SMD/source/sourceResult?choice=Gene&option=Name&criteria=	TC187474	single-end EST, http: titan.biotec.uiuc.edu cgi-bin ESTWebsite estima_start?seqSet=songbird	mRNA	GGTGTAGTGGAATCTGCTTTTCGCCAGATGTAATGTTTTAGTTCATTACAAATATTTGGGGTAGGAAAAGGTTGCACAAGACTAACACTGAAATTTTGAAACAACAGCAGAGTGGATTTTATTTTTGTTCAGTGGTGGTAAATTGTAATGTGGTTTTATTTTTCCTGTAGCTATTGTGAACACCTTGCTTTATGTACACTGTAATTTTTTAAATTTTTTTTGAAGGGGGGGAAAGGACTGGTTGTTCACATGTCCCTGGCATCCTTTGAGGGCAGTGTGCAGAATGTAATGTTCTT	ChrZ	7e-05	52	0.96	30	52732711	0	0	chrZ	1e-18	97	0.84	158	39554189	2	\N	\N	\N	\N	\N	0	8.57839	8.40827	8.052	7.97552	8.4065	4.40009	4.39346	4.81067	4.7902	4.56656	4.98945	8.44956	7.54067	7.28668	8.26337	7.27685	8.16432	4.71013	4.70052	5.00002
sex-biased in both species gene nr26	SB02032A1D12.f2_at	CK313919	SB02032A1D12.f2	TC188109	TC188109	single-end EST, http: titan.biotec.uiuc.edu cgi-bin ESTWebsite estima_start?seqSet=songbird	mRNA	AGATGTGGTTTTGGGCGCAGCATTCTTTTTTGAGTGACTCTTAATTACATATAGGGCTATTTGGACCAAATAGAATAAATACGAAATAGCTGCTAAAGTTTCACAGATGAGTGAAATAAATTACTTCAGATCCCTATATACAGGTTTTTAATGCAATATATATATATATAATGTAATTTTGTTCCTTTAAGTCTGAAAGTTTGCAACCAGATTTCATGCATTTTACCTCAGAACTTCGAAGGGGCTACTTCACAGTGCATGGTTACATTAGAGGGAAGATTGTCCTCACGTAGATTACTGTGCTAATAGGTCAGTTGTGTTCAGGAAGGTGGGAAATTAGAATCATTCATTTGGGGAGATTGAGTGAAAAGGTTTAATATAGCGATTAGTTTTCATGTG…	ChrZ	0.0	650	1	328	40577509	1	1	chr4	0.43	40	1	20	6362398	0	\N	\N	\N	\N	\N	0	3.9532	3.74662	3.67768	3.8476	4.01518	4.00139	3.819	3.958	3.9454	4.0052	4.1031	4.16231	3.94737	3.80949	3.69926	3.69592	3.91186	3.93923	3.87076	4.32937
sex-biased in both species gene nr26	SB03009B1G10.f1_at	DV947957	SB03009B1G10.f1	http://genome-www4.stanford.edu/cgi-bin/SMD/source/sourceResult?choice=Gene&option=Name&criteria=	TC188109	single-end EST, http: titan.biotec.uiuc.edu cgi-bin ESTWebsite estima_start?seqSet=songbird	mRNA	TTGCCCTGGCAGCTTTTAGCTTTAAGACTTGATACAAACAGTGAATACCTTGTAAAACACATTTTTGTAGATAATTTTAAATACTGTATTTGCTAATTTACTGTATTTATTCAAATGTAAACAGTCACGAGTATATAGACTATTTTGCATTACTTGCATGAAGTGTTATGCTAAACAATAACATTTGAAAACAAGCTACACACTATTTCTTCCCATTTTTCTATAGCTTGATTGATTGACTTAGAAAATACAGTTAGCTTTTGTTCTTAGACCCTAGATTTTGAATGTGATCGTGACAGGCCCTTTCACCCTCTGACACAGCAAAAGACTTCTCTACTTTCCCCGTGGCTAAGCTAGGCTGGAATGGTTTGTCTTGTGATGAATTATCTCAGATGAAAA…	Chr4A	2e-50	204	0.85	255	9569918	5	1	chrZ	2e-43	180	0.89	167	9165573	2	\N	\N	\N	\N	\N	0	6.67234	6.73046	6.82848	6.45641	6.6846	5.74531	5.78017	5.78645	5.55714	5.87105	5.64787	6.84451	6.67862	6.63045	7.21957	6.79285	6.94031	6.08253	5.70086	5.79893
sex-biased in both species gene nr30	0058P0010Z_F08.y0_at		0058P0010Z_F08.y0	http://genome-www4.stanford.edu/cgi-bin/SMD/source/sourceResult?choice=Gene&option=Name&criteria=	TC188866	y-end read, zebra finch brain cDNA clone, http: songbirdtranscriptome.net	mRNA	ATAATGAAAATTCCCCAAGCATGATAAAAAGGTTTTAGTTGTATGTTGGGTTTTTTTAAAGCCAGAACTGCGCCATTATAAATCACTACAACAGCACATAAAGCAACATTCTCTTGCATCATGCCTCAGGAAAAAAAAAAAAAAGGCATAATATTTCCAGGAAAATAATTAAAAAAAGTCTCACATCAAGACTTTCTGCTTTTAATAAGCTAAAAAAACTTTGTAAGTAGCAAAACTCCTTTAGCTCATCCATAAACTTGACATGAAAAAATTAAATTCTTAAATTAAATAAATTATGAGCTTTTCTTGTCACAATGCAGTCCACAGTTCTTCCCCAAAAACAAATAAAGCCTTTAAGGGGAAAGCCTCAAGTACTGCACTAACATTGGGGGACATCAA…	ChrZ	1e-129	464	0.91	336	1207668	1	1	chrZ	0.11	42	0.89	37	971917	0	\N	\N	\N	\N	\N	0	4.91238	4.86323	4.86917	4.8631	4.59017	4.9905	4.82026	4.721	4.8305	4.85624	4.8763	4.5453	4.80865	4.99489	4.87728	4.99636	4.97603	4.96093	4.89008	4.85926
sex-biased in both species gene nr30	PTA_05.387.C1.C527_at	CK303992	PTA_05.387.C1.Contig527	hypothetical protein XP_424453	TC188866	contig from multiple zebra finch brain ESTs, http: titan.biotec.uiuc.edu cgi-bin ESTWebsite estima_start?seqSet=songbird	mRNA	GCTGATGTTCTTTTATTTTTCTCACTGGAACTTCTTTTCATCTGCCATCTGTTTGGTGTGATTAGACTTTAGGTTAAATAACGTAAGAATAAATCTGTCTATGGAAGGTAAATGTATCTTAGCATCTTGATGTCACCCAATGCTAGTGCAGTACTTGAGGCTTTCACCTTAAAGGCTTTATCTGTTCTTGGTGAAGAACTGTGGACTGCATTGTGACAACAAAAGCTCATAATTTATTTAATTTAAGAATTTAATTTTTTCATGTCAAGTCTATGGATGAGCTAAAGGAGTTATGCTACTTACAAAGTTTACTTAGCTTATTAAAAGCAGAAAGTCTTGATGTGAGACTTCCTTTAATTATTTTCCTTGAAATATTATGCCTTTTTTTTTTTTTTCCTG…	ChrZ	0.0	731	0.99	381	1208048	1	1	chrZ	3e-05	54	0.89	47	971894	0	\N	\N	\N	\N	\N	0	6.84644	7.26667	7.43192	7.41713	7.73592	8.0785	7.86868	7.79278	8.21228	7.9824	8.03628	7.37059	7.61566	7.24073	7.38874	7.43631	7.57097	7.80015	8.06303	7.75363
sex-biased in both species gene nr30	PTA_05.5874.C1.C6458_at	CK306258	PTA_05.5874.C1.Contig6458	hypothetical protein XP_424453	TC188866	contig from multiple zebra finch brain ESTs, http: titan.biotec.uiuc.edu cgi-bin ESTWebsite estima_start?seqSet=songbird	mRNA	GAAGCTATGGTGTGCATTCCTTGCATTGTCATTCCGGTCCTCCTCTGGGTCTACAAGAAATTCCTGGAACCATATATCTATCCTATTATCGCACCTTTAATTAAGCATGTGTGGCCCAAGAAAGCTGTACAAGAAACAATAGCCACAAAACAAGGTCGAGGAGGCAGCAGTGGAAATCCACAGGCACCTTCAGCCACGAAAAGAGATCAGGAGGATGAATCTGGAATTTATAAATTTGCAAGCAATGGTGTTAAAATTGGAATTGCCACAAAGAGGTACACAAAAGTTTGTGACAAGAAAATGGATTAAAGGAATTCAGTCCTAAGGATTTTATTCCCATGTGTCCAATATAAACTGGTGGTATTTCTCCTCGCACGTTGAGACTTTTTTTCTTTGTGT…	ChrZ	0.0006	50	0.86	53	1210082	0	0	chrZ	1e-41	174	0.84	226	970540	1	Q8TCD1	Uncharacterized protein C18orf32 - Homo sapiens	0	94	0.45	7	4.65686	4.51473	4.49256	4.5568	4.49223	4.48146	4.51912	4.7824	4.47449	4.91123	4.49982	4.38843	4.85376	4.34557	4.49479	4.91874	4.52051	4.44483	4.53727	4.38802
sex-biased in both species gene nr36	PTA_05.5151.C1.C5724_at	CK303438	PTA_05.5151.C1.Contig5724	Zinc finger A20 domain containing protei	TC189910	contig from multiple zebra finch brain ESTs, http: titan.biotec.uiuc.edu cgi-bin ESTWebsite estima_start?seqSet=songbird	mRNA	ATGTAACAGCTGCACTGTTCTGCATGGAAAACCATACCTAACATGGCTGCTGTAGACTTAAAAGGTAGCTGGAACCACTCTTGGAGGGCTGCTTTATCATTTTTAATTGTACTTGGGTATAGGACTGTAGTGTTCTTGGGTGTATTGCATGGGCTGCGTTATCTACGGCATTGTATAATAACAACTCTAGAAAAGGCAGTATTCTTCACTGATGCTTGTCTGGTAATATATATCACTTCTGTGTTATAATGGAAGGGGTTTTTGTGATGTATGAAACTTGTGTTTTTTATATAAACAAATATGGTTTAGACTAGTGTTGTGGTAATGCCTGTTCTCATCTGTAAATAGTTACATACGTACACAAGGCACTACTCCTACCTGATTTTTGTTGCCAGTGTT…	ChrZ	0.0	1045	1	527	16374507	1	1	chrZ	1e-137	494	0.9	412	35431791	1	\N	\N	\N	\N	\N	0	7.6954	7.53307	7.77377	7.78687	7.57733	8.02943	8.13259	7.85646	8.25279	8.00217	8.3435	7.6928	7.82069	7.32702	7.76016	7.50889	7.39027	8.11229	8.07822	8.29015
sex-biased in both species gene nr36	PTA_05.7470.C1.C8042_at		PTA_05.7470.C1.Contig8042	http://genome-www4.stanford.edu/cgi-bin/SMD/source/sourceResult?choice=Gene&option=Name&criteria=	TC189910	contig from multiple zebra finch brain ESTs, http: titan.biotec.uiuc.edu cgi-bin ESTWebsite estima_start?seqSet=songbird	mRNA	CCGCCGGGAACAGCATCGAGATGACTCAGGAGACAAACCAGACCCCAGGGCCTATGCTGTGTAGCACAGGCTGTGGATTTTATGGAAATCCTAGGACAAATGGAATGTGTTCAGTTTGCTACAAAGAACATCTTCAGCGACAGCAGAATAGTGGTAGAATCAGCCCAATGGGAACAACCAGTGGTTCAAACAGTCCTACCTCAGACTCTGCATCTGTACAGAGAGCAGACACTAGCTTAAACAACTGTGAAGGTGCTGCTGGCAGCACATCTGAAAAAAGAAACGTGCCTGTTGCCTCTTTGCCTGTAACACAGCAAATGACAGAAATGAGCATTTCAAGAGAGGAAGAATTAACACCGAAAACAGTGACTGAGCCAGTTGTCACTCAACCAAGTCCAT…	ChrZ	2e-86	323	1	163	16362279	1	1	chrZ	7e-65	252	0.94	163	35442618	2	Q4G2S7	Zinc finger protein 216 - Poephila guttata	0	349	0.99	30	7.66392	7.64645	7.81959	7.67768	7.54612	7.66159	7.81048	7.55988	7.9851	7.63119	7.80811	7.86852	7.64418	7.73456	7.68654	7.68887	7.73051	7.72367	7.94312	7.81401
sex-biased in both species gene nr36	SB02036B2D12.f1_at	CK313127	SB02036B2D12.f1	Zinc finger A20 domain containing protei	TC189910	single-end EST, http: titan.biotec.uiuc.edu cgi-bin ESTWebsite estima_start?seqSet=songbird	mRNA	GTTTATGACTAACCAAAGACTGTGCCTGTTTGGGAGGAGGATATGTCAGAAAGGCTGATGGTCTACTTCTATCCATTTGAAATCTTATTTTATTTTTAGTTTCCATGCTTCATTGTATTCCAGCAGAATATAAGACATGTAGAGGGCTCTACCATCCAGTAAGATGAGTGTTGGTGCCATATTTAATAAAAAGTAATTTATCAATTGCAATGAGAAAAATGGGGAAAAAAAATCAGATATGTATGAGAAGAAAACTATTTTAAAGCAGATAACAACTTTAGAATAATGAAAATTATAGTAATTTTCCAAAGGAATGTCCTGTTAGAAATTTAAGAACTGTCCTGCAACAGTTGTCTGCTTTTCCTTGCATAGCTAATAATGTTGTGTAGCACAATATTG…	ChrZ	2e-19	101	0.9	90	16374238	1	1	chrZ	0.0001	52	1	26	35432217	0	\N	\N	\N	\N	\N	0	6.6237	5.98201	6.10819	5.82425	6.21545	4.64963	4.50163	4.75404	4.73928	4.90977	4.89354	6.35262	5.94327	5.98277	6.19708	5.88144	6.25241	4.57951	4.85802	4.71484
sex-biased in both species gene nr36	SB03032B2D10.f1_at	DV955539	SB03032B2D10.f1	Zinc finger A20 domain containing protei	TC189910	single-end EST, http: titan.biotec.uiuc.edu cgi-bin ESTWebsite estima_start?seqSet=songbird	mRNA	AGGGACATCTAGTGGTTCAAACAGTCCTACCTCAGACTCTCCATCTGTACAGAGAGCAGATGCTAGCTTAAGCAACTGTGAAAGTACTGCTAGTAGCACATCTGGAAAATCAAGAAATGTGTCTGTTGCCGCTTTGCCTGTAATGCAGCAAATGACAGAAATGAGCATTTCAAGAGAGAAGAAATTATCACCAAAAACAGACATCGAGCCAGTTGTTACTCAACCAAGCCCATCAGTTTCTCAACCTAGTACTTCACAGAGTGAAGAGAAAGCTTCTGAACTGCTTAAACCAAAGAAGAACAGATGTTTCACATGCAAAAAGAAGGTTGGCCTTACGGGGTTTGATTGCCGATGTGGAAACTT	ChrZ	1e-31	141	0.88	127	16373051	1	1	chrZ	7e-27	125	0.87	127	35433260	1	A4U9C9	Zinc finger protein 216 - Sus scrofa (Pig)	0	124	0.63	18	4.21585	4.26685	4.42315	4.22445	4.18151	4.21832	3.95344	3.97468	4.06005	4.12691	4.12684	4.24907	4.27838	4.20021	4.27139	4.48248	4.1409	4.02155	3.96784	4.13369
sex-biased in both species gene nr36	SB03042B1D07.f1_at	DV958746	SB03042B1D07.f1	Zinc finger A20 domain containing protei	TC189910	single-end EST, http: titan.biotec.uiuc.edu cgi-bin ESTWebsite estima_start?seqSet=songbird	mRNA	GGGAATCATACCCAACATGACTCCTGTAGACTTAAGTGGGAGCTGGAACCACTCTTGGAAGGCTGCTTTATCATTTTTAATAGTATTTCGGTGTAGGACTGCAGTGTTCTTGGGTATATTGCATGGGCTCCATTATCTACAGCTTTGTATAATAACTACAAAGGACAGTATAGTTCACTGATGCTTGTCTGGTAAAATAATTTCTGTGTTATAATGGAAGGGGGTTTTGTGATGTATGAAACTTGTGGTGGTTTTTTATATAATCGAGTATAGTGTGGACTAGTGTTGTAATGCCTCTTCATATATATGTACACAAGATGCTACTTATGATTTTTATTGCAGTGTTCAATCTTAGTTTTTTAGTTCACTTAAAAAATCAAGCTTTTGCTTGAAATTTGT…	ChrZ	4e-57	226	0.84	292	16374539	1	1	chrZ	1e-59	234	0.85	271	35431762	1	\N	\N	\N	\N	\N	0	7.85036	6.90657	6.6159	7.04272	7.08444	5.21173	5.34137	5.28521	5.86662	5.73305	5.005	7.26312	6.85103	6.62945	7.11177	6.71667	6.80933	5.46472	5.46985	5.33674
sex-biased in both species gene nr64	PTA_05.2290.C1.C2775_at	DV957339	PTA_05.2290.C1.Contig2775	Ras GTPase-activating protein 1 (GTPase-	TC193477	contig from multiple zebra finch brain ESTs, http: titan.biotec.uiuc.edu cgi-bin ESTWebsite estima_start?seqSet=songbird	mRNA	ATGGCAACTCTCACCAGTATCACTTCTTTCTTGCTCTTGCCAAAAATAGCACACCCTGTCACATTCCCAGTGATGTGTGAACTATGCAAAAAGAAAACAAAGATCCTGTTGGTGAATGATTGCACCAGCAGCTTTTGTTAAGCTATCTGTGCAGGACATTTGCACTTTTTTTTTTTTTTCCACTTGGAAACAATGAAATTTCACAACCTCTGAGCCTTGGTGTACAGTTCACCTTCCGAAGAGAAAATGCTGTGACTGTGTCTAGGACTTGGAAATTTTCAGCACCTCTGATTGCCAAAGTTTTTGCTGTCTGATTGCAAAAGAATTGTCAACTGTCATGAGATGAAAGGTGGTGTTCTGACAACCACCTGTAACTAACTGGATAACATTTCTTACTGT…	ChrZ	0.0	718	1	362	24548724	1	1	chrZ	3e-73	280	0.85	348	59664966	1	\N	\N	\N	\N	\N	0	6.47846	6.57184	6.4033	6.77803	6.81194	6.94596	7.16933	6.92268	7.05101	6.98357	6.86082	6.4808	6.63807	6.83166	6.65228	6.49769	6.64569	6.98567	6.9049	6.79448
sex-biased in both species gene nr64	SB02048A2B06.f1_at	CK309014	SB02048A2B06.f1	Ras GTPase-activating protein 1 (GTPase-	TC193477	single-end EST, http: titan.biotec.uiuc.edu cgi-bin ESTWebsite estima_start?seqSet=songbird	mRNA	GATGCCCAGCTTATTTATTTTGAAAGTGAAAAACGAGCCACAAAACCTAAAGGATTAATAGACCTTAGTGTGTGTTCGGTCTATGGAGTGCATGACAGTTTATTTGGCAGGCCAAACTGTTTTCAGATAGTAGTTCAGCACTTCAGTGAAGAACATTACATCTTTTACTTTGCAGGAGAAACTCAAGAACAAGTGCAGGACTGGATGAAGGCTCTGCAGATGTTTTGCAGTTTAAAGAAAAACAGTCCAGGGGCATCAAATAAACGTCTACGTCAGGTCAGCAGTCTTATCTTGCATGTAGAAGAAGCTCATACACTCCCAGTAAAACATTTTACTAATCCATATTGTAACATCTACCTGAACAGTGTCCAGGTAGCAAAAACACATATCAGGGAAGGT…	ChrZ	1e-53	214	0.93	144	24563958	1	1	chrZ	5e-56	222	0.93	148	59681789	2	P50904	Ras GTPase-activating protein 1 - Rattus	0	271	0.9	18	5.76106	5.31596	5.51815	5.24103	5.68862	4.59997	4.72303	4.74887	4.71808	4.71997	4.79847	5.39033	4.77487	5.52068	5.23145	4.85978	5.05932	4.95034	4.89201	4.91372
sex-biased in both species gene nr64	SB03006B2C08.f1_at	DV946961	SB03006B2C08.f1	Ras GTPase-activating protein 1 (GTPase-	TC193477	single-end EST, http: titan.biotec.uiuc.edu cgi-bin ESTWebsite estima_start?seqSet=songbird	mRNA	GCAAGTGGCCAGCTAATACAACAATGAGAACAAGAGTTGTTAGTGGCTTTGTTTTTCTTCGACTGATTTGTCCTGCTATCCTGAACCCAAGGATGTTTAATATCATCTCAGATTCTCCTTCCCCTACTGCTGCAAGAACGTTGACGCTGGTTGCCAAGTCTGTGCAGAACTTAGCAAATCTGGTTGAATTTGGAGCTAAGGAGCCATATATGGAGGGGGTAAATCCATTCATCAAGAGTAACAAACATCGCATGATCATGTTTTTAGATGAACTTGGGAATGTTCCTGAGCTTCCAGACACTACAGATTACTCTAGAACTGACTTATCTCGTTATCTGGCAGCCTTGCATGAGATGTGTGTGGCTCATTCAGATGAACTTCGGACACTTAGCAATG	ChrZ	6e-31	139	1	70	24554163	1	1	chrUn_random	2e-39	167	0.96	96	14212998	2	P50904	Ras GTPase-activating protein 1 - Rattus norvegicus	0	250	0.94	30	5.56373	5.39615	5.40003	5.85028	5.32216	5.09947	5.21749	5.02846	5.15768	5.35856	4.97749	5.14437	5.56887	5.09885	5.17221	5.76344	5.24503	5.10582	4.99783	5.12914
sex-biased in both species gene nr64	SB03048B1C10.f1_at	DV960800	SB03048B1C10.f1	Ras GTPase-activating protein 1 (GTPase-	TC193477	single-end EST, http: titan.biotec.uiuc.edu cgi-bin ESTWebsite estima_start?seqSet=songbird	mRNA	GAACTTCATGTAGTCTATGCCTTATCAAATGTTTGTGGACAGGATAGAACACTGTTGGCTGGCATTTTACTGAAGATTTTTCTTCATGAAAAGCTTGAGTCCTTGTTGTTACGAACACTAAATGACAGGGAGATAAGCATGGAAGATGAAGCTACTACCTTGTTCCGTGCCACCACTTTAGCAAGCACACTTATGGAGCAGTATATGAAAGCCACAGCAACAAGTTTTGTTCATCATGCGCTGAAAGATTCCATATTAAAGATCATGGAGAGCAAGCAGTCCTGTGAGTTAAATCCCTCAAAGTTAGAAAAAAATGAAGACGTAAACACTAATTTGGCACATCTACTTAGTATACTTTCAGAATTGGTGGAGAAGATATTCATGGCTGCAGAGATACTG…	ChrZ	1e-75	287	1	145	24558728	1	1	chrZ	6e-71	272	0.98	145	59677242	2	P50904	Ras GTPase-activating protein 1 - Rattus norvegicus	0	273	0.95	29	6.1895	5.9144	6.18425	6.1291	6.09988	6.37301	6.33382	6.3273	6.429	6.38295	6.83267	6.10547	5.8095	6.18678	6.23063	5.99813	6.12384	6.3545	6.22744	6.5083
sex-biased in both species gene nr70	SB02032A2F10.f2_at	CK314029	SB02032A2F10.f2	TC194447	TC194447	single-end EST, http: titan.biotec.uiuc.edu cgi-bin ESTWebsite estima_start?seqSet=songbird	mRNA	GAGGACTTCTAGGTTCTTTGTGACAGTGCATGTTATTGTGAACCCTTGGACACTACANNTGCACCATAATAAAAATATTCTGAAATATATTCTACAAATAAGTCTGGGTTGGGAAGCTATATAGAAGGGTTATTCTGACTTGAAAAATATATATCTTACTAACGAGCTTTGTGATCTAGCTGTCTGTCATTCTTTTGTTATTGTGGCAGTAGCGGGATTGTCTTTGTCTCTTTCCCATTGTTTCATCCATTACACTATTACTGTACTTTGTAAGTACAGCTAGTGATAGCTTTTAGAACAAAAATGGGGCCAGTGTTACAGCTTTTAATCTGTTAACTGAATTGACAATAGTGATGGATATTTTTATGCCATAATGACTAGGGCATAGAAGCAATACCA…	ChrZ	1e-140	502	0.89	443	406364	1	1	chrZ	1e-114	416	0.87	441	1332252	2	\N	\N	\N	\N	\N	0	8.16849	7.56737	6.90958	7.48814	8.5197	4.66761	4.7171	4.88331	4.74106	4.71816	5.07863	8.28312	8.10187	7.18677	8.46765	7.24414	8.44959	4.80494	4.89087	5.14332
sex-biased in both species gene nr70	SB03013A1D01.f1_at	DV949106	SB03013A1D01.f1	TC194447	TC194447	single-end EST, http: titan.biotec.uiuc.edu cgi-bin ESTWebsite estima_start?seqSet=songbird	mRNA	GGACACTACAGCTGCACCATATTAAAATTATTCTGAATTATATTCTACAAATAAGTCTGGGTTGGGGATGGGTTGGGAAACTGTATAGAAGGGTTATTCTGACTTGAAAAATACACATCTTACTAACAATCTTGTGATCTAGCTGTCTGTCATTCTTTTGTTATTGTGGCAGTAGCAGGATTGCCTTTGTCTGTTTTTTCCCATTGTTTCATCAATTACACTAGTTCTGTACTTTGTAAGTACAGCTAGTGATAACTTAGCTTTGAGAACAAAAATGTGGCCAGTGTTACAGCTTTTAATCACTTGACTGAATTGGTGATAGTGATGGATATTTTTATGCCATAATGACTAGGGCATAGAAGCAATACCAAAAATCAAGCCTTGAGAAAATGGGCCAGA…	ChrZ	0.0	995	0.99	510	406432	1	1	chrZ	1e-164	581	0.89	515	1332183	2	\N	\N	\N	\N	\N	0	9.32993	9.64874	9.16747	9.51879	9.59682	10.0026	9.99398	10.2573	10.1032	9.99645	10.344	9.50967	9.17547	9.39286	9.44976	9.09994	9.46485	10.2816	10.0971	10.3709
sex-biased in both species gene nr117	PTA_05.3283.C1.C3821_at	CK305639	PTA_05.3283.C1.Contig3821	kinesin heavy chain member 2 {Homo	TC210105	contig from multiple zebra finch brain ESTs, http: titan.biotec.uiuc.edu cgi-bin ESTWebsite estima_start?seqSet=songbird	mRNA	ATTTTTCCCTTTGTACAGTGCCAGCAGCTGAAAAGTGGGGTGAAATTGCATCATTTGACGATTTTGCACAATACCTCTACCTAGTGCTAATAGAAATCCCACAAATACCTGAATTCTCACAAATGGCGCCATGTGTATCAGCACTTTTTAGATGGTGGCACTTGATATATTTTTGGAAGTCAGTATGCAAAAAAGATTGACCTTTCATGTAAGAACTGTAGATCTCTCTAGTTCTCCCTCTTTCCAGGAGTTTGTATCAGCAGACTTTCCCTTGGAAATGTTTAAAAACCACTTTTGGAATACAAGCTTGTTTGTTTGTGCCAGGCTTGCAGGGGGGATATAAAGGGAAGGCAATGAAAAGACAGTTAAATGAGCCAGAACTTCTTGTAGTGTTTAATG…	ChrZ	0.0	904	1	456	49837106	1	1	chrZ	2e-49	200	0.86	227	18861323	1	\N	\N	\N	\N	\N	0	9.45341	9.75742	9.2645	9.65179	9.62629	9.93772	9.7175	9.94083	9.73794	9.75352	10.008	9.5488	9.37181	9.09241	9.33402	9.40076	9.5834	9.81753	9.77834	9.88152
sex-biased in both species gene nr117	SB02038A1B01.f1_at	CK313537	SB02038A1B01.f1	Kinesin-like protein KIF2	TC210105	single-end EST, http: titan.biotec.uiuc.edu cgi-bin ESTWebsite estima_start?seqSet=songbird	mRNA	AGCGGCCAACTTCAGCAAGGTTCAGATAGGGATCTACGTGGAGATCAAGCGCAGCGATGGCCGAATTCACCGAGCTATGGTAACATCTCTAAATGAAGATAATGAAAGCGTAACTGTTGAATGGATTGAAAATGGAGATACTAAAGGCAAAGAGATTGACTTGGAGAGCATATTTTCACTTAACCCAGATCTTGCACCTGATGAAGATATTCAACCTAGTCCAGAGACACTACCACTTACTTCAGCAGCTAAAATAAACAAAATCATGAAGAGTCGACGAACCATGGCACCTATTAAGAATGACACTCCTGCCAGAGATAACAGAGTGGTTGCTTCTGCACACACACGGCCTACTCAGCTTCCTGAACAGTCTTCCTCCTCACAACAGAATGGTAGTTT…	ChrZ	4e-32	143	0.93	96	49803799	1	1	chrZ	5e-31	139	0.97	78	18825105	2	Q5ZKV8	Kinesin-like protein KIF2A - Gallus gallus	0	217	0.76	30	4.57579	4.3743	4.63197	4.63266	4.78384	4.5868	4.60087	4.47194	4.62498	4.65693	4.53965	4.47487	4.44747	4.7956	4.58369	4.5696	4.45328	4.46112	4.55591	4.80511
sex-biased in both species gene nr120	SB03003A1D07.f1_at	DV945670	SB03003A1D07.f1	heterotrimeric guanine nucleotide-	TC210569	single-end EST, http: titan.biotec.uiuc.edu cgi-bin ESTWebsite estima_start?seqSet=songbird	mRNA	TCAGTTTCTTTCTGACTAGGGATTTGTTGTTGTTTTTATTTACAAAAGAAAATACTATAGTACAGAGCGGTACTAGCATCGTGCTGTATAAAATCATTTGCACATTCCTGAGTAGAAGTAAATTGGAGACACCAAGACAGAGATGATTCACACTCAAAACAGTGCTCAAATCTTGTCAGGGCTTTATACAGCTGTAAAAAATAATTATATTAGAAGAACTTATGCTATTATATCTCATATTGGAACATAAACTTTAAATAGAAATTTAATTTTTTATTTGACTGATTTGCATTAGGTTGCTTTCACTTTTCTGATACTTTTATTGGAAAAGTAAATTCAGAGGTATTTCAAACTGTTGTACCTAAGTACAAATGCATATATGCTGTTGCCCTAAAAATA…	ChrZ	0.0	862	0.99	439	54802276	1	1	chrZ	7e-55	218	0.94	147	37358876	1	\N	\N	\N	\N	\N	0	6.22947	6.16061	5.98223	5.98145	6.38199	6.863	6.53978	6.59001	6.34407	6.84221	6.54637	6.23689	6.3821	5.9019	6.28317	6.39228	6.0299	6.57079	6.76612	7.10558
sex-biased in both species gene nr120	SB03025B2E11.f2_at	DV953406	SB03025B2E11.f2	heterotrimeric guanine nucleotide-	TC210569	single-end EST, http: titan.biotec.uiuc.edu cgi-bin ESTWebsite estima_start?seqSet=songbird	mRNA	TTTGCAGATAAAGTCCCTCTTTGGACATAAACAACTATGATTGCATGTCCCTGTCCAATTTGCTACCTTAGTAGAGATCATGAAAAACAATGTGTTTTGATTTGAAAAGAATGACTGATAGTTTCTCTTTTTTGTTGTTGTTTTTGCTTTTATTTGTCATTTTATTTATCAGTCAAAACAAACATTTCCATGTAATCAGTAATCCACTGAGGGTCATTGTTTATCTAGTTACGGGGTTTTTACTGTAACTTTCACTCGAGCTTTTTTACAGTAGCTATGTTGCAGGAAAAAAAAAATTGAATAATCATTTGGGCAAAGCTGATGTTGAAGGTAGTGTCAAAAATGCAAGGGAATTCTACCAAATCAATCTTACTCTTGGTAATAAGACTTCTGTTTTTG…	Chr1	0.46	40	0.92	28	66106840	0	0	chrZ	4e-07	60	0.86	66	37356554	0	\N	\N	\N	\N	\N	0	4.38811	4.38599	4.59349	4.76838	4.42585	4.21435	4.38363	4.41899	4.36088	4.24183	4.27979	4.39225	4.60062	4.59963	4.2169	4.51376	4.38682	4.19933	4.44348	4.08562
sex-biased in both species gene nr128	PTA_05.1510.C1.C1893_at	DV946360	PTA_05.1510.C1.Contig1893	Arrestin domain containing 3, complete	TC211677	contig from multiple zebra finch brain ESTs, http: titan.biotec.uiuc.edu cgi-bin ESTWebsite estima_start?seqSet=songbird	mRNA	TCCCATTTCTCTTTCTGCATTATAAAAAAAAGATGTTCAAGTTGTGAAGCTCTAAAAGAAAGGCATAAATGAAAGCAGCACCAGCAGACACCAGCTTTTCCTCAAAAGATTCTTAAAAGGAAGTGGTCGTACACTGCCTAGGATTCACAGACAAACCAATACTTCAAGTGGTAGGGATAGGAAGGGAAAGTAAATTTATTTTTATATATAGCTACTTAATCACCAAAAATTCTATATGTGATGGGTGTAATAGAAAGTATATTTCAAACTGCAGGAAAAAGCTGCTTTTATGCTAAGAGCTCAGTTTGTGCACTTTGTATTACCTTCAGGGTTTATGATACTGTACAAGATTACAAGTGTAATTAAAGTGAGAAAGATCCATGTTACCAGCCGTACCTA…	ChrZ	0.0	862	0.98	459	13216588	1	1	chrZ	2e-33	147	0.86	177	58160090	1	\N	\N	\N	\N	\N	0	6.06599	5.95111	5.756	5.76158	6.1012	6.18287	6.13038	5.94507	6.33435	6.35006	6.75669	5.91527	5.91594	6.13823	5.76163	5.8	5.98736	6.2062	6.09495	6.42631
sex-biased in both species gene nr128	PTA_05.3300.C1.C3836_at	DV954266	PTA_05.3300.C1.Contig3836	Arrestin domain containing 3, complete	TC211677	contig from multiple zebra finch brain ESTs, http: titan.biotec.uiuc.edu cgi-bin ESTWebsite estima_start?seqSet=songbird	mRNA	CAATTTTTAAAGCTGATGGGATCGTTGGTATAAAAGGGCATTTGGTGGTTTTACTTTTTTTTCCTTTTTTGTTGTTTTTACAGACTAGGGAACAATTCCTGATATATACAGCATTAAAGTACTTACCACAATACAATGGAAAATTGCATATGAGGCAGGATTGACCAATATCATAGTAATTCACTTGGCATTACAGTCTTTATGATTAGAATGAAAAATTGTATAAGTTTATCAAATAAAGACTTCCATTTTAAATTACTCAGAGGTGTTGCTCTCCCACAAATATTGGTCAATTCACAGCATTATAAAACTTGAGGTTCACAGTTGAAACCCAGTATTTGATAGAGAATTATGAATTAGGAAAAAGTAAGTAAAATCCAAACATTAGAGAAACAAAGT…	ChrZ	0.0	731	1	369	13215448	1	1	chrZ	9e-49	198	0.9	164	58161275	1	\N	\N	\N	\N	\N	0	8.15161	8.09738	7.78535	8.0125	8.27462	8.62946	8.5735	8.3299	8.45333	8.32626	8.35983	8.22349	8.17171	8.02356	8.07447	7.80742	8.13403	8.34845	8.31058	8.44225
sex-biased in both species gene nr128	SB02035B2E08.f1_at	CK312780	SB02035B2E08.f1	Arrestin domain containing 3, complete	TC211677	single-end EST, http: titan.biotec.uiuc.edu cgi-bin ESTWebsite estima_start?seqSet=songbird	mRNA	GGGTTGGTAACAGCAGTCCATCACAAATGAGAATAAGTTGTAGTGACACTTAACTGTGTAACATAAGTAATAAGCATGTGCAAATTTTCATAGAATCATAGAAAGCAGCCATTCCTCTCTTACAACATTACAACATGGTTTGAGTGTTTTGAAACACCTGAGTGCACGCTAATAAGGCTGCTTCTAGTATGTGCCACTATTTAATGGAGGGGGACGCAGGTTTTCAAGCATGCAGAGCAGTCCTATGTTGTGCTGTAGGTGTCAAAGCATGATCACAGGTTCTTTTCATTTATTCACCATACAGGCAAGAGCAATACCATTTCCTTTAAAACCAAGTCTCCACGATGACACCTTGATCTTCAACACAGAAGGTGTGATTCAAAACCCAAGTCAAGACAG…	ChrZ	2e-37	161	0.84	205	13217465	1	1	chrZ	2e-43	180	0.87	197	58159028	1	\N	\N	\N	\N	\N	0	4.42087	4.58639	4.4654	4.58783	4.57399	4.59199	4.17505	4.30084	4.68797	4.63778	4.60019	4.35477	4.42861	4.68484	4.56841	4.56533	4.55372	4.23333	4.70629	4.58421
sex-biased in both species gene nr128	SB03025A2F03.f2_at	DV953237	SB03025A2F03.f2	Arrestin domain containing 3, complete	TC211677	single-end EST, http: titan.biotec.uiuc.edu cgi-bin ESTWebsite estima_start?seqSet=songbird	mRNA	AGGAGCAGCCTTACTAACCTACAGTCATGTGTGTCCAAACACTCAAACCACATTAAGAGAGGTTTGGCTTCCTCTTACAATTTGGAAATTTGCACATGCTTATTGCTTACATTGTGCGGTTCAGTGTCACTACAGCTTTTTCTCATTTATGTCGGACAGTTGTTAGCCCTTTCTTATGTCTTGTGGTCCGCACAATAAGGAGCAAA	ChrZ	1e-112	408	1	206	13217389	1	1	chrZ	1e-45	186	0.87	209	58159125	1	\N	\N	\N	\N	\N	0	8.73126	7.65101	6.99405	7.27419	8.44528	8.5089	9.08727	8.92516	8.62111	8.16088	8.06383	8.29171	7.03899	8.0078	9.08897	7.59557	8.8355	8.11793	8.513	8.62115
sex-biased in both species gene nr135	PTA_05.153.C1.C219_s_at		PTA_05.153.C1.Contig219	http://genome-www4.stanford.edu/cgi-bin/SMD/source/sourceResult?choice=Gene&option=Name&criteria=	TC212037	contig from multiple zebra finch brain ESTs, http: titan.biotec.uiuc.edu cgi-bin ESTWebsite estima_start?seqSet=songbird	mRNA	GCCGCCATGGCTGACGAGATCAGTAAGGCGCAGGCGGCGCGGCCCGGCGGGGACACCATCTTCGGGAAGATCATCCGCAAGGAGATCCCCGCCAACATCATCTTCGAGGACGAGCAGTGCCTTGCGTTCCATGATATTTCACCCCAAGCTCCAACACATTTCTTAGTGATTCCTAAGAAGCCAATTGTCAGATTGTCTGAAGCAGAAGATTCTGATGAATCTCTTCTCGGGCATTTAATGATTGTTGGCAAGAAGTGTGCTGCTGAGCTGGGCCTGACCAATGGATTCCGGATGGTTGTGAATGAAGGGCCTGAGGGTGGGCAGTCTGTCTATCATGTACATCTCCATGTTCTGGGTGGTCGCCAGTTGGGCTGGCCTCCTGGCTAAGATTTCTACACC…	ChrZ	1e-139	500	1	252	5942031	1	1	chrZ	4e-75	285	0.95	180	44173556	3	Q8AYA8	PKCI-Z-related protein - Poephila guttata	0	255	0.99	30	10.162	10.0065	9.89506	10.3925	10.2044	10.8503	10.7715	10.7867	10.6512	10.6671	10.9591	10.331	9.82045	9.81864	10.3446	10.2765	10.2574	10.6601	10.6448	10.9295
sex-biased in both species gene nr135	PTA_05.1874.C1.C2311_at	CK312743	PTA_05.1874.C1.Contig2311	Histidine triad nucleotide-binding prote	TC212037	contig from multiple zebra finch brain ESTs, http: titan.biotec.uiuc.edu cgi-bin ESTWebsite estima_start?seqSet=songbird	mRNA	GAGGACGAAGAGGTAGCAGCGGCTTTTGCTCTTGACTC	\N	\N					0	0	\N						0	\N	\N	\N	\N	\N	0	4.84213	5.52407	5.30262	5.13927	5.23114	5.03732	5.16475	4.97606	5.23435	4.93663	5.14272	5.348	5.19982	4.97076	5.10225	5.26898	5.60181	4.97401	4.96085	5.17411
sex-biased in both species gene nr135	PTA_05.1874.C1.C2311_s_at	CK312743	PTA_05.1874.C1.Contig2311	Histidine triad nucleotide-binding prote	TC212037	contig from multiple zebra finch brain ESTs, http: titan.biotec.uiuc.edu cgi-bin ESTWebsite estima_start?seqSet=songbird	mRNA	AAAGATCATCGGCAAAGCACTTCGCCGGTATCATCAGCGACGAGGACGAAGAGGTAGCAGCGGCTTTTGCTCTTGACTCATGTTCCATGATCTTTCACCCCATGCTGGGATGCTTTTCCTAGTCATGCCTAAGGAGCCAGTTATCAGGTTGTCTGAAGCAGAAGACTCTGGTAAATCTCTTCTTGGGCATGTAATGATTGTTGGCAAGATGTGTGTTGCTCACCTGGGCCTGACCAATGGATTCCGGATGGTTGTGGATGAAGGGCCCGAGGGTGGGCAGTCTGTCTATCGCATACATCTACCTGTTCTGGGTGGCCATCTGTTGGGCTGGCCGCCTGGCTAAGATTTTGGCACCACGAGAGTTGCTGCACATGTACAAATTGCCACTGAATGGATTTC…	ChrZ	1e-47	194	0.89	170	5942031	1	1	chrZ	5e-53	212	0.88	203	44173556	2	Q08JU7	Protein kinase c inhibitor - Struthio camelus	0	119	0.74	30	8.05329	8.0833	7.69868	8.18692	8.1321	5.50203	5.72449	5.66167	5.52235	5.79696	5.61406	8.27968	8.18127	7.62886	8.35416	8.04265	8.26653	5.37481	5.70761	5.59522
sex-biased in both species gene nr135	PTA_05.1874.C3.C2313_s_at	CK310382	PTA_05.1874.C3.Contig2313	Histidine triad nucleotide-binding prote	TC212037	contig from multiple zebra finch brain ESTs, http: titan.biotec.uiuc.edu cgi-bin ESTWebsite estima_start?seqSet=songbird	mRNA	AGTGCCGTACGTTCCATGATCTTTTGCCCCTAGACGGGACGCTTTTCCTAGTCATGCCTAAGGAGCCAATTATCGAGTTGTCTGAAGCAGGAGGTTCTGGTGAATCT	ChrZ	0.090	40	0.82	64	5942874	0	0	chrUn_random	0.32	38	1	19	55164115	0	Q8AYA7	ASW-related protein - Poephila guttata (Zebra	0	72	0.97	1	7.45587	7.4023	7.56776	7.27611	7.47628	7.38954	7.15065	7.63564	7.37369	7.59412	6.85161	7.36158	8.02193	7.37616	7.33775	8.1267	7.68396	7.36373	7.37366	6.56441
sex-biased in both species gene nr135	PTA_05.1874.C4.C2314_at	CK303987	PTA_05.1874.C4.Contig2314	Histidine triad nucleotide-binding prote	TC212037	contig from multiple zebra finch brain ESTs, http: titan.biotec.uiuc.edu cgi-bin ESTWebsite estima_start?seqSet=songbird	mRNA	CTAGAACCAGGTCTTTGCCTGACGAGAGTGTTGGCGTGCTGGCTTGTCCGGTCTGGTGGCGCCATTATTGTCTTTCTAAAGATCATCGGCAAAGCACTTCGCCGGTATCATCAGCGACGAGGACGAAGAGTGACTCATGTTCCAT	\N	\N					0	0	chr2	0.45	38	1	19	92796292	0	\N	\N	\N	\N	\N	0	5.49709	5.36179	5.75145	5.32836	5.39727	5.64867	5.2662	5.67177	5.23017	5.75981	5.2639	5.64816	6.11255	5.37801	5.56559	5.9387	5.56808	5.27511	5.31794	5.37892
sex-biased in both species gene nr135	PTA_05.1874.C5.C2315_at		PTA_05.1874.C5.Contig2315	http://genome-www4.stanford.edu/cgi-bin/SMD/source/sourceResult?choice=Gene&option=Name&criteria=	TC212037	contig from multiple zebra finch brain ESTs, http: titan.biotec.uiuc.edu cgi-bin ESTWebsite estima_start?seqSet=songbird	mRNA	TGAAGGTTGAGACCGTTGTGCCCGACCAGTCTGTCAGCATCCCGTTGTGGGGATCCTTCACTGAGCAGTCCTACTGGATCAGAGGCTGGTTCGACTGACTTAGGGAAACACACCAACAGTGTAAGGGAGACCCCTCAGCAGGTCTTCCCCTTTACCCACTGTGTTACCTGCTGCTGCCGACTGGTAGCGTCCGCCAAGGATTCACACTAACAGTTTACGGAATAGCACTCTTTATTAATATAAATTGTGACGGGTTACGGTTCGAAGATTGTCGGTGATAGTGTCTGACTGCAAAAATATATCTGAAGGAATATACAGACAAGCTCTAATCCCCAATA	Chr1A	6e-15	85	0.83	135	31295548	8	2	\N						0	\N	\N	\N	\N	\N	0	6.67733	7.11966	7.00331	7.2786	6.82963	6.44041	6.69408	6.58589	6.41586	6.36867	6.35676	7.02281	6.69835	7.47863	7.42005	6.72274	7.13294	6.58684	6.5465	6.31855
sex-biased in both species gene nr135	PTA_05.1874.C6.C2316_at		PTA_05.1874.C6.Contig2316	http://genome-www4.stanford.edu/cgi-bin/SMD/source/sourceResult?choice=Gene&option=Name&criteria=	TC212037	contig from multiple zebra finch brain ESTs, http: titan.biotec.uiuc.edu cgi-bin ESTWebsite estima_start?seqSet=songbird	mRNA	CTAGAACCAGGGCATAGTGGAGGAAGTGTCGGGGCGGCCACGGGCGTTGTCCTTGGCTGGCGAGAGTGTCGGCGTGCCGGCCTGTGGCCCTGGTGGTGCCACTACTGTCTTCGGAAAGATTATCGGCAAGGCGTTTCTCTGGTGTCGTTAGCGACGAGGACGAGGAGCTTCTTGGGCATGTA	Chr18_random	0.66	38	1	19	389454	0	0	chr2	0.15	40	1	20	20672322	0	\N	\N	\N	\N	\N	0	5.14423	6.01644	5.47816	5.26717	5.38248	5.72582	5.69358	5.75108	5.54723	5.43227	5.39844	5.73626	5.09713	5.92008	5.24816	5.43847	5.41062	5.14412	5.19393	5.66128
sex-biased in both species gene nr135	PTA_05.1874.C6.C2316_s_at		PTA_05.1874.C6.Contig2316	http://genome-www4.stanford.edu/cgi-bin/SMD/source/sourceResult?choice=Gene&option=Name&criteria=	TC212037	contig from multiple zebra finch brain ESTs, http: titan.biotec.uiuc.edu cgi-bin ESTWebsite estima_start?seqSet=songbird	mRNA	TCGTCTGTTGCCCATCAATCTAGCGGCTTTTGATGTGTAAT	\N	\N					0	0	\N						0	\N	\N	\N	\N	\N	0	11.8177	11.7388	11.6626	12.2259	12.2604	7.21202	7.41109	6.86484	6.70019	7.51506	6.89292	12.0486	12.0511	11.7507	12.2731	12.1447	12.0503	7.20074	7.27816	7.10986
sex-biased in both species gene nr135	PTA_05.1874.C7.C2317_at	CK317103	PTA_05.1874.C7.Contig2317	Histidine triad nucleotide-binding prote	TC212037	contig from multiple zebra finch brain ESTs, http: titan.biotec.uiuc.edu cgi-bin ESTWebsite estima_start?seqSet=songbird	mRNA	GAAGTAAGACCGTGATAACAGCATTCTTGCAAGGGTCCCTAGTGTTGGTGCTGGAAACTAGAGTGAGCTGCTTAGCCCGGGGGGAAACCAGTACAGCCGTTGCCTATGCGATGTTACCTTTAAGTGCCGTACG	Chr6	0.46	38	1	19	22337508	0	0	chr13	0.41	38	1	19	10227436	0	\N	\N	\N	\N	\N	0	4.571	4.69794	4.70883	4.77062	4.60464	4.54368	4.47607	4.58546	4.37899	4.55348	4.30908	4.59163	4.7024	4.52582	4.56013	4.72106	4.60223	4.3546	4.46974	4.35083
sex-biased in both species gene nr135	SB02010A2G04.f1_at	CK312004	SB02010A2G04.f1	Histidine triad nucleotide-binding prote	TC212037	single-end EST, http: titan.biotec.uiuc.edu cgi-bin ESTWebsite estima_start?seqSet=songbird	mRNA	GGTTCTGGTGAATCTTGCCGTACGTTCCATGATCTTTTGCCCCTAGACGGGACGCTTTTCCTAGTCATGCCTAAGGAGCCAATTATCGAGTTGTCTGAAGCAGGAGCTTCTGGTGAATCTCTTCTTGGGCATGTAATGATTGTTGGCGAGATGTGTGTTGCTCACCTGGTCCTGACCAATGGATTCCGGATGGTACTGGATGAAAGGCCCGAGGG	ChrZ	4e-15	85	0.86	95	5942031	1	1	chrZ	1e-17	93	0.87	95	44173556	2	Q8AYA7	ASW-related protein - Poephila guttata (Zebra	0	145	1	11	4.98041	5.12206	5.16286	5.0539	4.9347	4.5039	4.06795	4.38369	4.40784	4.34482	4.20207	4.97256	5.14627	4.84646	5.2455	5.22922	4.93858	4.26852	4.20833	4.30157
sex-biased in both species gene nr135	SB03018B1F08.f1_at	DV950903	SB03018B1F08.f1	Histidine triad nucleotide-binding prote	TC212037	single-end EST, http: titan.biotec.uiuc.edu cgi-bin ESTWebsite estima_start?seqSet=songbird	mRNA	AAGGCAGGAGGGCAGCCAACCATCTTCAGCAAGATCATCGACCGCACCATCCCTGCCACCATTCTCTATGAGGATGACAAGTGTCTCGTCTTCCGTGATGTGGCCCCCCAAGCCCCTGTGCACTTCCTGGTGATCCCCAAGCGCCCCATCCCCCGGATCAGCCACGTGGTTCCCCAAGACACTGAGCTGCTGGGGCACTTGATGGTGGTGGCGGNNCTCATGGCACAGGCAGAGGGGCTGGCTGATGGCTACCGCCTTGTGATCAACGATGGGAAGCATGGCGCACAGTCCGTCTA	ChrZ	3e-53	212	1	107	39763645	1	1	chr4	0.25	40	1	20	32502743	0	Q6NTS0	MGC82426 protein - Xenopus laevis (African	0	148	0.76	30	9.14635	9.01183	9.06275	8.90263	8.705	9.21519	9.53589	9.07533	9.24983	9.355	9.10011	8.88967	8.8787	8.54417	9.0129	8.85438	8.79357	9.22733	9.169	9.12791
[truncated: 34 more columns]
